# Supplementary material for: Genome characteristics of clinical Salmonella enterica population from a state public health laboratory, New Hampshire, USA, 2017–2020
Source: BMC Genomics. 2022 Jul 23;23:537. doi: 10.1186/s12864-022-08769-1 (PMC9308939; doi:10.1186/s12864-022-08769-1)
Supplement: Supplementary file 1 — Additional file 1: Supplementary Table 1. Accession numbers, sampling information, MLST profiles and genome characteristics of the 394 S. enterica. Serotyping results by agglutination test and SeqSero2 that were not in concordance are highlighted in yellow. Supplementary Table 2. Pan-genome characteristics determined using Roary. Supplementary Table 3. Matrix of pairwise ANI values calculated using fastANI. Supplementary Table 4. Presence and absence of antimicrobial resistance genes per genome identified using ABRicate to query the Comprehensive Antibiotic Resistance Database. Supplementary Table 5. List of genes conferring resistance to multiple antimicrobials identified using ABRicate to query the Comprehensive Antibiotic Resistance Database. Supplementary Table 6. Strain names, accession numbers and associated metadata of 960 genomes from 17 other states in the United States. These genomes were obtained from the NCBI Pathogen Detection database. [file 12864_2022_8769_MOESM1_ESM.xlsx]

## Sheet: Table 1
Supplemental Table 1. Accession numbers, sampling information, MLST profiles and genome characteristics of the 394 S. enterica. Serotyping results by agglutination test and SeqSero2 that were not in concordance are highlighted in yellow.
SRA ID	WGS ID	Year	BAPS clusters	Sequence Type	Seqsero Serotype	CDC Serotype	County	# contigs	Largest contig	N50	No. of predicted genes	aroC	dnaN	hemD	hisD	purE	sucA	thrA
SRR10103906	PNUSAS093632	2019	1	11	Enteritidis	enteritidis	Cheshire	29	936251	479199	4443	aroC(5)	dnaN(2)	hemD(3)	hisD(7)	purE(6)	sucA(6)	thrA(11)
SRR10103907	PNUSAS093633	2019	2	22	Braenderup	braenderup	Cheshire	45	1082620	250063	4390	aroC(12)	dnaN(2)	hemD(15)	hisD(14)	purE(11)	sucA(14)	thrA(16)
SRR10103908	PNUSAS093636	2019	1	11	Enteritidis	enteritidis	Merrimack	35	761321	461693	4443	aroC(5)	dnaN(2)	hemD(3)	hisD(7)	purE(6)	sucA(6)	thrA(11)
SRR10103909	PNUSAS093634	2019	3	32	Infantis	infantis	Grafton	64	939171	184340	4663	aroC(17)	dnaN(18)	hemD(22)	hisD(17)	purE(5)	sucA(21)	thrA(19)
SRR10103910	PNUSAS093637	2019	3	32	Infantis	infantis	Rockingham	55	871637	184344	4380	aroC(17)	dnaN(18)	hemD(22)	hisD(17)	purE(5)	sucA(21)	thrA(19)
SRR10103911	PNUSAS093638	2019	2	155	London	london	Hillsborough	45	525903	237833	4260	aroC(10)	dnaN(60)	hemD(58)	hisD(66)	purE(6)	sucA(65)	thrA(16)
SRR10103912	PNUSAS093640	2019	4	19	Typhimurium	typhimurium	Merrimack	61	450518	177293	4664	aroC(10)	dnaN(7)	hemD(12)	hisD(9)	purE(5)	sucA(9)	thrA(2)
SRR10103913	PNUSAS093641	2019	2	6063	Adelaide	adelaide	Grafton	43	647470	281117	4368	aroC(118)	dnaN(175)	hemD(8)	hisD(115)	purE(88)	sucA(906)	thrA(84)
SRR10103914	PNUSAS093635	2019	2	112	Muenchen	virginia	Hillsborough	45	883037	344755	4813	aroC(41)	dnaN(42)	hemD(43)	hisD(58)	purE(9)	sucA(12)	thrA(2)
SRR10103916	PNUSAS093639	2019	5	118	Newport	newport	Rockingham	42	679429	316912	4463	aroC(16)	dnaN(2)	hemD(45)	hisD(43)	purE(36)	sucA(39)	thrA(42)
SRR10224597	PNUSAS101134	2019	4	19	Typhimurium	typhimurium	Cheshire	89	356110	102663	4770	aroC(10)	dnaN(7)	hemD(12)	hisD(9)	purE(5)	sucA(9)	thrA(2)
SRR10224598	PNUSAS101137	2019	5	118	Newport	newport	Rockingham	47	670364	381076	4462	aroC(16)	dnaN(2)	hemD(45)	hisD(43)	purE(36)	sucA(39)	thrA(42)
SRR10224599	PNUSAS101139	2019	1	11	Enteritidis	enteritidis	Rockingham	27	1549516	439135	4424	aroC(5)	dnaN(2)	hemD(3)	hisD(7)	purE(6)	sucA(6)	thrA(11)
SRR10224600	PNUSAS101144	2019	2	10	Dublin	dublin	Hillsborough	53	561225	355578	4775	aroC(5)	dnaN(2)	hemD(3)	hisD(6)	purE(5)	sucA(5)	thrA(10)
SRR10224601	PNUSAS101145	2019	3	32	Infantis	infantis	Hillsborough	44	647076	236573	4344	aroC(17)	dnaN(18)	hemD(22)	hisD(17)	purE(5)	sucA(21)	thrA(19)
SRR10224602	PNUSAS101140	2019	1	11	Enteritidis	enteritidis	Hillsborough	32	1508203	479277	4457	aroC(5)	dnaN(2)	hemD(3)	hisD(7)	purE(6)	sucA(6)	thrA(11)
SRR10224603	PNUSAS101136	2019	6	873	Brandenburg	brandenburg	Rockingham	30	1200546	515770	4323	aroC(11)	dnaN(10)	hemD(13)	hisD(264)	purE(10)	sucA(13)	thrA(4)
SRR10224604	PNUSAS101138	2019	4	19	Typhimurium	typhimurium	Coos	57	820850	225819	4621	aroC(10)	dnaN(7)	hemD(12)	hisD(9)	purE(5)	sucA(9)	thrA(2)
SRR10224606	PNUSAS101143	2019	2	26	Thompson	no info	no info	47	712984	282437	4430	aroC(14)	dnaN(13)	hemD(18)	hisD(12)	purE(14)	sucA(18)	thrA(1)
SRR10224607	PNUSAS101135	2019	1	11	Enteritidis	enteritidis	Cheshire	40	548132	283544	4438	aroC(5)	dnaN(2)	hemD(3)	hisD(7)	purE(6)	sucA(6)	thrA(11)
SRR10224608	PNUSAS101147	2019	1	11	Enteritidis	enteritidis	Grafton	37	920469	284427	4406	aroC(5)	dnaN(2)	hemD(3)	hisD(7)	purE(6)	sucA(6)	thrA(11)
SRR10224609	PNUSAS101142	2019	1	11	Enteritidis	enteritidis	Cheshire	48	571468	264536	4438	aroC(5)	dnaN(2)	hemD(3)	hisD(7)	purE(6)	sucA(6)	thrA(11)
SRR10224610	PNUSAS101155	2019	3	32	Infantis	infantis	Windham,VT	65	679616	163498	4435	aroC(17)	dnaN(18)	hemD(22)	hisD(17)	purE(5)	sucA(21)	thrA(19)
SRR10224611	PNUSAS101148	2019	6	24	Javiana	javiana	Rockingham	27	1892870	650130	4241	aroC(13)	dnaN(12)	hemD(17)	hisD(16)	purE(13)	sucA(16)	thrA(4)
SRR10224612	PNUSAS101149	2019	4	19	Typhimurium	typhimurium	Hillsborough	63	461719	191342	4658	aroC(10)	dnaN(7)	hemD(12)	hisD(9)	purE(5)	sucA(9)	thrA(2)
SRR10224613	PNUSAS101152	2019	6	93	Reading	reading	Merrimack	36	752596	275411	4167	aroC(50)	dnaN(10)	hemD(25)	hisD(13)	purE(10)	sucA(13)	thrA(4)
SRR10224614	PNUSAS101151	2019	4	19	I4,[5],12:i:-	4,[5],12,i:-	Hillsborough	79	535198	185517	4748	aroC(10)	dnaN(7)	hemD(12)	hisD(9)	purE(5)	sucA(9)	thrA(2)
SRR10224615	PNUSAS101146	2019	4	19	Typhimurium	typhimurium	Belknap	65	570983	171657	4654	aroC(10)	dnaN(7)	hemD(12)	hisD(9)	purE(5)	sucA(9)	thrA(2)
SRR10224616	PNUSAS101153	2019	4	19	Typhimurium	typhimurium	Belknap	90	448550	150077	4630	aroC(10)	dnaN(7)	hemD(12)	hisD(9)	purE(5)	sucA(9)	thrA(2)
SRR10224617	PNUSAS101150	2019	1	11	Enteritidis	enteritidis	Cheshire	44	675231	300828	4438	aroC(5)	dnaN(2)	hemD(3)	hisD(7)	purE(6)	sucA(6)	thrA(11)
SRR10224618	PNUSAS101156	2019	1	11	Enteritidis	enteritidis	Hillsborough	43	699819	325788	4401	aroC(5)	dnaN(2)	hemD(3)	hisD(7)	purE(6)	sucA(6)	thrA(11)
SRR10224619	PNUSAS103722	2019	5	118	Newport	newport	Hillsborough	49	670364	248368	4518	aroC(16)	dnaN(2)	hemD(45)	hisD(43)	purE(36)	sucA(39)	thrA(42)
SRR10224620	PNUSAS101154	2019	1	11	Enteritidis	enteritidis	Cheshire	34	761456	479334	4441	aroC(5)	dnaN(2)	hemD(3)	hisD(7)	purE(6)	sucA(6)	thrA(11)
SRR10224621	PNUSAS103720	2019	1	11	Enteritidis	enteritidis	Rockingham	33	652438	401069	4495	aroC(5)	dnaN(2)	hemD(3)	hisD(7)	purE(6)	sucA(6)	thrA(11)
SRR10224622	PNUSAS103726	2019	2	22	Braenderup	braenderup	Strafford	42	1244573	340478	4482	aroC(12)	dnaN(2)	hemD(15)	hisD(14)	purE(11)	sucA(14)	thrA(16)
SRR10224623	PNUSAS103723	2019	2	1986	Stanleyville	stanleyville	Rockingham	86	339770	152920	4489	aroC(51)	dnaN(48)	hemD(85)	hisD(50)	purE(42)	sucA(43)	thrA(45)
SRR10224624	PNUSAS103724	2019	5	118	Newport	bardo	Rockingham	61	466812	151232	4512	aroC(16)	dnaN(2)	hemD(45)	hisD(43)	purE(36)	sucA(39)	thrA(42)
SRR10224625	PNUSAS103721	2019	2	2119	I-:e,h:1,6	norwich	Merrimack	110	406637	104611	4595	aroC(2)	dnaN(31)	hemD(10)	hisD(62)	purE(14)	sucA(19)	thrA(34)
SRR10224626	PNUSAS103725	2019	6	24	Javiana	javiana	Grafton	28	849201	386396	4248	aroC(13)	dnaN(12)	hemD(17)	hisD(16)	purE(13)	sucA(16)	thrA(4)
SRR10224628	PNUSAS103728	2019	2	22	Braenderup	braenderup	Hillsborough	39	1168627	300314	4380	aroC(12)	dnaN(2)	hemD(15)	hisD(14)	purE(11)	sucA(14)	thrA(16)
SRR10226384	PNUSAS104950	2019	1	11	Enteritidis	enteritidis	Grafton	39	1236203	401085	4399	aroC(5)	dnaN(2)	hemD(3)	hisD(7)	purE(6)	sucA(6)	thrA(11)
SRR10386313	PNUSAS109255	2019	4	19	Typhimurium	typhimurium	Merrimack	55	571603	222967	4661	aroC(10)	dnaN(7)	hemD(12)	hisD(9)	purE(5)	sucA(9)	thrA(2)
SRR10392731	PNUSAS109254	2019	6	412	Reading	reading	Grafton	34	1034014	398260	4302	aroC(11)	dnaN(10)	hemD(25)	hisD(13)	purE(10)	sucA(58)	thrA(4)
SRR10392733	PNUSAS109252	2019	2	88	I-:b:1,2	paratyphiB	Hillsborough	72	339088	143895	4313	aroC(46)	dnaN(44)	hemD(46)	hisD(46)	purE(38)	sucA(18)	thrA(34)
SRR10674704	PNUSAS122301	2019	1	11	Enteritidis	enteritidis	Grafton	36	618034	263016	4441	aroC(5)	dnaN(2)	hemD(3)	hisD(7)	purE(6)	sucA(6)	thrA(11)
SRR10674764	PNUSAS122291	2019	2	22	I-:e,h:e,n,z15	braenderup	Strafford	76	301269	115971	4469	aroC(12)	dnaN(2)	hemD(15)	hisD(14)	purE(11)	sucA(14)	thrA(16)
SRR10674765	PNUSAS122302	2019	1	11	Enteritidis	enteritidis	Merrimack	40	1013428	264459	4401	aroC(5)	dnaN(2)	hemD(3)	hisD(7)	purE(6)	sucA(6)	thrA(11)
SRR10674766	PNUSAS122294	2019	2	1583	Abony	abony	Strafford	88	243054	105766	4755	aroC(17)	dnaN(8)	hemD(3)	hisD(14)	purE(97)	sucA(19)	thrA(14)
SRR10674767	PNUSAS122296	2019	1	11	Enteritidis	enteritidis	Grafton	48	598784	238022	4439	aroC(5)	dnaN(2)	hemD(3)	hisD(7)	purE(6)	sucA(6)	thrA(11)
SRR10674769	PNUSAS122293	2019	1	11	Enteritidis	enteritidis	Hillsborough	71	429121	147348	4325	aroC(5)	dnaN(2)	hemD(3)	hisD(7)	purE(6)	sucA(6)	thrA(11)
SRR10674770	PNUSAS122287	2019	5	118	Newport	newport	Hillsborough	79	371535	140074	4485	aroC(16)	dnaN(2)	hemD(45)	hisD(43)	purE(36)	sucA(39)	thrA(42)
SRR10674771	PNUSAS122298	2019	1	11	Enteritidis	enteritidis	Cheshire	37	1013186	401021	4398	aroC(5)	dnaN(2)	hemD(3)	hisD(7)	purE(6)	sucA(6)	thrA(11)
SRR10674773	PNUSAS122297	2019	4	34	I4,[5],12:i:-	4,[5],12,i:-	Cheshire	72	738339	223253	4687	aroC(10)	dnaN(19)	hemD(12)	hisD(9)	purE(5)	sucA(9)	thrA(2)
SRR10674774	PNUSAS122289	2019	2	2125	Thompson	thompson	Belknap	82	307038	119566	4430	aroC(2)	dnaN(4)	hemD(40)	hisD(43)	purE(481)	sucA(2)	thrA(425)
SRR10674775	PNUSAS122288	2019	2	10	Dublin	dublin	Hillsborough	82	335694	134095	4756	aroC(5)	dnaN(2)	hemD(3)	hisD(6)	purE(5)	sucA(5)	thrA(10)
SRR10674776	PNUSAS122290	2019	2	-	Muenchen	muenchen	Grafton	54	695870	177140	4478	aroC(~41)	dnaN(~42)	hemD(43)	hisD(58)	purE(9)	sucA(12)	thrA(2)
SRR10674779	PNUSAS122303	2019	4	19	Typhimurium	typhimurium	Hillsborough	65	413846	223642	4589	aroC(10)	dnaN(7)	hemD(12)	hisD(9)	purE(5)	sucA(9)	thrA(2)
SRR10674782	PNUSAS122292	2019	5	118	Newport	newport	Strafford	62	310288	186254	4438	aroC(16)	dnaN(2)	hemD(45)	hisD(43)	purE(36)	sucA(39)	thrA(42)
SRR10674783	PNUSAS122300	2019	6	471	Johannesburg	johannesburg	Rockingham	39	1088652	355681	4318	aroC(13)	dnaN(131)	hemD(49)	hisD(157)	purE(12)	sucA(13)	thrA(4)
SRR10674784	PNUSAS122295	2019	4	19	Typhimurium	typhimurium	Merrimack	61	621980	271351	4588	aroC(10)	dnaN(7)	hemD(12)	hisD(9)	purE(5)	sucA(9)	thrA(2)
SRR10686669	PNUSAS122600	2019	4	19	Typhimurium	typhimurium	Grafton	125	253504	79021	4672	aroC(10)	dnaN(7)	hemD(12)	hisD(9)	purE(5)	sucA(9)	thrA(2)
SRR10686680	PNUSAS122598	2019	4	19	I-:i:1,2	typhimurium	Merrimack	103	399113	96629	4643	aroC(10)	dnaN(7)	hemD(12)	hisD(9)	purE(5)	sucA(9)	thrA(2)
SRR10686681	PNUSAS122601	2019	2	22	Braenderup	braenderup	Merrimack	67	475057	148601	4327	aroC(12)	dnaN(2)	hemD(15)	hisD(14)	purE(11)	sucA(14)	thrA(16)
SRR10686682	PNUSAS122597	2019	1	11	Enteritidis	enteritidis	Rockingham	53	745279	198207	4497	aroC(5)	dnaN(2)	hemD(3)	hisD(7)	purE(6)	sucA(6)	thrA(11)
SRR10686683	PNUSAS122599	2019	1	11	Enteritidis	enteritidis	Hillsborough	55	329683	181425	4439	aroC(5)	dnaN(2)	hemD(3)	hisD(7)	purE(6)	sucA(6)	thrA(11)
SRR10985287	PNUSAS131869	2019	1	11	Enteritidis	enteritidis	Grafton	49	578466	264540	4402	aroC(5)	dnaN(2)	hemD(3)	hisD(7)	purE(6)	sucA(6)	thrA(11)
SRR10985342	PNUSAS131867	2019	2	423	I-:b:-	4,[5],12,i:-	Grafton	122	253876	80025	4429	aroC(20)	dnaN(4)	hemD(23)	hisD(14)	purE(16)	sucA(19)	thrA(140)
SRR10985343	PNUSAS131871	2019	3	32	Infantis	infantis	Hillsborough	52	871637	201760	4319	aroC(17)	dnaN(18)	hemD(22)	hisD(17)	purE(5)	sucA(21)	thrA(19)
SRR10985344	PNUSAS131868	2019	1	11	Enteritidis	enteritidis	Hillsborough	50	519149	253862	4402	aroC(5)	dnaN(2)	hemD(3)	hisD(7)	purE(6)	sucA(6)	thrA(11)
SRR10985345	PNUSAS131866	2019	1	11	Enteritidis	enteritidis	Belknap	88	244426	153466	4388	aroC(5)	dnaN(2)	hemD(3)	hisD(7)	purE(6)	sucA(6)	thrA(11)
SRR10985346	PNUSAS131870	2019	2	50	Saintpaul	saintpaul	Merrimack	55	469513	213938	4375	aroC(5)	dnaN(21)	hemD(18)	hisD(9)	purE(6)	sucA(12)	thrA(17)
SRR10985348	PNUSAS131872	2020	2	2166	Lomalinda	baildon	Hillsborough	56	449738	149490	4252	aroC(14)	dnaN(14)	hemD(21)	hisD(172)	purE(5)	sucA(19)	thrA(17)
SRR10985349	PNUSAS131874	2020	1	11	Enteritidis	enteritidis	Hillsborough	42	907351	325778	4403	aroC(5)	dnaN(2)	hemD(3)	hisD(7)	purE(6)	sucA(6)	thrA(11)
SRR10985350	PNUSAS131875	2020	2	2015	Coeln	coeln	Hillsborough	68	423704	201190	4699	aroC(5)	dnaN(14)	hemD(18)	hisD(561)	purE(36)	sucA(12)	thrA(12)
SRR10988576	PNUSAS131988	2019	6	2440	I-:d:1,7	gaminara	Hillsborough	111	315757	83422	4671	aroC(13)	dnaN(80)	hemD(25)	hisD(649)	purE(40)	sucA(58)	thrA(4)
SRR10988577	PNUSAS131987	2019	2	10	Dublin	dublin	Grafton	156	228137	72449	4731	aroC(5)	dnaN(2)	hemD(3)	hisD(6)	purE(5)	sucA(5)	thrA(10)
SRR11305616	PNUSAS138652	2020	2	423	I4:b:-	4,[5],12,i:-	Merrimack	44	513482	242644	4534	aroC(20)	dnaN(4)	hemD(23)	hisD(14)	purE(16)	sucA(19)	thrA(140)
SRR11305618	PNUSAS138653	2020	4	34	I4,[5],12:i:-	4,[5],12,i:-	Belknap	50	907857	282781	4615	aroC(10)	dnaN(19)	hemD(12)	hisD(9)	purE(5)	sucA(9)	thrA(2)
SRR11305619	PNUSAS138645	2020	1	11	Enteritidis	enteritidis	Merrimack	30	1508459	479332	4407	aroC(5)	dnaN(2)	hemD(3)	hisD(7)	purE(6)	sucA(6)	thrA(11)
SRR11305620	PNUSAS138647	2020	2	132	Newport	newport	York,ME	34	1260782	525592	4556	aroC(2)	dnaN(57)	hemD(15)	hisD(14)	purE(15)	sucA(20)	thrA(12)
SRR11305623	PNUSAS138648	2020	1	11	Enteritidis	enteritidis	Grafton	26	1508459	490433	4408	aroC(5)	dnaN(2)	hemD(3)	hisD(7)	purE(6)	sucA(6)	thrA(11)
SRR11305626	PNUSAS138650	2020	2	435	Berta	berta	Hillsborough	34	1009330	712052	4533	aroC(2)	dnaN(2)	hemD(3)	hisD(124)	purE(2)	sucA(2)	thrA(6)
SRR11305629	PNUSAS138654	2020	4	19	Typhimurium	typhimurium	Hillsborough	59	622448	271390	4591	aroC(10)	dnaN(7)	hemD(12)	hisD(9)	purE(5)	sucA(9)	thrA(2)
SRR11305631	PNUSAS138651	2020	4	19	Typhimurium	typhimurium	Grafton	54	657020	225812	4759	aroC(10)	dnaN(7)	hemD(12)	hisD(9)	purE(5)	sucA(9)	thrA(2)
SRR11305633	PNUSAS138646	2020	5	118	Newport	newport	Rockingham	40	702164	406761	4464	aroC(16)	dnaN(2)	hemD(45)	hisD(43)	purE(36)	sucA(39)	thrA(42)
SRR11305634	PNUSAS138649	2020	1	11	Enteritidis	enteritidis	Merrimack	28	1508499	479308	4401	aroC(5)	dnaN(2)	hemD(3)	hisD(7)	purE(6)	sucA(6)	thrA(11)
SRR11305643	PNUSAS138655	2020	1	11	Enteritidis	enteritidis	Merrimack	27	1508946	490433	4442	aroC(5)	dnaN(2)	hemD(3)	hisD(7)	purE(6)	sucA(6)	thrA(11)
SRR11625437	PNUSAS142924	2020	1	11	Enteritidis	enteritidis	Grafton	30	1509299	492230	4410	aroC(5)	dnaN(2)	hemD(3)	hisD(7)	purE(6)	sucA(6)	thrA(11)
SRR11853600	PNUSAS145349	2020	2	684	Uganda	uganda	Hillsborough	35	709543	533665	4389	aroC(147)	dnaN(13)	hemD(15)	hisD(123)	purE(15)	sucA(19)	thrA(17)
SRR11853601	PNUSAS145345	2020	1	11	Enteritidis	enteritidis	Belknap	31	937473	479334	4442	aroC(5)	dnaN(2)	hemD(3)	hisD(7)	purE(6)	sucA(6)	thrA(11)
SRR11853602	PNUSAS145352	2020	2	27	Saintpaul	saintpaul	Belknap	29	1201098	659771	4494	aroC(5)	dnaN(14)	hemD(18)	hisD(9)	purE(6)	sucA(12)	thrA(17)
SRR11853603	PNUSAS145347	2020	6	1547	Javiana	javiana	Rockingham	39	816212	461651	4393	aroC(60)	dnaN(12)	hemD(17)	hisD(16)	purE(13)	sucA(16)	thrA(4)
SRR11853605	PNUSAS145346	2020	6	548	Minnesota	minnesota	Grafton	56	602125	321002	4327	aroC(13)	dnaN(11)	hemD(25)	hisD(197)	purE(12)	sucA(71)	thrA(4)
SRR11853606	PNUSAS145348	2020	1	11	Enteritidis	enteritidis	Hillsborough	31	1508459	490721	4475	aroC(5)	dnaN(2)	hemD(3)	hisD(7)	purE(6)	sucA(6)	thrA(11)
SRR11853607	PNUSAS145351	2020	4	19	Typhimurium	typhimurium	Merrimack	39	720198	275468	4388	aroC(10)	dnaN(7)	hemD(12)	hisD(9)	purE(5)	sucA(9)	thrA(2)
SRR12102173	PNUSAS149736	2020	2	22	Braenderup	braenderup	Strafford	44	916977	496661	4402	aroC(12)	dnaN(2)	hemD(15)	hisD(14)	purE(11)	sucA(14)	thrA(16)
SRR12102174	PNUSAS149740	2020	1	11	Enteritidis	enteritidis	Rockingham	31	937473	479334	4441	aroC(5)	dnaN(2)	hemD(3)	hisD(7)	purE(6)	sucA(6)	thrA(11)
SRR12102175	PNUSAS149738	2020	1	11	Enteritidis	enteritidis	Rockingham	34	1187382	320680	4402	aroC(5)	dnaN(2)	hemD(3)	hisD(7)	purE(6)	sucA(6)	thrA(11)
SRR12102176	PNUSAS149739	2020	2	33	Hadar	hadar	Strafford	36	1121633	714892	4311	aroC(2)	dnaN(5)	hemD(6)	hisD(7)	purE(5)	sucA(7)	thrA(12)
SRR12102177	PNUSAS149737	2020	2	27	Saintpaul	saintpaul	Grafton	33	1201282	462354	4490	aroC(5)	dnaN(14)	hemD(18)	hisD(9)	purE(6)	sucA(12)	thrA(17)
SRR12102178	PNUSAS149735	2020	1	11	Enteritidis	enteritidis	Merrimack	29	1509299	492230	4406	aroC(5)	dnaN(2)	hemD(3)	hisD(7)	purE(6)	sucA(6)	thrA(11)
SRR12102179	PNUSAS149741	2020	1	11	Enteritidis	enteritidis	Grafton	28	1508487	479517	4403	aroC(5)	dnaN(2)	hemD(3)	hisD(7)	purE(6)	sucA(6)	thrA(11)
SRR12102180	PNUSAS149746	2020	1	11	Enteritidis	enteritidis	Grafton	30	1509327	423018	4403	aroC(5)	dnaN(2)	hemD(3)	hisD(7)	purE(6)	sucA(6)	thrA(11)
SRR12102181	PNUSAS149747	2020	2	33	Hadar	hadar	Merrimack	38	1528817	536936	4430	aroC(2)	dnaN(5)	hemD(6)	hisD(7)	purE(5)	sucA(7)	thrA(12)
SRR12102182	PNUSAS149743	2020	1	11	Enteritidis	enteritidis	Carroll	32	1509298	479524	4408	aroC(5)	dnaN(2)	hemD(3)	hisD(7)	purE(6)	sucA(6)	thrA(11)
SRR12102183	PNUSAS149744	2020	2	33	Hadar	hadar	Grafton	36	1899414	614268	4328	aroC(2)	dnaN(5)	hemD(6)	hisD(7)	purE(5)	sucA(7)	thrA(12)
SRR12102184	PNUSAS149745	2020	2	45	Newport	newport	Grafton	30	822616	503872	4382	aroC(10)	dnaN(7)	hemD(21)	hisD(14)	purE(15)	sucA(12)	thrA(12)
SRR12102185	PNUSAS149742	2020	1	11	Enteritidis	enteritidis	Merrimack	29	1508459	490433	4406	aroC(5)	dnaN(2)	hemD(3)	hisD(7)	purE(6)	sucA(6)	thrA(11)
SRR12102186	PNUSAS149748	2020	2	33	Hadar	hadar	Merrimack	35	1732875	614541	4322	aroC(2)	dnaN(5)	hemD(6)	hisD(7)	purE(5)	sucA(7)	thrA(12)
SRR5364221		2017	4	19	Typhimurium	Typhimurium	Hillsborough	57	622505	225811	4633	aroC(10)	dnaN(7)	hemD(12)	hisD(9)	purE(5)	sucA(9)	thrA(2)
SRR5364224		2017	2	10	Dublin	Dublin	Hillsborough	41	562717	320616	4770	aroC(5)	dnaN(2)	hemD(3)	hisD(6)	purE(5)	sucA(5)	thrA(10)
SRR5364225		2017	1	11	Enteritidis	Enteritidis	Carroll	26	1550314	491739	4421	aroC(5)	dnaN(2)	hemD(3)	hisD(7)	purE(6)	sucA(6)	thrA(11)
SRR5364226		2017	6	96	Schwarzengrund	Schwarzengrund	Carroll	35	914256	390069	4249	aroC(43)	dnaN(47)	hemD(49)	hisD(49)	purE(41)	sucA(15)	thrA(3)
SRR5364227		2017	4	19	Typhimurium	Typhimurium	Hillsborough	59	622511	225811	4634	aroC(10)	dnaN(7)	hemD(12)	hisD(9)	purE(5)	sucA(9)	thrA(2)
SRR5364228		2017	6	48	Panama	Panama	Hillsborough	28	901876	395892	4184	aroC(22)	dnaN(11)	hemD(25)	hisD(21)	purE(10)	sucA(23)	thrA(23)
SRR5364229		2017	2	365	Weltevreden	Weltevreden	Merrimack	117	405361	128770	4722	aroC(130)	dnaN(97)	hemD(25)	hisD(125)	purE(84)	sucA(9)	thrA(101)
SRR5382665		2017	6	1674	Javiana	Javiana	Grafton	26	1043819	465135	4335	aroC(13)	dnaN(12)	hemD(17)	hisD(520)	purE(13)	sucA(16)	thrA(4)
SRR5382673		2017	1	11	Enteritidis	Enteritidis	Merrimack	28	1508486	460336	4401	aroC(5)	dnaN(2)	hemD(3)	hisD(7)	purE(6)	sucA(6)	thrA(11)
SRR6107297		2017	1	11	Enteritidis	Enteritidis	Merrimack	27	1508487	479308	4402	aroC(5)	dnaN(2)	hemD(3)	hisD(7)	purE(6)	sucA(6)	thrA(11)
SRR6107309		2017	6	138	Montevideo	Montevideo	Strafford	32	735686	390576	4202	aroC(11)	dnaN(41)	hemD(55)	hisD(42)	purE(34)	sucA(58)	thrA(4)
SRR6107320		2017	5	118	Newport	Newport	Rockingham	47	695023	385478	4427	aroC(16)	dnaN(2)	hemD(45)	hisD(43)	purE(36)	sucA(39)	thrA(42)
SRR6107328		2017	6	24	Javiana	Javiana	Hillsborough	29	699098	639899	4309	aroC(13)	dnaN(12)	hemD(17)	hisD(16)	purE(13)	sucA(16)	thrA(4)
SRR6107330		2017	2	15	Heidelberg	Heidelberg	Rockingham	31	1001902	412162	4439	aroC(2)	dnaN(7)	hemD(9)	hisD(9)	purE(5)	sucA(9)	thrA(12)
SRR6107334		2017	2	15	Heidelberg	Heidelberg	Rockingham	30	1001902	412162	4439	aroC(2)	dnaN(7)	hemD(9)	hisD(9)	purE(5)	sucA(9)	thrA(12)
SRR6107340		2017	2	15	Heidelberg	Heidelberg	Rockingham	27	1001902	725157	4437	aroC(2)	dnaN(7)	hemD(9)	hisD(9)	purE(5)	sucA(9)	thrA(12)
SRR6107350		2017	2	2	Typhi	Typhi	Hillsborough	50	466492	204378	4568	aroC(1)	dnaN(1)	hemD(2)	hisD(1)	purE(1)	sucA(1)	thrA(5)
SRR6107354		2017	5	350	Newport	Newport	Strafford	41	564877	367549	4572	aroC(16)	dnaN(2)	hemD(95)	hisD(117)	purE(36)	sucA(39)	thrA(117)
SRR6107359		2017	2	15	Heidelberg	Heidelberg	Rockingham	28	1001902	412096	4438	aroC(2)	dnaN(7)	hemD(9)	hisD(9)	purE(5)	sucA(9)	thrA(12)
SRR6107360		2017	2	15	Heidelberg	Heidelberg	Strafford	31	1001902	411997	4437	aroC(2)	dnaN(7)	hemD(9)	hisD(9)	purE(5)	sucA(9)	thrA(12)
SRR6107362		2017	3	32	Infantis	Infantis	Strafford	38	1195369	396713	4297	aroC(17)	dnaN(18)	hemD(22)	hisD(17)	purE(5)	sucA(21)	thrA(19)
SRR6107371		2017	1	11	Enteritidis	Enteritidis	Belknap	29	1508487	479314	4402	aroC(5)	dnaN(2)	hemD(3)	hisD(7)	purE(6)	sucA(6)	thrA(11)
SRR6158700		2017	5	118	Newport	Newport	Strafford	43	702164	385822	4523	aroC(16)	dnaN(2)	hemD(45)	hisD(43)	purE(36)	sucA(39)	thrA(42)
SRR6183270		2017	4	19	Typhimurium	Typhimurium	Grafton	55	513408	255222	4597	aroC(10)	dnaN(7)	hemD(12)	hisD(9)	purE(5)	sucA(9)	thrA(2)
SRR6183271		2017	2	15	Heidelberg	Heidelberg	Rockingham	26	1122123	694032	4435	aroC(2)	dnaN(7)	hemD(9)	hisD(9)	purE(5)	sucA(9)	thrA(12)
SRR6183272		2017	2	15	Heidelberg	Heidelberg	Hillsborough	29	1022730	412162	4439	aroC(2)	dnaN(7)	hemD(9)	hisD(9)	purE(5)	sucA(9)	thrA(12)
SRR6183274		2017	6	23	Oranienburg	Oranienburg	Rockingham	38	918607	298435	4318	aroC(13)	dnaN(11)	hemD(16)	hisD(15)	purE(12)	sucA(15)	thrA(4)
SRR6183275		2017	1	11	Enteritidis	Enteritidis	Rockingham	28	1508371	478773	4549	aroC(5)	dnaN(2)	hemD(3)	hisD(7)	purE(6)	sucA(6)	thrA(11)
SRR6183276		2017	4	19	Typhimurium	Typhimurium	Merrimack	56	605277	222967	4662	aroC(10)	dnaN(7)	hemD(12)	hisD(9)	purE(5)	sucA(9)	thrA(2)
SRR6183302		2017	2	1628	Reading	Reading	Hillsborough	63	409312	300562	4579	aroC(46)	dnaN(60)	hemD(10)	hisD(9)	purE(6)	sucA(12)	thrA(17)
SRR6183303		2017	1	11	Enteritidis	Enteritidis	Hillsborough	30	1508830	479333	4587	aroC(5)	dnaN(2)	hemD(3)	hisD(7)	purE(6)	sucA(6)	thrA(11)
SRR6183310		2017	4	19	Typhimurium	Typhimurium	Grafton	73	453549	162633	4658	aroC(10)	dnaN(7)	hemD(12)	hisD(9)	purE(5)	sucA(9)	thrA(2)
SRR6183315		2017	5	350	Newport	Newport	Rockingham	46	558866	364971	4558	aroC(16)	dnaN(2)	hemD(95)	hisD(117)	purE(36)	sucA(39)	thrA(117)
SRR6183316		2017	1	11	Enteritidis	Enteritidis	Hillsborough	30	1508484	479308	4401	aroC(5)	dnaN(2)	hemD(3)	hisD(7)	purE(6)	sucA(6)	thrA(11)
SRR6183317		2017	6	23	Oranienburg	Oranienburg	Rockingham	36	816297	385289	4322	aroC(13)	dnaN(11)	hemD(16)	hisD(15)	purE(12)	sucA(15)	thrA(4)
SRR6366419		2017	1	11	Enteritidis	Enteritidis	Rockingham	25	1271364	490080	4418	aroC(5)	dnaN(2)	hemD(3)	hisD(7)	purE(6)	sucA(6)	thrA(11)
SRR6366421		2017	1	11	Enteritidis	Enteritidis	Strafford	29	1508870	479332	4403	aroC(5)	dnaN(2)	hemD(3)	hisD(7)	purE(6)	sucA(6)	thrA(11)
SRR6366425		2017	1	11	Enteritidis	Enteritidis	Rockingham	29	1508371	478908	4443	aroC(5)	dnaN(2)	hemD(3)	hisD(7)	purE(6)	sucA(6)	thrA(11)
SRR6366426		2017	1	11	Enteritidis	Enteritidis	Rockingham	27	1508371	478908	4446	aroC(5)	dnaN(2)	hemD(3)	hisD(7)	purE(6)	sucA(6)	thrA(11)
SRR6366428		2017	3	32	Infantis	Infantis	Rockingham	39	944445	232027	4300	aroC(17)	dnaN(18)	hemD(22)	hisD(17)	purE(5)	sucA(21)	thrA(19)
SRR6366430		2017	6	1674	Javiana	Javiana	Sullivan	33	719400	394215	4280	aroC(13)	dnaN(12)	hemD(17)	hisD(520)	purE(13)	sucA(16)	thrA(4)
SRR6366432		2017	2	26	Thompson	Thompson	Strafford	27	1319039	520559	4316	aroC(14)	dnaN(13)	hemD(18)	hisD(12)	purE(14)	sucA(18)	thrA(1)
SRR6366439		2017	4	19	Typhimurium	Typhimurium	Carroll	59	453549	207702	4511	aroC(10)	dnaN(7)	hemD(12)	hisD(9)	purE(5)	sucA(9)	thrA(2)
SRR6371549		2017	2	132	Newport	Newport	Cheshire	31	1125793	724187	4469	aroC(2)	dnaN(57)	hemD(15)	hisD(14)	purE(15)	sucA(20)	thrA(12)
SRR6468486	PNUSAS031487	2018	2	2166	Baildon	baildon	Merrimack	54	672453	229671	4350	aroC(14)	dnaN(14)	hemD(21)	hisD(172)	purE(5)	sucA(19)	thrA(17)
SRR6468492	PNUSAS031488	2018	2	10	Dublin	dublin	Rockingham	35	741298	478715	4792	aroC(5)	dnaN(2)	hemD(3)	hisD(6)	purE(5)	sucA(5)	thrA(10)
SRR6468719	PNUSAS031484	2018	2	2	Typhi	typhi	Hillsborough	57	466561	171979	4573	aroC(1)	dnaN(1)	hemD(2)	hisD(1)	purE(1)	sucA(1)	thrA(5)
SRR6468720	PNUSAS031486	2018	1	11	Enteritidis	enteritidis	Carroll	30	1508502	439178	4403	aroC(5)	dnaN(2)	hemD(3)	hisD(7)	purE(6)	sucA(6)	thrA(11)
SRR6468723	PNUSAS031489	2018	6	24	Javiana	javiana	Hillsborough	30	1154364	445044	4285	aroC(13)	dnaN(12)	hemD(17)	hisD(16)	purE(13)	sucA(16)	thrA(4)
SRR6710445	PNUSAS033245	2018	2	16	Virchow	virchow	Strafford	34	831600	405748	4382	aroC(6)	dnaN(7)	hemD(10)	hisD(10)	purE(8)	sucA(10)	thrA(14)
SRR6710447	PNUSAS033247	2018	1	11	Enteritidis	enteritidis	Rockingham	24	1549475	464924	4418	aroC(5)	dnaN(2)	hemD(3)	hisD(7)	purE(6)	sucA(6)	thrA(11)
SRR6710453	PNUSAS033246	2018	5	5	Newport	newport	Hillsborough	50	695089	385634	4568	aroC(16)	dnaN(43)	hemD(45)	hisD(43)	purE(36)	sucA(39)	thrA(42)
SRR6710464	PNUSAS033248	2018	1	11	Enteritidis	enteritidis	Cheshire	31	1182220	479308	4448	aroC(5)	dnaN(2)	hemD(3)	hisD(7)	purE(6)	sucA(6)	thrA(11)
SRR6710467	PNUSAS033250	2018	2	112	Muenchen	muenchen	Rockingham	76	714824	401522	5042	aroC(41)	dnaN(42)	hemD(43)	hisD(58)	purE(9)	sucA(12)	thrA(2)
SRR6710468	PNUSAS033249	2018	2	26	Thompson	thompson	Hillsborough	27	1229585	520553	4487	aroC(14)	dnaN(13)	hemD(18)	hisD(12)	purE(14)	sucA(18)	thrA(1)
SRR6760545	PNUSAS033252	2018	2	64	Anatum	anatum	Grafton	25	1519809	521337	4315	aroC(10)	dnaN(14)	hemD(15)	hisD(31)	purE(25)	sucA(20)	thrA(33)
SRR6940586	PNUSAS037383	2018	1	11	Enteritidis	enteritidis	York,ME	33	1508369	461655	4439	aroC(5)	dnaN(2)	hemD(3)	hisD(7)	purE(6)	sucA(6)	thrA(11)
SRR6940737	PNUSAS037382	2018	1	11	Enteritidis	enteritidis	York,ME	30	1182206	326172	4443	aroC(5)	dnaN(2)	hemD(3)	hisD(7)	purE(6)	sucA(6)	thrA(11)
SRR6940738	PNUSAS037385	2018	1	11	Enteritidis	enteritidis	Cheshire	40	907174	401092	4399	aroC(5)	dnaN(2)	hemD(3)	hisD(7)	purE(6)	sucA(6)	thrA(11)
SRR6940739	PNUSAS037384	2018	2	423	I4:b:-	paratyphiB	Hillsborough	49	397208	171053	4503	aroC(20)	dnaN(4)	hemD(23)	hisD(14)	purE(16)	sucA(19)	thrA(140)
SRR6940746	PNUSAS037388	2018	1	11	Enteritidis	enteritidis	Rockingham	30	1508369	479308	4448	aroC(5)	dnaN(2)	hemD(3)	hisD(7)	purE(6)	sucA(6)	thrA(11)
SRR6940748	PNUSAS037391	2018	2	442	Abony	abony	Grafton	39	527212	348547	4310	aroC(17)	dnaN(8)	hemD(3)	hisD(146)	purE(97)	sucA(19)	thrA(14)
SRR6940754	PNUSAS037387	2018	1	11	Enteritidis	enteritidis	Hillsborough	29	1549600	490284	4426	aroC(5)	dnaN(2)	hemD(3)	hisD(7)	purE(6)	sucA(6)	thrA(11)
SRR7063449	PNUSAS037386	2018	3	32	Infantis	infantis	Rockingham	54	1035444	204015	4652	aroC(17)	dnaN(18)	hemD(22)	hisD(17)	purE(5)	sucA(21)	thrA(19)
SRR7063453	PNUSAS037389	2018	3	32	Infantis	infantis	Hillsborough	52	944396	245770	4668	aroC(17)	dnaN(18)	hemD(22)	hisD(17)	purE(5)	sucA(21)	thrA(19)
SRR7063454	PNUSAS039329	2018	2	413	Mbandaka	mbandaka	Merrimack	35	869563	446991	4466	aroC(15)	dnaN(70)	hemD(93)	hisD(78)	purE(113)	sucA(6)	thrA(68)
SRR7063460	PNUSAS039332	2018	2	135	I4:b:-	paratyphiB	Rockingham	40	505305	316179	4365	aroC(46)	dnaN(55)	hemD(23)	hisD(14)	purE(16)	sucA(54)	thrA(56)
SRR7063463	PNUSAS039331	2018	1	11	Enteritidis	enteritidis	Cheshire	30	1508870	479332	4405	aroC(5)	dnaN(2)	hemD(3)	hisD(7)	purE(6)	sucA(6)	thrA(11)
SRR7063466	PNUSAS039330	2018	1	11	Enteritidis	enteritidis	Cheshire	31	1182612	439123	4405	aroC(5)	dnaN(2)	hemD(3)	hisD(7)	purE(6)	sucA(6)	thrA(11)
SRR7089248	PNUSAS039334	2018	2	684	Uganda	uganda	Cheshire	31	861360	363598	4310	aroC(147)	dnaN(13)	hemD(15)	hisD(123)	purE(15)	sucA(19)	thrA(17)
SRR7170422	PNUSAS040669	2018	2	413	Mbandaka	mbandaka	Merrimack	36	621654	363616	4416	aroC(15)	dnaN(70)	hemD(93)	hisD(78)	purE(113)	sucA(6)	thrA(68)
SRR7170423	PNUSAS040785	2018	2	22	Braenderup	braenderup	Strafford	28	1245443	454228	4343	aroC(12)	dnaN(2)	hemD(15)	hisD(14)	purE(11)	sucA(14)	thrA(16)
SRR7170431	PNUSAS040783	2018	1	11	Enteritidis	enteritidis	Grafton	31	1236690	479332	4443	aroC(5)	dnaN(2)	hemD(3)	hisD(7)	purE(6)	sucA(6)	thrA(11)
SRR7170435	PNUSAS040789	2018	1	11	Enteritidis	enteritidis	Rockingham	25	937635	439116	4370	aroC(5)	dnaN(2)	hemD(3)	hisD(7)	purE(6)	sucA(6)	thrA(11)
SRR7170522	PNUSAS040786	2018	1	11	Enteritidis	enteritidis	Rockingham	26	671788	477577	4414	aroC(5)	dnaN(2)	hemD(3)	hisD(7)	purE(6)	sucA(6)	thrA(11)
SRR7170524	PNUSAS040782	2018	1	11	Enteritidis	enteritidis	Rockingham	40	644564	399936	4364	aroC(5)	dnaN(2)	hemD(3)	hisD(7)	purE(6)	sucA(6)	thrA(11)
SRR7170525	PNUSAS040788	2018	2	2553	Bareilly	bareilly	Carroll	33	662229	378690	4311	aroC(543)	dnaN(69)	hemD(101)	hisD(12)	purE(370)	sucA(130)	thrA(347)
SRR7170526	PNUSAS040784	2018	1	11	Enteritidis	enteritidis	Grafton	31	1508946	439121	4446	aroC(5)	dnaN(2)	hemD(3)	hisD(7)	purE(6)	sucA(6)	thrA(11)
SRR7170529	PNUSAS040787	2018	2	22	Braenderup	braenderup	Merrimack	32	1245453	496971	4444	aroC(12)	dnaN(2)	hemD(15)	hisD(14)	purE(11)	sucA(14)	thrA(16)
SRR7179431	PNUSAS040791	2018	2	50	Saintpaul	saintpaul	Hillsborough	45	942648	469511	4661	aroC(5)	dnaN(21)	hemD(18)	hisD(9)	purE(6)	sucA(12)	thrA(17)
SRR7179439	PNUSAS040792	2018	6	93	Reading	reading	Grafton	23	1921918	580006	4153	aroC(50)	dnaN(10)	hemD(25)	hisD(13)	purE(10)	sucA(13)	thrA(4)
SRR7179448	PNUSAS040790	2018	3	32	Infantis	infantis	Rockingham	75	848241	152360	4664	aroC(17)	dnaN(18)	hemD(22)	hisD(17)	purE(5)	sucA(21)	thrA(19)
SRR7179452	PNUSAS040793	2018	2	423	I4:b:-	paratyphiB	Hartford,CT	48	431532	217999	4467	aroC(20)	dnaN(4)	hemD(23)	hisD(14)	purE(16)	sucA(19)	thrA(140)
SRR7300306	PNUSAS043189	2018	1	11	Enteritidis	enteritidis	Cheshire	45	1230365	259037	4318	aroC(5)	dnaN(2)	hemD(3)	hisD(7)	purE(6)	sucA(6)	thrA(11)
SRR7300310	PNUSAS043191	2018	2	26	Thompson	thompson	Grafton	42	942858	330383	4485	aroC(14)	dnaN(13)	hemD(18)	hisD(12)	purE(14)	sucA(18)	thrA(1)
SRR7300314	PNUSAS043190	2018	2	29	Stanley	stanley	Hillsborough	38	923399	435414	4522	aroC(16)	dnaN(16)	hemD(20)	hisD(18)	purE(8)	sucA(12)	thrA(18)
SRR7300317	PNUSAS043193	2018	1	11	Enteritidis	enteritidis	Hillsborough	31	1508459	439217	4405	aroC(5)	dnaN(2)	hemD(3)	hisD(7)	purE(6)	sucA(6)	thrA(11)
SRR7300318	PNUSAS043195	2018	2	684	Uganda	uganda	Cheshire	30	1154158	357676	4306	aroC(147)	dnaN(13)	hemD(15)	hisD(123)	purE(15)	sucA(19)	thrA(17)
SRR7300335	PNUSAS043197	2018	2	135	I4:b:-	paratyphiB	Strafford	45	513868	265358	4447	aroC(46)	dnaN(55)	hemD(23)	hisD(14)	purE(16)	sucA(54)	thrA(56)
SRR7300336	PNUSAS043194	2018	2	435	Berta	berta	Hillsborough	59	639164	247379	4581	aroC(2)	dnaN(2)	hemD(3)	hisD(124)	purE(2)	sucA(2)	thrA(6)
SRR7300337	PNUSAS043196	2018	2	423	I4:b:-	paratyphiB	Hillsborough	44	609741	238410	4407	aroC(20)	dnaN(4)	hemD(23)	hisD(14)	purE(16)	sucA(19)	thrA(140)
SRR7300343	PNUSAS043198	2018	6	906	Kisarawe	kisarawe	Hillsborough	114	607670	194169	4930	aroC(84)	dnaN(161)	hemD(25)	hisD(356)	purE(41)	sucA(23)	thrA(283)
SRR7346596	PNUSAS043187	2018	2	50	Saintpaul	saintpaul	Grafton	44	851543	412042	4663	aroC(5)	dnaN(21)	hemD(18)	hisD(9)	purE(6)	sucA(12)	thrA(17)
SRR7353054	PNUSAS043188	2018	6	23	Oranienburg	oranienburg	Rockingham	32	1017403	385290	4398	aroC(13)	dnaN(11)	hemD(16)	hisD(15)	purE(12)	sucA(15)	thrA(4)
SRR7414890	PNUSAS039327	2018	6	964	Poona	poona	Merrimack	97	631475	183759	4996	aroC(13)	dnaN(127)	hemD(48)	hisD(113)	purE(41)	sucA(23)	thrA(4)
SRR7442144	PNUSAS044466	2018	3	32	Infantis	infantis	Hillsborough	76	559911	161333	4628	aroC(17)	dnaN(18)	hemD(22)	hisD(17)	purE(5)	sucA(21)	thrA(19)
SRR7442148	PNUSAS044465	2018	2	405	Hartford	hartford	Strafford	46	743018	266474	4611	aroC(2)	dnaN(15)	hemD(21)	hisD(138)	purE(130)	sucA(139)	thrA(12)
SRR7442149	PNUSAS044463	2018	1	11	Enteritidis	enteritidis	Hillsborough	26	1508937	478862	4442	aroC(5)	dnaN(2)	hemD(3)	hisD(7)	purE(6)	sucA(6)	thrA(11)
SRR7442150	PNUSAS044464	2018	1	11	Enteritidis	enteritidis	Hillsborough	23	1509326	479308	4329	aroC(5)	dnaN(2)	hemD(3)	hisD(7)	purE(6)	sucA(6)	thrA(11)
SRR7442151	PNUSAS044455	2018	6	316	Montevideo	montevideo	Hillsborough	41	708581	365129	4314	aroC(43)	dnaN(41)	hemD(16)	hisD(42)	purE(35)	sucA(13)	thrA(111)
SRR7442153	PNUSAS044470	2018	2	29	Stanley	stanley	Hillsborough	36	923417	371181	4441	aroC(16)	dnaN(16)	hemD(20)	hisD(18)	purE(8)	sucA(12)	thrA(18)
SRR7442154	PNUSAS044469	2018	4	19	Typhimurium	typhimurium	Hillsborough	43	720198	191686	4385	aroC(10)	dnaN(7)	hemD(12)	hisD(9)	purE(5)	sucA(9)	thrA(2)
SRR7442155	PNUSAS044468	2018	2	29	Stanley	stanley	Hillsborough	38	923417	370509	4439	aroC(16)	dnaN(16)	hemD(20)	hisD(18)	purE(8)	sucA(12)	thrA(18)
SRR7442156	PNUSAS044467	2018	1	11	Enteritidis	enteritidis	Carroll	52	474253	214266	4395	aroC(5)	dnaN(2)	hemD(3)	hisD(7)	purE(6)	sucA(6)	thrA(11)
SRR7447159	PNUSAS044473	2018	1	11	Enteritidis	enteritidis	Hillsborough	30	1508946	479332	4445	aroC(5)	dnaN(2)	hemD(3)	hisD(7)	purE(6)	sucA(6)	thrA(11)
SRR7447160	PNUSAS044472	2018	1	11	Enteritidis	enteritidis	Rockingham	28	1508946	479332	4444	aroC(5)	dnaN(2)	hemD(3)	hisD(7)	purE(6)	sucA(6)	thrA(11)
SRR7447168	PNUSAS044474	2018	2	64	Anatum	anatum	Grafton	30	871890	405480	4312	aroC(10)	dnaN(14)	hemD(15)	hisD(31)	purE(25)	sucA(20)	thrA(33)
SRR7610551	PNUSAS046747	2018	4	19	Typhimurium	typhimurium	Strafford	43	720197	191686	4390	aroC(10)	dnaN(7)	hemD(12)	hisD(9)	purE(5)	sucA(9)	thrA(2)
SRR7610621	PNUSAS046204	2018	6	316	Montevideo	montevideo	Hillsborough	33	1461100	511299	4429	aroC(43)	dnaN(41)	hemD(16)	hisD(42)	purE(35)	sucA(13)	thrA(111)
SRR7610623	PNUSAS046736	2018	5	118	Newport	newport	Rockingham	58	682573	298308	4535	aroC(16)	dnaN(2)	hemD(45)	hisD(43)	purE(36)	sucA(39)	thrA(42)
SRR7610624	PNUSAS046737	2018	6	2232	Brandenburg	brandenburg	Merrimack	93	400587	108205	4708	aroC(11)	dnaN(206)	hemD(38)	hisD(16)	purE(311)	sucA(35)	thrA(527)
SRR7610629	PNUSAS046738	2018	4	19	Typhimurium	typhimurium	Strafford	51	415673	222814	4514	aroC(10)	dnaN(7)	hemD(12)	hisD(9)	purE(5)	sucA(9)	thrA(2)
SRR7610630	PNUSAS046740	2018	1	11	Enteritidis	enteritidis	Rockingham	29	1339972	439157	4403	aroC(5)	dnaN(2)	hemD(3)	hisD(7)	purE(6)	sucA(6)	thrA(11)
SRR7610633	PNUSAS046739	2018	1	11	Enteritidis	enteritidis	Merrimack	35	1215336	401100	4402	aroC(5)	dnaN(2)	hemD(3)	hisD(7)	purE(6)	sucA(6)	thrA(11)
SRR7610637	PNUSAS046744	2018	6	654	Give	give	Rockingham	68	854911	250525	4910	aroC(111)	dnaN(47)	hemD(49)	hisD(42)	purE(12)	sucA(58)	thrA(3)
SRR7610638	PNUSAS046741	2018	6	654	Give	give	Hillsborough	55	937794	477993	4904	aroC(111)	dnaN(47)	hemD(49)	hisD(42)	purE(12)	sucA(58)	thrA(3)
SRR7610639	PNUSAS046745	2018	2	22	Braenderup	braenderup	Rockingham	32	1159504	443637	4350	aroC(12)	dnaN(2)	hemD(15)	hisD(14)	purE(11)	sucA(14)	thrA(16)
SRR7610644	PNUSAS046748	2018	2	50	Saintpaul	saintpaul	Middlesex,MA	24	2004386	729384	4334	aroC(5)	dnaN(21)	hemD(18)	hisD(9)	purE(6)	sucA(12)	thrA(17)
SRR7610649	PNUSAS046746	2018	4	19	Typhimurium	typhimurium	Belknap	52	571442	192252	4608	aroC(10)	dnaN(7)	hemD(12)	hisD(9)	purE(5)	sucA(9)	thrA(2)
SRR7664533	PNUSAS048523	2018	1	11	Enteritidis	enteritidis	Merrimack	35	906870	326169	4405	aroC(5)	dnaN(2)	hemD(3)	hisD(7)	purE(6)	sucA(6)	thrA(11)
SRR7664535	PNUSAS048526	2018	4	19	I4,[5],12:i:-	4,[5],12,i:-	Hillsborough	51	590986	218947	4729	aroC(10)	dnaN(7)	hemD(12)	hisD(9)	purE(5)	sucA(9)	thrA(2)
SRR7664538	PNUSAS048522	2018	1	11	Gallinarum or Enteritidis	enteritidis	Carroll	38	1107215	477703	4624	aroC(5)	dnaN(2)	hemD(3)	hisD(7)	purE(6)	sucA(6)	thrA(11)
SRR7664540	PNUSAS048532	2018	1	11	Gallinarum or Enteritidis	enteritidis	Hillsborough	39	1107281	330635	4624	aroC(5)	dnaN(2)	hemD(3)	hisD(7)	purE(6)	sucA(6)	thrA(11)
SRR7664542	PNUSAS048528	2018	4	19	Typhimurium	typhimurium	Merrimack	54	542036	225810	4597	aroC(10)	dnaN(7)	hemD(12)	hisD(9)	purE(5)	sucA(9)	thrA(2)
SRR7664543	PNUSAS048525	2018	6	174	I-:m,t:-	oranienburg	Hillsborough	83	940802	324835	4652	aroC(50)	dnaN(63)	hemD(25)	hisD(72)	purE(59)	sucA(71)	thrA(63)
SRR7664545	PNUSAS048530	2018	1	11	Enteritidis	enteritidis	Rockingham	31	1508484	479308	4403	aroC(5)	dnaN(2)	hemD(3)	hisD(7)	purE(6)	sucA(6)	thrA(11)
SRR7664546	PNUSAS048527	2018	6	2696	Kokomlemle	stanley	Hillsborough	62	998410	424776	4850	aroC(11)	dnaN(41)	hemD(25)	hisD(16)	purE(10)	sucA(23)	thrA(4)
SRR7664547	PNUSAS048529	2018	4	313	Typhimurium	typhimurium	Grafton	72	599107	225812	4666	aroC(10)	dnaN(7)	hemD(12)	hisD(9)	purE(112)	sucA(9)	thrA(2)
SRR7664550	PNUSAS048524	2018	2	448	Mississippi	mississippi	Hillsborough	63	416519	142368	4294	aroC(48)	dnaN(128)	hemD(96)	hisD(119)	purE(116)	sucA(119)	thrA(118)
SRR7739602	PNUSAS050973	2018	1	11	Enteritidis	enteritidis	Strafford	30	1509327	479432	4406	aroC(5)	dnaN(2)	hemD(3)	hisD(7)	purE(6)	sucA(6)	thrA(11)
SRR7739850	PNUSAS050971	2018	1	11	Enteritidis	enteritidis	Cheshire	30	1508484	479308	4403	aroC(5)	dnaN(2)	hemD(3)	hisD(7)	purE(6)	sucA(6)	thrA(11)
SRR7740875	PNUSAS050969	2018	2	26	Thompson	thompson	Strafford	34	942859	330365	4318	aroC(14)	dnaN(13)	hemD(18)	hisD(12)	purE(14)	sucA(18)	thrA(1)
SRR7740877	PNUSAS050970	2018	2	26	Thompson	thompson	Strafford	53	748239	241126	4307	aroC(14)	dnaN(13)	hemD(18)	hisD(12)	purE(14)	sucA(18)	thrA(1)
SRR7740936	PNUSAS050975	2018	6	24	Javiana	javiana	Cheshire	28	753739	673174	4268	aroC(13)	dnaN(12)	hemD(17)	hisD(16)	purE(13)	sucA(16)	thrA(4)
SRR7740938	PNUSAS050979	2018	2	26	Thompson	thompson	York,ME	27	1117934	520559	4314	aroC(14)	dnaN(13)	hemD(18)	hisD(12)	purE(14)	sucA(18)	thrA(1)
SRR7740939	PNUSAS050976	2018	6	412	Reading	reading	Merrimack	41	773418	319414	4375	aroC(11)	dnaN(10)	hemD(25)	hisD(13)	purE(10)	sucA(58)	thrA(4)
SRR7740940	PNUSAS050978	2018	1	11	Enteritidis	enteritidis	Grafton	30	947967	401090	4491	aroC(5)	dnaN(2)	hemD(3)	hisD(7)	purE(6)	sucA(6)	thrA(11)
SRR7740941	PNUSAS050977	2018	2	26	Thompson	thompson	Carroll	42	941078	391252	4362	aroC(14)	dnaN(13)	hemD(18)	hisD(12)	purE(14)	sucA(18)	thrA(1)
SRR7740945	PNUSAS050974	2018	1	11	Enteritidis	enteritidis	Hillsborough	26	1549475	490080	4418	aroC(5)	dnaN(2)	hemD(3)	hisD(7)	purE(6)	sucA(6)	thrA(11)
SRR7740950	PNUSAS050980	2018	2	10	Dublin	dublin	Hillsborough	40	561227	369930	4740	aroC(5)	dnaN(2)	hemD(3)	hisD(6)	purE(5)	sucA(5)	thrA(10)
SRR7789779	PNUSAS050972	2018	4	19	Typhimurium	typhimurium	Cheshire	58	535318	192299	4603	aroC(10)	dnaN(7)	hemD(12)	hisD(9)	purE(5)	sucA(9)	thrA(2)
SRR7789780	PNUSAS052464	2018	5	118	Newport	newport	Hillsborough	40	1048654	366898	4553	aroC(16)	dnaN(2)	hemD(45)	hisD(43)	purE(36)	sucA(39)	thrA(42)
SRR7789794	PNUSAS052474	2018	3	32	Infantis	infantis	York,ME	54	1195375	212732	4522	aroC(17)	dnaN(18)	hemD(22)	hisD(17)	purE(5)	sucA(21)	thrA(19)
SRR7789796	PNUSAS052465	2018	4	19	I4,[5],12:i:-	4,[5],12,i:-	Essex,MA	48	495361	265987	4539	aroC(10)	dnaN(7)	hemD(12)	hisD(9)	purE(5)	sucA(9)	thrA(2)
SRR7789797	PNUSAS052472	2018	5	118	Newport	newport	Strafford	44	702164	407469	4522	aroC(16)	dnaN(2)	hemD(45)	hisD(43)	purE(36)	sucA(39)	thrA(42)
SRR7789799	PNUSAS052467	2018	2	26	Thompson	thompson	Carroll	32	1001351	396841	4314	aroC(14)	dnaN(13)	hemD(18)	hisD(12)	purE(14)	sucA(18)	thrA(1)
SRR7789801	PNUSAS052466	2018	1	11	Enteritidis	enteritidis	Sarasota,FL	29	1508459	439189	4405	aroC(5)	dnaN(2)	hemD(3)	hisD(7)	purE(6)	sucA(6)	thrA(11)
SRR7789802	PNUSAS052473	2018	1	11	Enteritidis	enteritidis	Grafton	30	1508460	479332	4410	aroC(5)	dnaN(2)	hemD(3)	hisD(7)	purE(6)	sucA(6)	thrA(11)
SRR7789803	PNUSAS052470	2018	4	19	I4,[5],12:i:-	4,[5],12,i:-	Hillsborough	44	590986	324872	4733	aroC(10)	dnaN(7)	hemD(12)	hisD(9)	purE(5)	sucA(9)	thrA(2)
SRR7789804	PNUSAS052471	2018	1	11	Enteritidis	enteritidis	Carroll	24	1549500	490295	4455	aroC(5)	dnaN(2)	hemD(3)	hisD(7)	purE(6)	sucA(6)	thrA(11)
SRR7789805	PNUSAS052468	2018	1	11	Enteritidis	enteritidis	Belknap	30	1182401	401100	4401	aroC(5)	dnaN(2)	hemD(3)	hisD(7)	purE(6)	sucA(6)	thrA(11)
SRR7789861	PNUSAS052475	2018	2	22	Braenderup	braenderup	Rockingham	25	1411695	496974	4324	aroC(12)	dnaN(2)	hemD(15)	hisD(14)	purE(11)	sucA(14)	thrA(16)
SRR7797459	PNUSAS052469	2018	2	112	Muenchen	muenchen	Rockingham	86	578835	274164	5243	aroC(41)	dnaN(42)	hemD(43)	hisD(58)	purE(9)	sucA(12)	thrA(2)
SRR7939572	PNUSAS055065	2018	1	11	Enteritidis	enteritidis	Hillsborough	31	1182351	439217	4404	aroC(5)	dnaN(2)	hemD(3)	hisD(7)	purE(6)	sucA(6)	thrA(11)
SRR7939573	PNUSAS055062	2018	2	13	Agona	agona	Rockingham	45	637989	173309	4570	aroC(3)	dnaN(3)	hemD(7)	hisD(4)	purE(3)	sucA(3)	thrA(7)
SRR7939574	PNUSAS055070	2018	1	11	Enteritidis	enteritidis	Grafton	51	479333	189545	4436	aroC(5)	dnaN(2)	hemD(3)	hisD(7)	purE(6)	sucA(6)	thrA(11)
SRR7939575	PNUSAS055066	2018	3	32	Infantis	infantis	Rockingham	56	944425	283351	4488	aroC(17)	dnaN(18)	hemD(22)	hisD(17)	purE(5)	sucA(21)	thrA(19)
SRR7939576	PNUSAS055069	2018	1	11	Enteritidis	enteritidis	Cheshire	43	547432	264383	4437	aroC(5)	dnaN(2)	hemD(3)	hisD(7)	purE(6)	sucA(6)	thrA(11)
SRR7939577	PNUSAS055067	2018	2	413	Mbandaka	mbandaka	Hillsborough	34	869563	446812	4392	aroC(15)	dnaN(70)	hemD(93)	hisD(78)	purE(113)	sucA(6)	thrA(68)
SRR7939578	PNUSAS055064	2018	2	29	Stanley	stanley	Strafford	50	663194	277757	4474	aroC(16)	dnaN(16)	hemD(20)	hisD(18)	purE(8)	sucA(12)	thrA(18)
SRR7939579	PNUSAS055063	2018	1	11	Enteritidis	enteritidis	Hillsborough	32	1054546	401005	4420	aroC(5)	dnaN(2)	hemD(3)	hisD(7)	purE(6)	sucA(6)	thrA(11)
SRR7939580	PNUSAS055068	2018	1	11	Enteritidis	enteritidis	Merrimack	25	1230371	479173	4401	aroC(5)	dnaN(2)	hemD(3)	hisD(7)	purE(6)	sucA(6)	thrA(11)
SRR7939588	PNUSAS055071	2018	4	19	Typhimurium	typhimurium	Grafton	68	428966	122309	4361	aroC(10)	dnaN(7)	hemD(12)	hisD(9)	purE(5)	sucA(9)	thrA(2)
SRR8102442	PNUSAS058537	2018	5	118	Newport	newport	Strafford	44	804160	310075	4516	aroC(16)	dnaN(2)	hemD(45)	hisD(43)	purE(36)	sucA(39)	thrA(42)
SRR8109896	PNUSAS058526	2018	6	24	Javiana	javiana	Hillsborough	61	412665	198084	4458	aroC(13)	dnaN(12)	hemD(17)	hisD(16)	purE(13)	sucA(16)	thrA(4)
SRR8109963	PNUSAS058524	2018	6	316	I-:g,m,s:-	montevideo	Cheshire	92	315975	103381	4305	aroC(43)	dnaN(41)	hemD(16)	hisD(42)	purE(35)	sucA(13)	thrA(111)
SRR8109966	PNUSAS058527	2018	5	5	Newport	newport	Grafton	76	363492	151211	4512	aroC(16)	dnaN(43)	hemD(45)	hisD(43)	purE(36)	sucA(39)	thrA(42)
SRR8109967	PNUSAS058530	2018	2	22	Braenderup	braenderup	Hillsborough	40	926111	333773	4322	aroC(12)	dnaN(2)	hemD(15)	hisD(14)	purE(11)	sucA(14)	thrA(16)
SRR8109969	PNUSAS058528	2018	6	316	I-:g,m,s:-	montevideo	Strafford	68	339065	142885	4312	aroC(43)	dnaN(41)	hemD(16)	hisD(42)	purE(35)	sucA(13)	thrA(111)
SRR8109970	PNUSAS058529	2018	2	112	Muenchen	muenchen	Hillsborough	52	924420	226763	4413	aroC(41)	dnaN(42)	hemD(43)	hisD(58)	purE(9)	sucA(12)	thrA(2)
SRR8110499	PNUSAS058523	2018	1	11	Enteritidis	enteritidis	Cheshire	51	533104	215953	4438	aroC(5)	dnaN(2)	hemD(3)	hisD(7)	purE(6)	sucA(6)	thrA(11)
SRR8110551	PNUSAS058531	2018	6	226	Carrau	madelia	Strafford	37	973097	267691	4186	aroC(84)	dnaN(76)	hemD(38)	hisD(16)	purE(12)	sucA(13)	thrA(4)
SRR8113592	PNUSAS058532	2018	4	34	I4,[5],12:i:-	4,[5],12,i:-	Merrimack	79	604054	153042	4578	aroC(10)	dnaN(19)	hemD(12)	hisD(9)	purE(5)	sucA(9)	thrA(2)
SRR8113608	PNUSAS058533	2018	2	112	Muenchen	muenchen	Hillsborough	42	845129	526715	4762	aroC(41)	dnaN(42)	hemD(43)	hisD(58)	purE(9)	sucA(12)	thrA(2)
SRR8170204	PNUSAS060442	2018	1	11	Enteritidis	enteritidis	Strafford	34	904594	401085	4401	aroC(5)	dnaN(2)	hemD(3)	hisD(7)	purE(6)	sucA(6)	thrA(11)
SRR8170415	PNUSAS060440	2018	2	18	Manhattan	manhattan	Hillsborough	26	1466532	457458	4411	aroC(9)	dnaN(9)	hemD(6)	hisD(12)	purE(9)	sucA(12)	thrA(2)
SRR8170421	PNUSAS060444	2018	5	118	Newport	newport	Hillsborough	47	695023	405481	4432	aroC(16)	dnaN(2)	hemD(45)	hisD(43)	purE(36)	sucA(39)	thrA(42)
SRR8170426	PNUSAS060443	2018	2	413	Mbandaka	mbandaka	Sullivan	35	869563	446812	4394	aroC(15)	dnaN(70)	hemD(93)	hisD(78)	purE(113)	sucA(6)	thrA(68)
SRR8170802	PNUSAS060439	2018	2	13	Agona	agona	Grafton	50	573076	219905	4448	aroC(3)	dnaN(3)	hemD(7)	hisD(4)	purE(3)	sucA(3)	thrA(7)
SRR8170816	PNUSAS060445	2018	2	64	Anatum	anatum	Merrimack	24	1541416	532333	4359	aroC(10)	dnaN(14)	hemD(15)	hisD(31)	purE(25)	sucA(20)	thrA(33)
SRR8170827	PNUSAS060447	2018	2	413	Mbandaka	mbandaka	Hillsborough	43	749233	276123	4391	aroC(15)	dnaN(70)	hemD(93)	hisD(78)	purE(113)	sucA(6)	thrA(68)
SRR8294487	PNUSAS062606	2018	6	2440	Gaminara	gaminara	Strafford	57	571542	384826	4751	aroC(13)	dnaN(80)	hemD(25)	hisD(649)	purE(40)	sucA(58)	thrA(4)
SRR8294501	PNUSAS062607	2018	1	11	Enteritidis	enteritidis	Hillsborough	39	1182414	361179	4403	aroC(5)	dnaN(2)	hemD(3)	hisD(7)	purE(6)	sucA(6)	thrA(11)
SRR8294502	PNUSAS062609	2018	1	11	Enteritidis	enteritidis	Rockingham	39	1338340	439217	4401	aroC(5)	dnaN(2)	hemD(3)	hisD(7)	purE(6)	sucA(6)	thrA(11)
SRR8294504	PNUSAS060438	2018	2	13	Agona	agona	Merrimack	43	897115	403904	4619	aroC(3)	dnaN(3)	hemD(7)	hisD(4)	purE(3)	sucA(3)	thrA(7)
SRR8294512	PNUSAS062603	2018	1	11	Enteritidis	enteritidis	Strafford	43	591119	269050	4385	aroC(5)	dnaN(2)	hemD(3)	hisD(7)	purE(6)	sucA(6)	thrA(11)
SRR8294514	PNUSAS062605	2018	2	10	Dublin	dublin	Hillsborough	53	789230	401987	4744	aroC(5)	dnaN(2)	hemD(3)	hisD(6)	purE(5)	sucA(5)	thrA(10)
SRR8294518	PNUSAS062608	2018	1	11	Enteritidis	enteritidis	Hillsborough	49	577998	283544	4412	aroC(5)	dnaN(2)	hemD(3)	hisD(7)	purE(6)	sucA(6)	thrA(11)
SRR8294526	PNUSAS060441	2018	2	64	Anatum	anatum	Grafton	40	1195547	387303	4344	aroC(10)	dnaN(14)	hemD(15)	hisD(31)	purE(25)	sucA(20)	thrA(33)
SRR8294532	PNUSAS062604	2018	1	11	Enteritidis	enteritidis	Rockingham	50	567439	251238	4431	aroC(5)	dnaN(2)	hemD(3)	hisD(7)	purE(6)	sucA(6)	thrA(11)
SRR8455485	PNUSAS065700	2018	5	118	Newport	newport	York,ME	46	695009	343786	4464	aroC(16)	dnaN(2)	hemD(45)	hisD(43)	purE(36)	sucA(39)	thrA(42)
SRR8455487	PNUSAS065698	2018	2	64	Anatum	anatum	Merrimack	31	1210408	468692	4351	aroC(10)	dnaN(14)	hemD(15)	hisD(31)	purE(25)	sucA(20)	thrA(33)
SRR8455489	PNUSAS065707	2018	4	19	Typhimurium	typhimurium	Belknap	58	556013	191113	4659	aroC(10)	dnaN(7)	hemD(12)	hisD(9)	purE(5)	sucA(9)	thrA(2)
SRR8455493	PNUSAS065699	2018	4	19	Typhimurium	typhimurium	Cheshire	64	405732	170766	4747	aroC(10)	dnaN(7)	hemD(12)	hisD(9)	purE(5)	sucA(9)	thrA(2)
SRR8455501	PNUSAS065702	2018	6	2075	Durban	durban	Grafton	38	1526445	398408	4195	aroC(22)	dnaN(11)	hemD(25)	hisD(13)	purE(102)	sucA(107)	thrA(4)
SRR8455508	PNUSAS065706	2018	1	11	Enteritidis	enteritidis	Merrimack	26	1549491	490295	4458	aroC(5)	dnaN(2)	hemD(3)	hisD(7)	purE(6)	sucA(6)	thrA(11)
SRR8455509	PNUSAS065705	2018	5	118	Newport	newport	Hillsborough	52	471508	163062	4368	aroC(16)	dnaN(2)	hemD(45)	hisD(43)	purE(36)	sucA(39)	thrA(42)
SRR8455510	PNUSAS065708	2018	2	448	Mississippi	mississippi	Rockingham	55	416600	212170	4409	aroC(48)	dnaN(128)	hemD(96)	hisD(119)	purE(116)	sucA(119)	thrA(118)
SRR8455512	PNUSAS065701	2018	2	64	Anatum	anatum	Belknap	28	1305121	510239	4303	aroC(10)	dnaN(14)	hemD(15)	hisD(31)	purE(25)	sucA(20)	thrA(33)
SRR8455514	PNUSAS065704	2018	2	365	Weltevreden	weltevreden	Rockingham	109	298294	105238	4634	aroC(130)	dnaN(97)	hemD(25)	hisD(125)	purE(84)	sucA(9)	thrA(101)
SRR8455524	PNUSAS065697	2018	1	11	Enteritidis	enteritidis	Hillsborough	46	800088	244902	4455	aroC(5)	dnaN(2)	hemD(3)	hisD(7)	purE(6)	sucA(6)	thrA(11)
SRR8645315	PNUSAS068692	2018	2	2538	I-:z29:-	tennessee	Hillsborough	100	513739	186049	4694	aroC(118)	dnaN(118)	hemD(8)	hisD(106)	purE(2)	sucA(117)	thrA(349)
SRR8645317	PNUSAS068693	2019	2	949	Okatie	okatie	Strafford	91	294292	108383	4280	aroC(127)	dnaN(331)	hemD(40)	hisD(421)	purE(122)	sucA(101)	thrA(350)
SRR8645322	PNUSAS068694	2019	2	26	Thompson	infantis	Belknap	39	941849	273651	4252	aroC(14)	dnaN(13)	hemD(18)	hisD(12)	purE(14)	sucA(18)	thrA(1)
SRR8645324	PNUSAS068696	2019	6	2440	Gaminara	gaminara	Strafford	61	770416	292401	4648	aroC(13)	dnaN(80)	hemD(25)	hisD(649)	purE(40)	sucA(58)	thrA(4)
SRR8645334	PNUSAS068695	2019	1	11	Enteritidis	enteritidis	Strafford	41	571299	300797	4438	aroC(5)	dnaN(2)	hemD(3)	hisD(7)	purE(6)	sucA(6)	thrA(11)
SRR8645343	PNUSAS068697	2019	6	412	Reading	reading	Essex,VT	37	1315938	299230	4330	aroC(11)	dnaN(10)	hemD(25)	hisD(13)	purE(10)	sucA(58)	thrA(4)
SRR8645348	PNUSAS068698	2019	6	412	Reading	reading	Essex,VT	34	1058324	298999	4325	aroC(11)	dnaN(10)	hemD(25)	hisD(13)	purE(10)	sucA(58)	thrA(4)
SRR8645359	PNUSAS068699	2019	4	19	Typhimurium	typhimurium	Hillsborough	64	471278	164738	4600	aroC(10)	dnaN(7)	hemD(12)	hisD(9)	purE(5)	sucA(9)	thrA(2)
SRR8645360	PNUSAS068700	2019	6	48	Panama	panama	Grafton	28	905376	316196	4190	aroC(22)	dnaN(11)	hemD(25)	hisD(21)	purE(10)	sucA(23)	thrA(23)
SRR8645369	PNUSAS068704	2019	3	32	Infantis	braenderup	Strafford	72	444545	152360	4641	aroC(17)	dnaN(18)	hemD(22)	hisD(17)	purE(5)	sucA(21)	thrA(19)
SRR8645398	PNUSAS068703	2019	2	10	Dublin	dublin	Hillsborough	84	505648	142498	4733	aroC(5)	dnaN(2)	hemD(3)	hisD(6)	purE(5)	sucA(5)	thrA(10)
SRR8645407	PNUSAS068702	2019	2	22	Braenderup	braenderup	Belknap	38	927704	334646	4423	aroC(12)	dnaN(2)	hemD(15)	hisD(14)	purE(11)	sucA(14)	thrA(16)
SRR8645410	PNUSAS068701	2019	2	33	Hadar	hadar	Hillsborough	66	520391	228340	4429	aroC(2)	dnaN(5)	hemD(6)	hisD(7)	purE(5)	sucA(7)	thrA(12)
SRR8793568	PNUSAS071264	2019	1	11	Enteritidis	enteritidis	Hillsborough	34	1236471	304451	4408	aroC(5)	dnaN(2)	hemD(3)	hisD(7)	purE(6)	sucA(6)	thrA(11)
SRR8793569	PNUSAS071263	2019	6	23	Oranienburg	oranienburg	Hillsborough	26	1742216	741613	4254	aroC(13)	dnaN(11)	hemD(16)	hisD(15)	purE(12)	sucA(15)	thrA(4)
SRR8793570	PNUSAS071266	2019	3	32	I-:r:1,5	infantis	Merrimack	57	938696	184047	4646	aroC(17)	dnaN(18)	hemD(22)	hisD(17)	purE(5)	sucA(21)	thrA(19)
SRR8793571	PNUSAS071262	2019	1	11	Enteritidis	enteritidis	Hillsborough	30	937635	460263	4447	aroC(5)	dnaN(2)	hemD(3)	hisD(7)	purE(6)	sucA(6)	thrA(11)
SRR8793572	PNUSAS071261	2019	5	2370	Newport	newport	Cheshire	29	996880	418453	4388	aroC(16)	dnaN(2)	hemD(45)	hisD(43)	purE(36)	sucA(39)	thrA(547)
SRR8793573	PNUSAS071260	2019	3	32	I-:r:1,5	infantis	Cheshire	55	654053	159483	4372	aroC(17)	dnaN(18)	hemD(22)	hisD(17)	purE(5)	sucA(21)	thrA(19)
SRR8793574	PNUSAS071259	2019	3	32	Infantis	infantis	Rockingham	71	1028103	152360	4725	aroC(17)	dnaN(18)	hemD(22)	hisD(17)	purE(5)	sucA(21)	thrA(19)
SRR8793575	PNUSAS071267	2019	6	1954	Chester	sandiego	Rockingham	26	1207822	617353	4396	aroC(11)	dnaN(10)	hemD(25)	hisD(42)	purE(337)	sucA(13)	thrA(4)
SRR8793576	PNUSAS071265	2019	2	26	Thompson	thompson	Belknap	27	1117949	520147	4253	aroC(14)	dnaN(13)	hemD(18)	hisD(12)	purE(14)	sucA(18)	thrA(1)
SRR8793577	PNUSAS071268	2019	6	1954	Chester	sandiego	Rockingham	22	1041497	738209	4300	aroC(11)	dnaN(10)	hemD(25)	hisD(42)	purE(337)	sucA(13)	thrA(4)
SRR8793579	PNUSAS071269	2019	6	1954	Chester	sandiego	Rockingham	19	1797600	738178	4300	aroC(11)	dnaN(10)	hemD(25)	hisD(42)	purE(337)	sucA(13)	thrA(4)
SRR8793580	PNUSAS071270	2019	6	1954	Chester	sandiego	Rockingham	21	1474618	722293	4297	aroC(11)	dnaN(10)	hemD(25)	hisD(42)	purE(337)	sucA(13)	thrA(4)
SRR8979069	PNUSAS073489	2019	2	10	Dublin	dublin	Strafford	63	395855	303353	4796	aroC(5)	dnaN(2)	hemD(3)	hisD(6)	purE(5)	sucA(5)	thrA(10)
SRR8984701	PNUSAS073492	2019	2	2166	Baildon	baildon	Grafton	45	677313	317733	4354	aroC(14)	dnaN(14)	hemD(21)	hisD(172)	purE(5)	sucA(19)	thrA(17)
SRR8984702	PNUSAS073484	2019	6	80	Miami	miami	Merrimack	48	650971	221679	4362	aroC(42)	dnaN(40)	hemD(17)	hisD(41)	purE(33)	sucA(36)	thrA(41)
SRR8984705	PNUSAS073486	2019	6	1547	Javiana	javiana	York,ME	18	919229	651270	4300	aroC(60)	dnaN(12)	hemD(17)	hisD(16)	purE(13)	sucA(16)	thrA(4)
SRR8984707	PNUSAS073487	2019	2	26	Thompson	thompson	Strafford	31	1111655	410879	4252	aroC(14)	dnaN(13)	hemD(18)	hisD(12)	purE(14)	sucA(18)	thrA(1)
SRR8984708	PNUSAS073483	2019	2	329	Ohio	ohio	Rockingham	48	513151	217017	4496	aroC(82)	dnaN(38)	hemD(26)	hisD(12)	purE(115)	sucA(78)	thrA(70)
SRR8984710	PNUSAS073490	2019	2	26	Thompson	thompson	Strafford	29	1117949	520147	4254	aroC(14)	dnaN(13)	hemD(18)	hisD(12)	purE(14)	sucA(18)	thrA(1)
SRR8984711	PNUSAS073482	2019	1	11	Enteritidis	enteritidis	Hillsborough	30	1508487	401213	4403	aroC(5)	dnaN(2)	hemD(3)	hisD(7)	purE(6)	sucA(6)	thrA(11)
SRR8984713	PNUSAS073488	2019	5	2370	Newport	newport	Cheshire	26	1658584	430299	4387	aroC(16)	dnaN(2)	hemD(45)	hisD(43)	purE(36)	sucA(39)	thrA(547)
SRR8984715	PNUSAS073491	2019	6	138	Montevideo	montevideo	Hillsborough	34	960118	390576	4159	aroC(11)	dnaN(41)	hemD(55)	hisD(42)	purE(34)	sucA(58)	thrA(4)
SRR9057415	PNUSAS074545	2019	2	22	I-:e,h:e,n,z15	braenderup	Grafton	64	376222	145721	4320	aroC(12)	dnaN(2)	hemD(15)	hisD(14)	purE(11)	sucA(14)	thrA(16)
SRR9057416	PNUSAS074547	2019	1	11	Enteritidis	enteritidis	Strafford	54	574216	228141	4402	aroC(5)	dnaN(2)	hemD(3)	hisD(7)	purE(6)	sucA(6)	thrA(11)
SRR9057420	PNUSAS074542	2019	6	964	Poona	poona	Hillsborough	167	190616	65491	4674	aroC(13)	dnaN(127)	hemD(48)	hisD(113)	purE(41)	sucA(23)	thrA(4)
SRR9090928	PNUSAS074541	2019	6	964	Poona	poona	Hillsborough	145	222853	71802	4670	aroC(13)	dnaN(127)	hemD(48)	hisD(113)	purE(41)	sucA(23)	thrA(4)
SRR9090931	PNUSAS074540	2019	1	11	Enteritidis	enteritidis	Strafford	67	522620	212695	4425	aroC(5)	dnaN(2)	hemD(3)	hisD(7)	purE(6)	sucA(6)	thrA(11)
SRR9166935	PNUSAS074543	2019	6	65	Brandenburg	brandenburg	Hillsborough	74	322856	142923	4265	aroC(11)	dnaN(10)	hemD(13)	hisD(32)	purE(10)	sucA(13)	thrA(4)
SRR9184950	PNUSAS076766	2019	1	11	Enteritidis	enteritidis	Cheshire	90	328152	106267	4407	aroC(5)	dnaN(2)	hemD(3)	hisD(7)	purE(6)	sucA(6)	thrA(11)
SRR9184951	PNUSAS076767	2019	2	166	Newport	newport	Rockingham	70	477290	138314	4479	aroC(5)	dnaN(14)	hemD(6)	hisD(12)	purE(5)	sucA(14)	thrA(58)
SRR9184957	PNUSAS076769	2019	1	11	Enteritidis	enteritidis	Cheshire	66	514007	146930	4427	aroC(5)	dnaN(2)	hemD(3)	hisD(7)	purE(6)	sucA(6)	thrA(11)
SRR9184962	PNUSAS076768	2019	1	11	Enteritidis	enteritidis	Merrimack	59	904119	208757	4393	aroC(5)	dnaN(2)	hemD(3)	hisD(7)	purE(6)	sucA(6)	thrA(11)
SRR9184963	PNUSAS076770	2019	4	19	I4,[5],12:i:-	4,[5],12,i:-	Grafton	100	392550	137754	4669	aroC(10)	dnaN(7)	hemD(12)	hisD(9)	purE(5)	sucA(9)	thrA(2)
SRR9184970	PNUSAS076774	2019	1	11	Enteritidis	enteritidis	Strafford	64	327317	182419	4432	aroC(5)	dnaN(2)	hemD(3)	hisD(7)	purE(6)	sucA(6)	thrA(11)
SRR9184974	PNUSAS076771	2019	1	11	Enteritidis	enteritidis	York,ME	52	315362	172636	4433	aroC(5)	dnaN(2)	hemD(3)	hisD(7)	purE(6)	sucA(6)	thrA(11)
SRR9184976	PNUSAS076773	2019	1	11	Enteritidis	enteritidis	Sullivan	37	549048	326187	4440	aroC(5)	dnaN(2)	hemD(3)	hisD(7)	purE(6)	sucA(6)	thrA(11)
SRR9184981	PNUSAS076775	2019	1	11	Enteritidis	enteritidis	Grafton	64	439213	171657	4394	aroC(5)	dnaN(2)	hemD(3)	hisD(7)	purE(6)	sucA(6)	thrA(11)
SRR9184982	PNUSAS076776	2019	6	964	Poona	poona	Hillsborough	73	530245	207636	4679	aroC(13)	dnaN(127)	hemD(48)	hisD(113)	purE(41)	sucA(23)	thrA(4)
SRR9309166	PNUSAS076777	2019	4	19	Typhimurium	typhimurium	Hillsborough	66	814672	163666	4550	aroC(10)	dnaN(7)	hemD(12)	hisD(9)	purE(5)	sucA(9)	thrA(2)
SRR9309168	PNUSAS076778	2019	2	365	Weltevreden	weltevreden	Rockingham	135	209531	92505	4740	aroC(130)	dnaN(97)	hemD(25)	hisD(125)	purE(84)	sucA(9)	thrA(101)
SRR9659661	PNUSAS080698	2019	1	11	Enteritidis	enteritidis	Grafton	40	957672	283544	4444	aroC(5)	dnaN(2)	hemD(3)	hisD(7)	purE(6)	sucA(6)	thrA(11)
SRR9659662	PNUSAS080695	2019	3	32	Infantis	infantis	Merrimack	55	745152	184344	4481	aroC(17)	dnaN(18)	hemD(22)	hisD(17)	purE(5)	sucA(21)	thrA(19)
SRR9659663	PNUSAS080700	2019	1	11	Enteritidis	enteritidis	Grafton	62	644606	191167	4438	aroC(5)	dnaN(2)	hemD(3)	hisD(7)	purE(6)	sucA(6)	thrA(11)
SRR9659664	PNUSAS080706	2019	2	26	Thompson	thompson	Strafford	55	823677	319862	4497	aroC(14)	dnaN(13)	hemD(18)	hisD(12)	purE(14)	sucA(18)	thrA(1)
SRR9659665	PNUSAS080696	2019	2	365	Sokode	weltevreden	Rockingham	146	346279	78355	4736	aroC(130)	dnaN(97)	hemD(25)	hisD(125)	purE(84)	sucA(9)	thrA(101)
SRR9659668	PNUSAS080705	2019	3	32	I-:r:1,5	infantis	Hillsborough	80	654154	143672	4723	aroC(17)	dnaN(18)	hemD(22)	hisD(17)	purE(5)	sucA(21)	thrA(19)
SRR9659669	PNUSAS080703	2019	1	11	Enteritidis	enteritidis	Hillsborough	42	762150	300817	4444	aroC(5)	dnaN(2)	hemD(3)	hisD(7)	purE(6)	sucA(6)	thrA(11)
SRR9659671	PNUSAS080701	2019	1	11	Enteritidis	enteritidis	Hillsborough	30	796246	479314	4404	aroC(5)	dnaN(2)	hemD(3)	hisD(7)	purE(6)	sucA(6)	thrA(11)
SRR9659672	PNUSAS080699	2019	2	150	Bovismorbificans	bovismorbificans	Hillsborough	31	825053	390318	4240	aroC(61)	dnaN(12)	hemD(10)	hisD(65)	purE(54)	sucA(63)	thrA(57)
SRR9659673	PNUSAS080702	2019	1	11	Enteritidis	enteritidis	Rockingham	40	1056636	230299	4411	aroC(5)	dnaN(2)	hemD(3)	hisD(7)	purE(6)	sucA(6)	thrA(11)
SRR9659674	PNUSAS080704	2019	3	32	Infantis	infantis	Hillsborough	90	480273	137478	4719	aroC(17)	dnaN(18)	hemD(22)	hisD(17)	purE(5)	sucA(21)	thrA(19)
SRR9659675	PNUSAS080697	2019	1	11	Enteritidis	enteritidis	Grafton	87	283507	112827	4421	aroC(5)	dnaN(2)	hemD(3)	hisD(7)	purE(6)	sucA(6)	thrA(11)
SRR9659678	PNUSAS080707	2019	1	11	Enteritidis	enteritidis	Strafford	29	1549475	439135	4418	aroC(5)	dnaN(2)	hemD(3)	hisD(7)	purE(6)	sucA(6)	thrA(11)
SRR9860267	PNUSAS080708	2019	4	19	Typhimurium	typhimurium	Grafton	68	980248	196363	4716	aroC(10)	dnaN(7)	hemD(12)	hisD(9)	purE(5)	sucA(9)	thrA(2)
SRR9860285	PNUSAS084162	2019	1	11	Enteritidis	enteritidis	Strafford	65	479199	165921	4436	aroC(5)	dnaN(2)	hemD(3)	hisD(7)	purE(6)	sucA(6)	thrA(11)
SRR9860368	PNUSAS083714	2019	1	11	Enteritidis	enteritidis	Grafton	32	1215442	479519	4408	aroC(5)	dnaN(2)	hemD(3)	hisD(7)	purE(6)	sucA(6)	thrA(11)
SRR9860369	PNUSAS083715	2019	2	2870	Muenchen	muenchen	Strafford	38	1079978	464558	4739	aroC(595)	dnaN(42)	hemD(43)	hisD(58)	purE(9)	sucA(12)	thrA(2)
SRR9860371	PNUSAS084161	2019	1	11	Enteritidis	enteritidis	Cheshire	33	936753	479199	4440	aroC(5)	dnaN(2)	hemD(3)	hisD(7)	purE(6)	sucA(6)	thrA(11)
SRR9914969	PNUSAS083713	2019	3	32	Infantis	infantis	Rockingham	51	385270	204015	4392	aroC(17)	dnaN(18)	hemD(22)	hisD(17)	purE(5)	sucA(21)	thrA(19)
SRR9914971	PNUSAS086412	2019	2	2870	Muenchen	muenchen	Strafford	34	2070637	659319	4739	aroC(595)	dnaN(42)	hemD(43)	hisD(58)	purE(9)	sucA(12)	thrA(2)
SRR9914976	PNUSAS086409	2019	2	18	Manhattan	manhattan	Strafford	28	1428008	542567	4376	aroC(9)	dnaN(9)	hemD(6)	hisD(12)	purE(9)	sucA(12)	thrA(2)
SRR9914981	PNUSAS086407	2019	1	11	Enteritidis	enteritidis	Rockingham	78	916346	264490	4436	aroC(5)	dnaN(2)	hemD(3)	hisD(7)	purE(6)	sucA(6)	thrA(11)
SRR9914983	PNUSAS086405	2019	2	1549	Altona	altona	Hillsborough	36	757012	513551	4329	aroC(347)	dnaN(394)	hemD(78)	hisD(496)	purE(426)	sucA(9)	thrA(102)
SRR9914986	PNUSAS083712	2019	1	11	Enteritidis	enteritidis	Strafford	32	766814	479334	4443	aroC(5)	dnaN(2)	hemD(3)	hisD(7)	purE(6)	sucA(6)	thrA(11)
SRR9914987	PNUSAS086403	2019	3	32	Infantis	infantis	Cheshire	56	944420	184340	4717	aroC(17)	dnaN(18)	hemD(22)	hisD(17)	purE(5)	sucA(21)	thrA(19)
SRR9914990	PNUSAS086404	2019	2	43	ParatyphiBvar.L(+)tartrate+	canada	Cheshire	34	709294	396912	4322	aroC(2)	dnaN(14)	hemD(24)	hisD(14)	purE(2)	sucA(19)	thrA(8)
SRR9914991	PNUSAS086408	2019	1	11	Enteritidis	enteritidis	Strafford	37	761456	312982	4434	aroC(5)	dnaN(2)	hemD(3)	hisD(7)	purE(6)	sucA(6)	thrA(11)
SRR9914992	PNUSAS086414	2019	1	11	Enteritidis	enteritidis	Grafton	24	1507957	477698	4332	aroC(5)	dnaN(2)	hemD(3)	hisD(7)	purE(6)	sucA(6)	thrA(11)
SRR9914997	PNUSAS086406	2019	2	45	Newport	newport	Merrimack	30	822616	503872	4387	aroC(10)	dnaN(7)	hemD(21)	hisD(14)	purE(15)	sucA(12)	thrA(12)
SRR9915000	PNUSAS086410	2019	1	11	Enteritidis	enteritidis	Rockingham	37	761313	326170	4439	aroC(5)	dnaN(2)	hemD(3)	hisD(7)	purE(6)	sucA(6)	thrA(11)
SRR9915001	PNUSAS086413	2019	4	19	I4,[5],12:i:-	4,[5],12,i:-	Hillsborough	56	585616	223532	4578	aroC(10)	dnaN(7)	hemD(12)	hisD(9)	purE(5)	sucA(9)	thrA(2)

## Sheet: Table 2
Supplemental Table 2. Pan-genome characteristics determined using Roary
Gene	Non-unique Gene name	Annotation	No. isolates	No. sequences
rclB		putative protein RclB	394	394
torD_1		Chaperone protein TorD	394	394
group_1023		hypothetical protein	394	394
group_1024		hypothetical protein	394	394
group_1034		hypothetical protein	394	394
group_1047		hypothetical protein	394	394
hsrA		putative transport protein HsrA	394	394
malZ		Maltodextrin glucosidase	394	394
bhsA		Multiple stress resistance protein BhsA	394	394
tap		Methyl-accepting chemotaxis protein IV	394	394
group_1169		hypothetical protein	394	394
group_1170		hypothetical protein	394	394
group_1183		hypothetical protein	394	394
dmlR_4		HTH-type transcriptional regulator DmlR	394	394
ppnP		Pyrimidine/purine nucleoside phosphorylase	394	394
pagP		Lipid A palmitoyltransferase PagP	394	394
ftsA_1		Cell division protein FtsA	394	394
napF_1		Ferredoxin-type protein NapF	394	394
group_1220		hypothetical protein	394	394
ycbF		putative fimbrial chaperone YcbF	394	394
yjjW		Putative glycyl-radical enzyme activating enzyme YjjW	394	394
chuR_2		hypothetical protein	394	394
group_1364		hypothetical protein	394	394
group_1384		hypothetical protein	394	394
sutR_1		HTH-type transcriptional regulator SutR	394	394
group_1387		hypothetical protein	394	394
group_1398		hypothetical protein	394	394
group_1415		Invasin	394	394
pphA		Serine/threonine-protein phosphatase 1	394	394
sopE2		Guanine nucleotide exchange factor sopE2	394	394
fliY_2		L-cystine-binding protein FliY	394	394
dkgB		2,5-diketo-D-gluconic acid reductase B	394	394
pdeB		putative cyclic di-GMP phosphodiesterase PdeB	394	394
group_1445		hypothetical protein	394	394
citX_1		Apo-citrate lyase phosphoribosyl-dephospho-CoA transferase	394	394
group_1462		hypothetical protein	394	394
yjiK		putative protein YjiK	394	394
group_1472		hypothetical protein	394	394
pilQ		Type IV pilus biogenesis and competence protein PilQ	394	394
yjjQ		Putative transcription factor YjjQ	394	394
group_1488		hypothetical protein	394	394
cyaY		Iron-sulfur cluster assembly protein CyaY	394	394
thiG		Thiazole synthase	394	394
uhpC_1		Membrane sensor protein UhpC	394	394
pduL		Phosphate propanoyltransferase	394	394
ant1		Streptomycin 3''-adenylyltransferase	394	394
group_1661		hypothetical protein	394	394
mlrA_1		HTH-type transcriptional regulator MlrA	394	394
group_1664		hypothetical protein	394	394
group_1665		hypothetical protein	394	394
ydcZ		Inner membrane protein YdcZ	394	394
ydcY		putative protein YdcY	394	394
vanX		D-alanyl-D-alanine dipeptidase	394	394
lpxD_1		hypothetical protein	394	394
pgrR_1		HTH-type transcriptional regulator PgrR	394	394
yrbL		putative protein YrbL	394	394
yqiK		Inner membrane protein YqiK	394	394
group_1697		hypothetical protein	394	394
group_1698		putative protein	394	394
group_1703		hypothetical protein	394	394
cysH_1		Phosphoadenosine phosphosulfate reductase	394	394
ygaV		putative HTH-type transcriptional regulator YgaV	394	394
hyaE		Hydrogenase-1 operon protein HyaE	394	394
group_1731		hypothetical protein	394	394
pepN		Aminopeptidase N	394	394
nfsA		Oxygen-insensitive NADPH nitroreductase	394	394
group_1747		hypothetical protein	394	394
rtcB_1		RNA-splicing ligase RtcB	394	394
mak		Fructokinase	394	394
rclR		RCS-specific HTH-type transcriptional activator RclR	394	394
group_1791		hypothetical protein	394	394
rocC		Amino-acid permease RocC	394	394
group_1799		hypothetical protein	394	394
yfgJ		putative protein YfgJ	394	394
dmsA_2		Dimethyl sulfoxide reductase DmsA	394	394
group_1805		hypothetical protein	394	394
prsE_2		Type I secretion system membrane fusion protein PrsE	394	394
feoC		putative [Fe-S]-dependent transcriptional repressor FeoC	394	394
tusB		Protein TusB	394	394
lplA		Lipoate-protein ligase A	394	394
group_1836		hypothetical protein	394	394
fhuF		Ferric iron reductase protein FhuF	394	394
mobA		Molybdenum cofactor guanylyltransferase	394	394
comM		Competence protein ComM	394	394
group_1874		hypothetical protein	394	394
rpoA		DNA-directed RNA polymerase subunit alpha	394	394
rpmB		50S ribosomal protein L28	394	394
rplT		50S ribosomal protein L20	394	394
rpsE		30S ribosomal protein S5	394	394
rpsP		30S ribosomal protein S16	394	394
ndhC		NAD(P)H-quinone oxidoreductase subunit 3	394	394
tatE		Sec-independent protein translocase protein TatE	394	394
group_19104		hypothetical protein	394	394
group_19105		hypothetical protein	394	394
ompR		Transcriptional regulatory protein OmpR	394	394
csrA		Carbon storage regulator	394	394
fabG		3-oxoacyl-[acyl-carrier-protein] reductase FabG	394	394
minE		Cell division topological specificity factor	394	394
cspD		Cold shock-like protein CspD	394	394
secB		Protein-export protein SecB	394	394
rpsB		30S ribosomal protein S2	394	394
rpsL		30S ribosomal protein S12	394	394
rpsU		30S ribosomal protein S21	394	394
group_19115		hypothetical protein	394	394
efp		Elongation factor P	394	394
erpA		Iron-sulfur cluster insertion protein ErpA	394	394
glnB		Nitrogen regulatory protein P-II 1	394	394
group_19119		hypothetical protein	394	394
upp		Uracil phosphoribosyltransferase	394	394
hns		DNA-binding protein H-NS	394	394
rpsR		30S ribosomal protein S18	394	394
atpE		ATP synthase subunit c	394	394
manZ_1		PTS system mannose-specific EIID component	394	394
hslV		ATP-dependent protease subunit HslV	394	394
ygdR_4		putative lipoprotein YgdR	394	394
rpsS		30S ribosomal protein S19	394	394
ydfZ		Putative selenoprotein YdfZ	394	394
ihfB		Integration host factor subunit beta	394	394
ynhF		putative protein YnhF	394	394
acpP_1		Acyl carrier protein	394	394
ybaB		Nucleoid-associated protein YbaB	394	394
tolQ		Tol-Pal system protein TolQ	394	394
nusG		Transcription termination/antitermination protein NusG	394	394
spaQ_2		Surface presentation of antigens protein SpaQ	394	394
rpmI		50S ribosomal protein L35	394	394
smpB		SsrA-binding protein	394	394
rplS		50S ribosomal protein L19	394	394
fabA		3-hydroxydecanoyl-[acyl-carrier-protein] dehydratase	394	394
pyrH		Uridylate kinase	394	394
nrdR		Transcriptional repressor NrdR	394	394
uspB		Universal stress protein B	394	394
ptsH		Phosphocarrier protein HPr	394	394
ppa		Inorganic pyrophosphatase	394	394
aaeX		Protein AaeX	394	394
ihfA		Integration host factor subunit alpha	394	394
gapA		Glyceraldehyde-3-phosphate dehydrogenase A	394	394
rpmA		50S ribosomal protein L27	394	394
raiA		Ribosome-associated inhibitor A	394	394
rplQ		50S ribosomal protein L17	394	394
yihD		Protein YihD	394	394
grxA		Glutaredoxin 1	394	394
rho		Transcription termination factor Rho	394	394
cheY		Chemotaxis protein CheY	394	394
atpB		ATP synthase subunit a	394	394
cspE		Cold shock-like protein CspE	394	394
rpsQ		30S ribosomal protein S17	394	394
rpoZ		DNA-directed RNA polymerase subunit omega	394	394
rpmF		50S ribosomal protein L32	394	394
rpsH		30S ribosomal protein S8	394	394
rplB		50S ribosomal protein L2	394	394
zapA		Cell division protein ZapA	394	394
yjiG		Inner membrane protein YjiG	394	394
rpsC		30S ribosomal protein S3	394	394
infA		Translation initiation factor IF-1	394	394
rpsN		30S ribosomal protein S14	394	394
rpmG		50S ribosomal protein L33	394	394
rpmD		50S ribosomal protein L30	394	394
rplP		50S ribosomal protein L16	394	394
rpsJ		30S ribosomal protein S10	394	394
hha		Hemolysin expression-modulating protein Hha	394	394
lolD_2		Lipoprotein-releasing system ATP-binding protein LolD	394	394
hxpA		Hexitol phosphatase A	394	394
hspQ		Heat shock protein HspQ	394	394
group_19175		hypothetical protein	394	394
group_19176		hypothetical protein	394	394
plsC		1-acyl-sn-glycerol-3-phosphate acyltransferase	394	394
brnQ		Branched-chain amino acid transport system 2 carrier protein	394	394
glgA		Glycogen synthase	394	394
uxaC		Uronate isomerase	394	394
rplX		50S ribosomal protein L24	394	394
lapA		Lipopolysaccharide assembly protein A	394	394
glmM_1		Phosphoglucosamine mutase	394	394
flgD		Basal-body rod modification protein FlgD	394	394
group_19185		hypothetical protein	394	394
yciK		putative oxidoreductase YciK	394	394
pflB		Formate acetyltransferase 1	394	394
ftsI_2		Peptidoglycan D,D-transpeptidase FtsI	394	394
manY		PTS system mannose-specific EIIC component	394	394
rcsA_1		Transcriptional regulatory protein RcsA	394	394
mscS_1		Small-conductance mechanosensitive channel	394	394
cyoC		Cytochrome bo(3) ubiquinol oxidase subunit 3	394	394
pykF		Pyruvate kinase I	394	394
lplT		Lysophospholipid transporter LplT	394	394
mltC		Membrane-bound lytic murein transglycosylase C	394	394
pfkB		ATP-dependent 6-phosphofructokinase isozyme 2	394	394
flgK		Flagellar hook-associated protein 1	394	394
murE		UDP-N-acetylmuramoyl-L-alanyl-D-glutamate--2,6-diaminopimelate ligase	394	394
radA		DNA repair protein RadA	394	394
narG		Respiratory nitrate reductase 1 alpha chain	394	394
hisM		Histidine transport system permease protein HisM	394	394
speG		Spermidine N(1)-acetyltransferase	394	394
deoB		Phosphopentomutase	394	394
narV		Respiratory nitrate reductase 2 gamma chain	394	394
lpxM		Lipid A biosynthesis myristoyltransferase	394	394
ybhK		Putative gluconeogenesis factor	394	394
mntP		putative manganese efflux pump MntP	394	394
iscA		Iron-binding protein IscA	394	394
hscA		Chaperone protein HscA	394	394
queD		6-carboxy-5,6,7,8-tetrahydropterin synthase	394	394
sufB		FeS cluster assembly protein SufB	394	394
thlA		Acetyl-CoA acetyltransferase	394	394
qseB		Transcriptional regulatory protein QseB	394	394
pyrB		Aspartate carbamoyltransferase catalytic subunit	394	394
cpxR		Transcriptional regulatory protein CpxR	394	394
gss		Bifunctional glutathionylspermidine synthetase/amidase	394	394
crp		cAMP-activated global transcriptional regulator CRP	394	394
sstT		Serine/threonine transporter SstT	394	394
pitA		Low-affinity inorganic phosphate transporter 1	394	394
atpD		ATP synthase subunit beta	394	394
rlmH		Ribosomal RNA large subunit methyltransferase H	394	394
adhP		Alcohol dehydrogenase, propanol-preferring	394	394
cvpA		Colicin V production protein	394	394
rapA		RNA polymerase-associated protein RapA	394	394
rplU		50S ribosomal protein L21	394	394
murC		UDP-N-acetylmuramate--L-alanine ligase	394	394
clsC		Cardiolipin synthase C	394	394
rsfS		Ribosomal silencing factor RsfS	394	394
atpI		ATP synthase protein I	394	394
mreD		Rod shape-determining protein MreD	394	394
marA_2		Multiple antibiotic resistance protein MarA	394	394
rlmN		Dual-specificity RNA methyltransferase RlmN	394	394
flgH		Flagellar L-ring protein	394	394
fliH		Flagellar assembly protein FliH	394	394
alaC		Glutamate-pyruvate aminotransferase AlaC	394	394
fepG		Ferric enterobactin transport system permease protein FepG	394	394
rplE		50S ribosomal protein L5	394	394
sucA		2-oxoglutarate dehydrogenase E1 component	394	394
aaeA_2		p-hydroxybenzoic acid efflux pump subunit AaeA	394	394
phoB		Phosphate regulon transcriptional regulatory protein PhoB	394	394
fabB		3-oxoacyl-[acyl-carrier-protein] synthase 1	394	394
aas		Bifunctional protein Aas	394	394
fabF		3-oxoacyl-[acyl-carrier-protein] synthase 2	394	394
lysA_1		Diaminopimelate decarboxylase	394	394
cidA		Holin-like protein CidA	394	394
mlaF		Intermembrane phospholipid transport system ATP-binding protein MlaF	394	394
rsmA		Ribosomal RNA small subunit methyltransferase A	394	394
proP_2		Proline/betaine transporter	394	394
speE		Polyamine aminopropyltransferase	394	394
tsaD		tRNA N6-adenosine threonylcarbamoyltransferase	394	394
mxiC		Protein MxiC	394	394
cmoB		tRNA U34 carboxymethyltransferase	394	394
rsgA		Small ribosomal subunit biogenesis GTPase RsgA	394	394
xylA		Xylose isomerase	394	394
yoaA		putative ATP-dependent DNA helicase YoaA	394	394
pstC		Phosphate transport system permease protein PstC	394	394
tatC		Sec-independent protein translocase protein TatC	394	394
ispH		4-hydroxy-3-methylbut-2-enyl diphosphate reductase	394	394
group_19259		hypothetical protein	394	394
spaP_1		Surface presentation of antigens protein SpaP	394	394
ychF		Ribosome-binding ATPase YchF	394	394
dgkA		Diacylglycerol kinase	394	394
gltX		Glutamate--tRNA ligase	394	394
ravA		ATPase RavA	394	394
recN		DNA repair protein RecN	394	394
ubiB		putative protein kinase UbiB	394	394
rbsC		Ribose import permease protein RbsC	394	394
napA		Periplasmic nitrate reductase	394	394
ybhN		Inner membrane protein YbhN	394	394
group_19270		hypothetical protein	394	394
plsB		Glycerol-3-phosphate acyltransferase	394	394
yafV		Omega-amidase YafV	394	394
cmoM		tRNA 5-carboxymethoxyuridine methyltransferase	394	394
group_19274		hypothetical protein	394	394
pcnB		Poly(A) polymerase I	394	394
mdtK		Multidrug resistance protein MdtK	394	394
fliT		Flagellar protein FliT	394	394
trpB		Tryptophan synthase beta chain	394	394
dcuA_2		Anaerobic C4-dicarboxylate transporter DcuA	394	394
osmY_1		Osmoprotectant import permease protein OsmY	394	394
skp		Chaperone protein Skp	394	394
nuoG		NADH-quinone oxidoreductase subunit G	394	394
rpsM		30S ribosomal protein S13	394	394
luxS		S-ribosylhomocysteine lyase	394	394
group_19285		IS1595 family transposase ISSsu9	394	394
php		Phosphotriesterase homology protein	394	394
uvrB		UvrABC system protein B	394	394
pssA		CDP-diacylglycerol--serine O-phosphatidyltransferase	394	394
spaP_2		Surface presentation of antigens protein SpaP	394	394
cca		Multifunctional CCA protein	394	394
acpH		Acyl carrier protein phosphodiesterase	394	394
fadJ		Fatty acid oxidation complex subunit alpha	394	394
sapB		Peptide transport system permease protein SapB	394	394
btsT		Pyruvate/proton symporter BtsT	394	394
ppx		Exopolyphosphatase	394	394
metL		Bifunctional aspartokinase/homoserine dehydrogenase 2	394	394
yjeM		Inner membrane transporter YjeM	394	394
mnmA		tRNA-specific 2-thiouridylase MnmA	394	394
fdoG_1		Formate dehydrogenase-O major subunit	394	394
flgC		Flagellar basal-body rod protein FlgC	394	394
rpsI		30S ribosomal protein S9	394	394
lptG		Lipopolysaccharide export system permease protein LptG	394	394
phoU		Phosphate-specific transport system accessory protein PhoU	394	394
cyoB		Cytochrome bo(3) ubiquinol oxidase subunit 1	394	394
queE		7-carboxy-7-deazaguanine synthase	394	394
panD		Aspartate 1-decarboxylase	394	394
dnaN		Beta sliding clamp	394	394
group_19308		hypothetical protein	394	394
crcB		Putative fluoride ion transporter CrcB	394	394
qmcA		Protein QmcA	394	394
tsf		Elongation factor Ts	394	394
lpxP		Lipid A biosynthesis palmitoleoyltransferase	394	394
mdoD		Glucans biosynthesis protein D	394	394
putP		Sodium/proline symporter	394	394
group_19315		hypothetical protein	394	394
ybiS		putative L,D-transpeptidase YbiS	394	394
cybC		Soluble cytochrome b562	394	394
chbF		6-phospho-beta-glucosidase	394	394
yrbG		Inner membrane protein YrbG	394	394
rpoD		RNA polymerase sigma factor RpoD	394	394
rplC		50S ribosomal protein L3	394	394
gdhA_1		NADP-specific glutamate dehydrogenase	394	394
mepM		Murein DD-endopeptidase MepM	394	394
rstA		Transcriptional regulatory protein RstA	394	394
cpxA		Sensor histidine kinase CpxA	394	394
murJ		putative lipid II flippase MurJ	394	394
bamD		Outer membrane protein assembly factor BamD	394	394
purU		Formyltetrahydrofolate deformylase	394	394
hybC		Hydrogenase-2 large chain	394	394
rpoE		ECF RNA polymerase sigma-E factor	394	394
caiT		L-carnitine/gamma-butyrobetaine antiporter	394	394
bolA		DNA-binding transcriptional regulator BolA	394	394
relA		GTP pyrophosphokinase	394	394
ftsP		Cell division protein FtsP	394	394
gcd		Quinoprotein glucose dehydrogenase	394	394
rsxA		Ion-translocating oxidoreductase complex subunit A	394	394
artM_2		Arginine ABC transporter permease protein ArtM	394	394
waaA		3-deoxy-D-manno-octulosonic acid transferase	394	394
aspT_1		Aspartate/alanine antiporter	394	394
seqA		Negative modulator of initiation of replication	394	394
igaA		Intracellular growth attenuator protein igaA	394	394
group_19342		hypothetical protein	394	394
dnaA		Chromosomal replication initiator protein DnaA	394	394
group_19344		hypothetical protein	394	394
purF		Amidophosphoribosyltransferase	394	394
atpH		ATP synthase subunit delta	394	394
ttcA		tRNA-cytidine(32) 2-sulfurtransferase	394	394
lolD_1		Lipoprotein-releasing system ATP-binding protein LolD	394	394
yaiY		Inner membrane protein YaiY	394	394
mrcB		Penicillin-binding protein 1B	394	394
yabJ		2-iminobutanoate/2-iminopropanoate deaminase	394	394
rplM		50S ribosomal protein L13	394	394
ppk		Polyphosphate kinase	394	394
bcr		Bicyclomycin resistance protein	394	394
flhD		Flagellar transcriptional regulator FlhD	394	394
priB		Primosomal replication protein N	394	394
ydgJ		putative oxidoreductase YdgJ	394	394
ptrB		Protease 2	394	394
yibN		putative protein YibN	394	394
pepQ		Xaa-Pro dipeptidase	394	394
yhbU		putative protease YhbU	394	394
hflK		Modulator of FtsH protease HflK	394	394
ulaA_2		Ascorbate-specific PTS system EIIC component	394	394
gloC		Hydroxyacylglutathione hydrolase GloC	394	394
dcuS		Sensor histidine kinase DcuS	394	394
cdd		Cytidine deaminase	394	394
cyoA		Cytochrome bo(3) ubiquinol oxidase subunit 2	394	394
lon_1		Lon protease	394	394
argE		Acetylornithine deacetylase	394	394
hyfA_2		Hydrogenase-4 component A	394	394
pdhR_3		Pyruvate dehydrogenase complex repressor	394	394
yohK_2		Inner membrane protein YohK	394	394
fdx		2Fe-2S ferredoxin	394	394
group_19374		hypothetical protein	394	394
leuS		Leucine--tRNA ligase	394	394
ffh		Signal recognition particle protein	394	394
ybiT		putative ABC transporter ATP-binding protein YbiT	394	394
group_19378		hypothetical protein	394	394
group_19379		hypothetical protein	394	394
narQ		Nitrate/nitrite sensor protein NarQ	394	394
ppiB		Peptidyl-prolyl cis-trans isomerase B	394	394
chbA		PTS system N,N'-diacetylchitobiose-specific EIIA component	394	394
yehX		Glycine betaine uptake system ATP-binding protein YehX	394	394
pat		Peptidyl-lysine N-acetyltransferase Pat	394	394
cadB		putative cadaverine/lysine antiporter	394	394
pldA		Phospholipase A1	394	394
fliI		Flagellum-specific ATP synthase	394	394
apaH		Bis(5'-nucleosyl)-tetraphosphatase, symmetrical	394	394
fkpA		FKBP-type peptidyl-prolyl cis-trans isomerase FkpA	394	394
lptB_1		Lipopolysaccharide export system ATP-binding protein LptB	394	394
ispG		4-hydroxy-3-methylbut-2-en-1-yl diphosphate synthase (flavodoxin)	394	394
ybgC		Acyl-CoA thioester hydrolase YbgC	394	394
yfcE		Phosphodiesterase YfcE	394	394
fdnH_2		Formate dehydrogenase, nitrate-inducible, iron-sulfur subunit	394	394
pstA		Phosphate transport system permease protein PstA	394	394
group_19396		hypothetical protein	394	394
fbaA		Fructose-bisphosphate aldolase class 2	394	394
mepS_2		Murein DD-endopeptidase MepS/Murein LD-carboxypeptidase	394	394
nrdB		Ribonucleoside-diphosphate reductase 1 subunit beta	394	394
yejB		Inner membrane ABC transporter permease protein YejB	394	394
rplR		50S ribosomal protein L18	394	394
nuoJ		NADH-quinone oxidoreductase subunit J	394	394
pykA		Pyruvate kinase II	394	394
galU		UTP--glucose-1-phosphate uridylyltransferase	394	394
asrC		Anaerobic sulfite reductase subunit C	394	394
surE		5'/3'-nucleotidase SurE	394	394
plaP		Low-affinity putrescine importer PlaP	394	394
glaR		HTH-type transcriptional repressor GlaR	394	394
secY		Protein translocase subunit SecY	394	394
dadA_2		D-amino acid dehydrogenase	394	394
metAS		Homoserine O-succinyltransferase	394	394
hybB		putative Ni/Fe-hydrogenase 2 b-type cytochrome subunit	394	394
zapD		Cell division protein ZapD	394	394
edcC		Phenolic acid decarboxylase	394	394
ydcV_1		Inner membrane ABC transporter permease protein YdcV	394	394
group_19416		hypothetical protein	394	394
hisQ		Histidine transport system permease protein HisQ	394	394
manA		Mannose-6-phosphate isomerase	394	394
tsr_1		Methyl-accepting chemotaxis protein I	394	394
acrB_1		Multidrug efflux pump subunit AcrB	394	394
lapB		Lipopolysaccharide assembly protein B	394	394
degQ		Periplasmic pH-dependent serine endoprotease DegQ	394	394
kbl		2-amino-3-ketobutyrate coenzyme A ligase	394	394
chaA		Sodium-potassium/proton antiporter ChaA	394	394
ftsB		Cell division protein FtsB	394	394
group_19426		hypothetical protein	394	394
uxuA		Mannonate dehydratase	394	394
pepB		Peptidase B	394	394
msbA		Lipid A export ATP-binding/permease protein MsbA	394	394
gntR_2		HTH-type transcriptional regulator GntR	394	394
sapA		Peptide transport periplasmic protein SapA	394	394
ftsI_1		Peptidoglycan D,D-transpeptidase FtsI	394	394
ybdO_2		putative HTH-type transcriptional regulator YbdO	394	394
lolA		Outer-membrane lipoprotein carrier protein	394	394
poxB		Pyruvate dehydrogenase [ubiquinone]	394	394
fdoI		Formate dehydrogenase, cytochrome b556(fdo) subunit	394	394
uhpT		Hexose-6-phosphate:phosphate antiporter	394	394
thrS		Threonine--tRNA ligase	394	394
parE		DNA topoisomerase 4 subunit B	394	394
csrD		RNase E specificity factor CsrD	394	394
fabR		HTH-type transcriptional repressor FabR	394	394
group_19442		hypothetical protein	394	394
yajC		Sec translocon accessory complex subunit YajC	394	394
psd		Phosphatidylserine decarboxylase proenzyme	394	394
rplD		50S ribosomal protein L4	394	394
group_19446		hypothetical protein	394	394
glnG		DNA-binding transcriptional regulator NtrC	394	394
glgB		1,4-alpha-glucan branching enzyme GlgB	394	394
group_19449		hypothetical protein	394	394
cysE_2		Serine acetyltransferase	394	394
accD		Acetyl-coenzyme A carboxylase carboxyl transferase subunit beta	394	394
ybgI		GTP cyclohydrolase 1 type 2	394	394
dsbA		Thiol:disulfide interchange protein DsbA	394	394
nagA		N-acetylglucosamine-6-phosphate deacetylase	394	394
trkH		Trk system potassium uptake protein TrkH	394	394
aroG		Phospho-2-dehydro-3-deoxyheptonate aldolase, Phe-sensitive	394	394
lptB_2		Lipopolysaccharide export system ATP-binding protein LptB	394	394
dnaX		DNA polymerase III subunit tau	394	394
group_19459		hypothetical protein	394	394
trpGD		Bifunctional protein TrpGD	394	394
metN_2		Methionine import ATP-binding protein MetN	394	394
trxA		Thioredoxin 1	394	394
yigB		5-amino-6-(5-phospho-D-ribitylamino)uracil phosphatase YigB	394	394
flhB		Flagellar biosynthetic protein FlhB	394	394
entS		Enterobactin exporter EntS	394	394
chbR		HTH-type transcriptional regulator ChbR	394	394
group_19467		hypothetical protein	394	394
hisF		Imidazole glycerol phosphate synthase subunit HisF	394	394
group_19469		hypothetical protein	394	394
group_1947		hypothetical protein	394	394
rluE		Ribosomal large subunit pseudouridine synthase E	394	394
rob_2		Right origin-binding protein	394	394
pduB		Propanediol utilization protein PduB	394	394
ridA		2-iminobutanoate/2-iminopropanoate deaminase	394	394
bamE		Outer membrane protein assembly factor BamE	394	394
group_19475		hypothetical protein	394	394
pgm		Phosphoglucomutase	394	394
asnS		Asparagine--tRNA ligase	394	394
atpF		ATP synthase subunit b	394	394
dapF		Diaminopimelate epimerase	394	394
secE		Protein translocase subunit SecE	394	394
ynaI		Low conductance mechanosensitive channel YnaI	394	394
fruB		Multiphosphoryl transfer protein	394	394
polA		DNA polymerase I	394	394
ygcS		Inner membrane metabolite transport protein YgcS	394	394
potD		Spermidine/putrescine-binding periplasmic protein	394	394
rep		ATP-dependent DNA helicase Rep	394	394
spaL		putative ATP synthase SpaL	394	394
yciB		putative intracellular septation protein A	394	394
nrdA		Ribonucleoside-diphosphate reductase 1 subunit alpha	394	394
nuoM		NADH-quinone oxidoreductase subunit M	394	394
hycE		Formate hydrogenlyase subunit 5	394	394
group_19492		hypothetical protein	394	394
group_19493		hypothetical protein	394	394
rbsR		Ribose operon repressor	394	394
hisG		ATP phosphoribosyltransferase	394	394
rfaQ		Lipopolysaccharide core heptosyltransferase RfaQ	394	394
uvrA		UvrABC system protein A	394	394
mntR		Transcriptional regulator MntR	394	394
pqiA		Intermembrane transport protein PqiA	394	394
rluB		Ribosomal large subunit pseudouridine synthase B	394	394
baeR		Transcriptional regulatory protein BaeR	394	394
potA_1		Spermidine/putrescine import ATP-binding protein PotA	394	394
viaA		Protein ViaA	394	394
frr		Ribosome-recycling factor	394	394
greB		Transcription elongation factor GreB	394	394
caiA_2		Crotonobetainyl-CoA reductase	394	394
hpcG		2-oxo-hept-4-ene-1,7-dioate hydratase	394	394
degS		Serine endoprotease DegS	394	394
tamA		Translocation and assembly module subunit TamA	394	394
aroC		Chorismate synthase	394	394
folE		GTP cyclohydrolase 1	394	394
artJ_1		ABC transporter arginine-binding protein 1	394	394
pntA		NAD(P) transhydrogenase subunit alpha	394	394
apt		Adenine phosphoribosyltransferase	394	394
rraB		Regulator of ribonuclease activity B	394	394
metK		S-adenosylmethionine synthase	394	394
dcuD		Putative cryptic C4-dicarboxylate transporter DcuD	394	394
gltA		Citrate synthase	394	394
sfsA		Sugar fermentation stimulation protein A	394	394
mnmG		tRNA uridine 5-carboxymethylaminomethyl modification enzyme MnmG	394	394
potF		Putrescine-binding periplasmic protein	394	394
kdpA		Potassium-transporting ATPase potassium-binding subunit	394	394
rlhA_1		23S rRNA 5-hydroxycytidine synthase	394	394
ptsI		Phosphoenolpyruvate-protein phosphotransferase	394	394
fumB_1		Fumarate hydratase class I, anaerobic	394	394
btuD_3		Vitamin B12 import ATP-binding protein BtuD	394	394
mrcA		Penicillin-binding protein 1A	394	394
ptsN		Nitrogen regulatory protein	394	394
rseP		Regulator of sigma-E protease RseP	394	394
fsr		Fosmidomycin resistance protein	394	394
flgG		Flagellar basal-body rod protein FlgG	394	394
fbp		Fructose-1,6-bisphosphatase class 1	394	394
lysS		Lysine--tRNA ligase	394	394
pflD		Trans-4-hydroxy-L-proline dehydratase	394	394
galP		Galactose-proton symporter	394	394
mscK		Mechanosensitive channel MscK	394	394
rhtC_1		Threonine efflux protein	394	394
menB		1,4-dihydroxy-2-naphthoyl-CoA synthase	394	394
ftsQ		Cell division protein FtsQ	394	394
tolR		Tol-Pal system protein TolR	394	394
glgC		Glucose-1-phosphate adenylyltransferase	394	394
rplJ		50S ribosomal protein L10	394	394
groL		60 kDa chaperonin	394	394
phoR		Phosphate regulon sensor protein PhoR	394	394
gltI		Glutamate/aspartate import solute-binding protein	394	394
zntB		Zinc transport protein ZntB	394	394
ahpC_1		Alkyl hydroperoxide reductase C	394	394
rpsG		30S ribosomal protein S7	394	394
sufC		putative ATP-dependent transporter SufC	394	394
ttdB		L(+)-tartrate dehydratase subunit beta	394	394
topA_1		DNA topoisomerase 1	394	394
pckA		Phosphoenolpyruvate carboxykinase (ATP)	394	394
frdA		Fumarate reductase flavoprotein subunit	394	394
atpA		ATP synthase subunit alpha	394	394
cydA		Cytochrome bd-I ubiquinol oxidase subunit 1	394	394
alaA		Glutamate-pyruvate aminotransferase AlaA	394	394
tyrA		T-protein	394	394
yohK_1		Inner membrane protein YohK	394	394
copA		Copper-exporting P-type ATPase	394	394
cra		Catabolite repressor/activator	394	394
aroK		Shikimate kinase 1	394	394
rimK		Ribosomal protein S6--L-glutamate ligase	394	394
rppH		RNA pyrophosphohydrolase	394	394
nsrR		HTH-type transcriptional repressor NsrR	394	394
hslU		ATP-dependent protease ATPase subunit HslU	394	394
trmO		tRNA (adenine(37)-N6)-methyltransferase	394	394
sthA		Soluble pyridine nucleotide transhydrogenase	394	394
hypD		Hydrogenase maturation factor HypD	394	394
marA_1		Multiple antibiotic resistance protein MarA	394	394
recF_2		DNA replication and repair protein RecF	394	394
emtA		Endo-type membrane-bound lytic murein transglycosylase A	394	394
dapE		Succinyl-diaminopimelate desuccinylase	394	394
yjjG		Pyrimidine 5'-nucleotidase YjjG	394	394
dps		DNA protection during starvation protein	394	394
fpr		Flavodoxin/ferredoxin--NADP reductase	394	394
pgtP		Phosphoglycerate transporter protein	394	394
katG		Catalase-peroxidase	394	394
kup		Low affinity potassium transport system protein kup	394	394
occR		Octopine catabolism/uptake operon regulatory protein OccR	394	394
lysC		Lysine-sensitive aspartokinase 3	394	394
group_19580		hypothetical protein	394	394
cmk		Cytidylate kinase	394	394
tomB		Hha toxicity modulator TomB	394	394
napB		Periplasmic nitrate reductase, electron transfer subunit	394	394
rdoA		Serine/threonine protein kinase RdoA	394	394
selD		Selenide, water dikinase	394	394
rapZ		RNase adapter protein RapZ	394	394
hpcE		Homoprotocatechuate catabolism bifunctional isomerase/decarboxylase	394	394
group_19588	mdh_3	Malate dehydrogenase	394	394
fadM		Long-chain acyl-CoA thioesterase FadM	394	394
dedA		Protein DedA	394	394
hemY		Protein HemY	394	394
group_19592		hypothetical protein	394	394
accC		Biotin carboxylase	394	394
radD		Putative DNA repair helicase RadD	394	394
proY		Proline-specific permease ProY	394	394
glnE		Bifunctional glutamine synthetase adenylyltransferase/adenylyl-removing enzyme	394	394
lexA		LexA repressor	394	394
group_19598		putative acyl-CoA thioester hydrolase	394	394
ppsA		Phosphoenolpyruvate synthase	394	394
oppD		Oligopeptide transport ATP-binding protein OppD	394	394
fdoG_2		Formate dehydrogenase-O major subunit	394	394
hemA		Glutamyl-tRNA reductase	394	394
group_19603		hypothetical protein	394	394
group_19604		hypothetical protein	394	394
group_19605		hypothetical protein	394	394
fadD		Long-chain-fatty-acid--CoA ligase	394	394
ybhC		Putative acyl-CoA thioester hydrolase YbhC	394	394
tig		Trigger factor	394	394
catM		HTH-type transcriptional regulator CatM	394	394
gyrA		DNA gyrase subunit A	394	394
rhlE		ATP-dependent RNA helicase RhlE	394	394
hybO		Hydrogenase-2 small chain	394	394
prfB_1		Peptide chain release factor RF2	394	394
recA		Protein RecA	394	394
prc		Tail-specific protease	394	394
group_19616		hypothetical protein	394	394
glpX		Fructose-1,6-bisphosphatase 1 class 2	394	394
dauA		C4-dicarboxylic acid transporter DauA	394	394
purC		Phosphoribosylaminoimidazole-succinocarboxamide synthase	394	394
ttgI		Toluene efflux pump outer membrane protein TtgI	394	394
gmhA		Phosphoheptose isomerase	394	394
rplL		50S ribosomal protein L7/L12	394	394
hflD		High frequency lysogenization protein HflD	394	394
dppA		Periplasmic dipeptide transport protein	394	394
sdhB		Succinate dehydrogenase iron-sulfur subunit	394	394
rpoB		DNA-directed RNA polymerase subunit beta	394	394
btuC		Vitamin B12 import system permease protein BtuC	394	394
ahpC_2		Alkyl hydroperoxide reductase C	394	394
dut		Deoxyuridine 5'-triphosphate nucleotidohydrolase	394	394
aspA		Aspartate ammonia-lyase	394	394
yccA		Modulator of FtsH protease YccA	394	394
hldE		Bifunctional protein HldE	394	394
rplN		50S ribosomal protein L14	394	394
metJ		Met repressor	394	394
soxR		Redox-sensitive transcriptional activator SoxR	394	394
arcA_1		Aerobic respiration control protein ArcA	394	394
fabZ		3-hydroxyacyl-[acyl-carrier-protein] dehydratase FabZ	394	394
rssB		Regulator of RpoS	394	394
bamC		Outer membrane protein assembly factor BamC	394	394
yghB		Inner membrane protein YghB	394	394
tctD		Transcriptional regulatory protein tctD	394	394
gmk		Guanylate kinase	394	394
lgt		Phosphatidylglycerol--prolipoprotein diacylglyceryl transferase	394	394
prlC		Oligopeptidase A	394	394
rplO		50S ribosomal protein L15	394	394
lpxA		Acyl-[acyl-carrier-protein]--UDP-N-acetylglucosamine O-acyltransferase	394	394
treF		Cytoplasmic trehalase	394	394
atpG		ATP synthase gamma chain	394	394
mlaE		Intermembrane phospholipid transport system permease protein MlaE	394	394
nreC		Oxygen regulatory protein NreC	394	394
argG		Argininosuccinate synthase	394	394
narL_1		Nitrate/nitrite response regulator protein NarL	394	394
patA		Putrescine aminotransferase	394	394
gltP		Proton/glutamate-aspartate symporter	394	394
cysQ		3'(2'),5'-bisphosphate nucleotidase CysQ	394	394
stpA		DNA-binding protein StpA	394	394
nuoF		NADH-quinone oxidoreductase subunit F	394	394
group_19658		hypothetical protein	394	394
narI		Respiratory nitrate reductase 1 gamma chain	394	394
ypeA		Acetyltransferase YpeA	394	394
livH		High-affinity branched-chain amino acid transport system permease protein LivH	394	394
potB		Spermidine/putrescine transport system permease protein PotB	394	394
sufS		Cysteine desulfurase	394	394
adeP		Adenine permease AdeP	394	394
fliZ		Regulator of sigma S factor FliZ	394	394
hinT		Purine nucleoside phosphoramidase	394	394
exuT_2		Hexuronate transporter	394	394
fldA		Flavodoxin 1	394	394
cheW		Chemotaxis protein CheW	394	394
glpA		Anaerobic glycerol-3-phosphate dehydrogenase subunit A	394	394
clsB		Cardiolipin synthase B	394	394
pepD		Cytosol non-specific dipeptidase	394	394
oxyR_3		Hydrogen peroxide-inducible genes activator	394	394
cytR		HTH-type transcriptional repressor CytR	394	394
aroH		Phospho-2-dehydro-3-deoxyheptonate aldolase, Trp-sensitive	394	394
btsR		Transcriptional regulatory protein BtsR	394	394
gltK		Glutamate/aspartate import permease protein GltK	394	394
ndk		Nucleoside diphosphate kinase	394	394
dppD		Dipeptide transport ATP-binding protein DppD	394	394
gatC_1		PTS system galactitol-specific EIIC component	394	394
pgpC		Phosphatidylglycerophosphatase C	394	394
clpX		ATP-dependent Clp protease ATP-binding subunit ClpX	394	394
group_19683		hypothetical protein	394	394
group_19684		putative protein	394	394
motB		Motility protein B	394	394
fliR		Flagellar biosynthetic protein FliR	394	394
lolB		Outer-membrane lipoprotein LolB	394	394
ynfM_1		Inner membrane transport protein YnfM	394	394
gshB		Glutathione synthetase	394	394
flgN		Flagella synthesis protein FlgN	394	394
mntH		Divalent metal cation transporter MntH	394	394
lptA		Lipopolysaccharide export system protein LptA	394	394
dtpB		Dipeptide and tripeptide permease B	394	394
rarA		Replication-associated recombination protein A	394	394
leuC1		3-isopropylmalate dehydratase large subunit 1	394	394
secA		Protein translocase subunit SecA	394	394
talB		Transaldolase B	394	394
group_19698		hypothetical protein	394	394
mgsA		Methylglyoxal synthase	394	394
ubiD		3-octaprenyl-4-hydroxybenzoate carboxy-lyase	394	394
pta		Phosphate acetyltransferase	394	394
uvrD		DNA helicase II	394	394
cbpM		Chaperone modulatory protein CbpM	394	394
ulaG		putative L-ascorbate-6-phosphate lactonase UlaG	394	394
fliS		Flagellar secretion chaperone FliS	394	394
group_19706		hypothetical protein	394	394
group_19707		hypothetical protein	394	394
gntT_2		High-affinity gluconate transporter	394	394
ftsW		putative peptidoglycan glycosyltransferase FtsW	394	394
gpt		Xanthine phosphoribosyltransferase	394	394
pheP		Phenylalanine-specific permease	394	394
rsxE		Ion-translocating oxidoreductase complex subunit E	394	394
cyoD		Cytochrome bo(3) ubiquinol oxidase subunit 4	394	394
fliJ		Flagellar FliJ protein	394	394
group_19715		hypothetical protein	394	394
udk		Uridine kinase	394	394
cadA		Inducible lysine decarboxylase	394	394
tsaB		tRNA threonylcarbamoyladenosine biosynthesis protein TsaB	394	394
yfeX		Dye-decolorizing peroxidase YfeX	394	394
asd		Aspartate-semialdehyde dehydrogenase	394	394
murA		UDP-N-acetylglucosamine 1-carboxyvinyltransferase	394	394
hldD		ADP-L-glycero-D-manno-heptose-6-epimerase	394	394
clpA		ATP-dependent Clp protease ATP-binding subunit ClpA	394	394
flk		Flagellar regulator flk	394	394
dapD		2,3,4,5-tetrahydropyridine-2,6-dicarboxylate N-succinyltransferase	394	394
purL		Phosphoribosylformylglycinamidine synthase	394	394
nusB		Transcription antitermination protein NusB	394	394
glpC		Anaerobic glycerol-3-phosphate dehydrogenase subunit C	394	394
gpsA		Glycerol-3-phosphate dehydrogenase [NAD(P)+]	394	394
corA		Magnesium transport protein CorA	394	394
gltS		Sodium/glutamate symporter	394	394
sdaA_1		L-serine dehydratase 1	394	394
sapF		Peptide transport system ATP-binding protein SapF	394	394
gsiD		Glutathione transport system permease protein GsiD	394	394
ytfP		Gamma-glutamylcyclotransferase family protein YtfP	394	394
tldD		Metalloprotease TldD	394	394
sbcB		Exodeoxyribonuclease I	394	394
rhaR_1		HTH-type transcriptional activator RhaR	394	394
sppA		Protease 4	394	394
mutS2		Endonuclease MutS2	394	394
phoE		Outer membrane porin PhoE	394	394
group_19742		putative ketoamine kinase	394	394
metI		D-methionine transport system permease protein MetI	394	394
group_19744		hypothetical protein	394	394
ybhS		putative multidrug ABC transporter permease YbhS	394	394
lptC		Lipopolysaccharide export system protein LptC	394	394
cysS		Cysteine--tRNA ligase	394	394
dsbC		Thiol:disulfide interchange protein DsbC	394	394
spaR_2		Surface presentation of antigens protein SpaR	394	394
glpK		Glycerol kinase	394	394
secF		Protein translocase subunit SecF	394	394
clpB		Chaperone protein ClpB	394	394
nanT		Sialic acid transporter NanT	394	394
dppB_2		Dipeptide transport system permease protein DppB	394	394
group_19755		hypothetical protein	394	394
ygiN		putative quinol monooxygenase YgiN	394	394
argA		Amino-acid acetyltransferase	394	394
ydfG		NADP-dependent 3-hydroxy acid dehydrogenase YdfG	394	394
ftsH		ATP-dependent zinc metalloprotease FtsH	394	394
nuoC		NADH-quinone oxidoreductase subunit C/D	394	394
yhbY		RNA-binding protein YhbY	394	394
yncA		L-methionine sulfoximine/L-methionine sulfone acetyltransferase	394	394
nanR		HTH-type transcriptional repressor NanR	394	394
group_19764		hypothetical protein	394	394
hycD		Formate hydrogenlyase subunit 4	394	394
sspA		Stringent starvation protein A	394	394
rlmE		Ribosomal RNA large subunit methyltransferase E	394	394
rlmB		23S rRNA (guanosine-2'-O-)-methyltransferase RlmB	394	394
lolE		Lipoprotein-releasing system transmembrane protein LolE	394	394
group_19770		hypothetical protein	394	394
yifK		putative transport protein YifK	394	394
clpP		ATP-dependent Clp protease proteolytic subunit	394	394
nlpD_1		Murein hydrolase activator NlpD	394	394
mukE		Chromosome partition protein MukE	394	394
napC		Cytochrome c-type protein NapC	394	394
gnd		6-phosphogluconate dehydrogenase, decarboxylating	394	394
rcsC_2		Sensor histidine kinase RcsC	394	394
typA		GTP-binding protein TypA/BipA	394	394
icd		Isocitrate dehydrogenase [NADP]	394	394
hilA		Transcriptional regulator HilA	394	394
cysK		Cysteine synthase A	394	394
glyA		Serine hydroxymethyltransferase	394	394
infB		Translation initiation factor IF-2	394	394
group_19784		hypothetical protein	394	394
phoQ		Virulence sensor histidine kinase PhoQ	394	394
yfeO		Putative ion-transport protein YfeO	394	394
fumC		Fumarate hydratase class II	394	394
group_19788		hypothetical protein	394	394
hpcB		3,4-dihydroxyphenylacetate 2,3-dioxygenase	394	394
group_19790	gntR_1	HTH-type transcriptional regulator GntR	394	394
htpG		Chaperone protein HtpG	394	394
yojI		ABC transporter ATP-binding/permease protein YojI	394	394
cpxP		Periplasmic protein CpxP	394	394
trkA		Trk system potassium uptake protein TrkA	394	394
gloA		Lactoylglutathione lyase	394	394
pheS		Phenylalanine--tRNA ligase alpha subunit	394	394
tktA		Transketolase 1	394	394
rnhA		Ribonuclease HI	394	394
ribB		3,4-dihydroxy-2-butanone 4-phosphate synthase	394	394
mgtA		Magnesium-transporting ATPase, P-type 1	394	394
cdsA		Phosphatidate cytidylyltransferase	394	394
atpC		ATP synthase epsilon chain	394	394
trpE		Anthranilate synthase component 1	394	394
cydB		Cytochrome bd-I ubiquinol oxidase subunit 2	394	394
ftsE		Cell division ATP-binding protein FtsE	394	394
invA		Invasion protein InvA	394	394
fucU		L-fucose mutarotase	394	394
flhA		Flagellar biosynthesis protein FlhA	394	394
uspE		Universal stress protein E	394	394
usg		USG-1 protein	394	394
mscL		Large-conductance mechanosensitive channel	394	394
gcvR		Glycine cleavage system transcriptional repressor	394	394
fadR		Fatty acid metabolism regulator protein	394	394
yqjE		Inner membrane protein YqjE	394	394
group_19815		hypothetical protein	394	394
ybaL		Putative cation/proton antiporter YbaL	394	394
yebC		putative transcriptional regulatory protein YebC	394	394
hypA		Hydrogenase maturation factor HypA	394	394
spaS		Surface presentation of antigens protein SpaS	394	394
uup		ABC transporter ATP-binding protein uup	394	394
clsA		Cardiolipin synthase A	394	394
group_19822		hypothetical protein	394	394
rsxG		Ion-translocating oxidoreductase complex subunit G	394	394
pbpG		D-alanyl-D-alanine endopeptidase	394	394
group_19825		hypothetical protein	394	394
rimJ		[Ribosomal protein S5]-alanine N-acetyltransferase	394	394
serB		Phosphoserine phosphatase	394	394
uraA		Uracil permease	394	394
eutS		Ethanolamine utilization protein EutS	394	394
mltD		Membrane-bound lytic murein transglycosylase D	394	394
aspC		Aspartate aminotransferase	394	394
pduC		Propanediol dehydratase large subunit	394	394
dcyD		D-cysteine desulfhydrase	394	394
metQ_1		D-methionine-binding lipoprotein MetQ	394	394
ldhA		D-lactate dehydrogenase	394	394
ruvC		Crossover junction endodeoxyribonuclease RuvC	394	394
rimM		Ribosome maturation factor RimM	394	394
dksA		RNA polymerase-binding transcription factor DksA	394	394
thiI		tRNA sulfurtransferase	394	394
hemB		Delta-aminolevulinic acid dehydratase	394	394
djlA		Co-chaperone protein DjlA	394	394
feoB		Fe(2+) transporter FeoB	394	394
sucB		Dihydrolipoyllysine-residue succinyltransferase component of 2-oxoglutarate dehydrogenase complex	394	394
deoC		Deoxyribose-phosphate aldolase	394	394
yiaD		putative lipoprotein YiaD	394	394
rpsF		30S ribosomal protein S6	394	394
pdxJ		Pyridoxine 5'-phosphate synthase	394	394
group_19848		hypothetical protein	394	394
mlc		Protein mlc	394	394
mreB		Cell shape-determining protein MreB	394	394
hflC		Modulator of FtsH protease HflC	394	394
proB		Glutamate 5-kinase	394	394
amtB		Ammonia channel	394	394
fliM		Flagellar motor switch protein FliM	394	394
yecS_3		L-cystine transport system permease protein YecS	394	394
lon_2		Lon protease	394	394
group_19857		hypothetical protein	394	394
nudF		ADP-ribose pyrophosphatase	394	394
matP		Macrodomain Ter protein	394	394
ucpA		Oxidoreductase UcpA	394	394
srmB		ATP-dependent RNA helicase SrmB	394	394
exbD		Biopolymer transport protein ExbD	394	394
nuoB		NADH-quinone oxidoreductase subunit B	394	394
cfa		Cyclopropane-fatty-acyl-phospholipid synthase	394	394
prfC		Peptide chain release factor RF3	394	394
fumA		Fumarate hydratase class I, aerobic	394	394
galR		HTH-type transcriptional regulator GalR	394	394
rlmL		Ribosomal RNA large subunit methyltransferase K/L	394	394
fnr		Fumarate and nitrate reduction regulatory protein	394	394
group_19870		hypothetical protein	394	394
cueO		Blue copper oxidase CueO	394	394
aer		Aerotaxis receptor	394	394
gyrB		DNA gyrase subunit B	394	394
slyB		Outer membrane lipoprotein SlyB	394	394
ychN		Protein YchN	394	394
astA		Arginine N-succinyltransferase	394	394
group_19877		hypothetical protein	394	394
group_19878		hypothetical protein	394	394
mdtC		Multidrug resistance protein MdtC	394	394
lysO		Lysine exporter LysO	394	394
uspA		Universal stress protein A	394	394
rnc		Ribonuclease 3	394	394
ytjB		putative inner membrane protein Smp	394	394
setB		Sugar efflux transporter B	394	394
group_19885		hypothetical protein	394	394
nlpI		Lipoprotein NlpI	394	394
csqR		HTH-type transcriptional repressor CsqR	394	394
ftsX		Cell division protein FtsX	394	394
uhpB		Signal transduction histidine-protein kinase/phosphatase UhpB	394	394
ssb		Single-stranded DNA-binding protein	394	394
aroF		Phospho-2-dehydro-3-deoxyheptonate aldolase, Tyr-sensitive	394	394
dnaB		Replicative DNA helicase	394	394
deoR_1		Deoxyribose operon repressor	394	394
nuoK		NADH-quinone oxidoreductase subunit K	394	394
era		GTPase Era	394	394
csdA		Cysteine desulfurase CsdA	394	394
mrdA_2		Peptidoglycan D,D-transpeptidase MrdA	394	394
mlaA		Intermembrane phospholipid transport system lipoprotein MlaA	394	394
narX		Nitrate/nitrite sensor protein NarX	394	394
sxy		Protein Sxy	394	394
pstB		Phosphate import ATP-binding protein PstB	394	394
murD		UDP-N-acetylmuramoylalanine--D-glutamate ligase	394	394
hyaD_1		Hydrogenase 1 maturation protease	394	394
group_19904		hypothetical protein	394	394
htpX		Protease HtpX	394	394
group_19906		hypothetical protein	394	394
hisS		Histidine--tRNA ligase	394	394
bioB		Biotin synthase	394	394
nagZ		Beta-hexosaminidase	394	394
trmB		tRNA (guanine-N(7)-)-methyltransferase	394	394
bamB		Outer membrane protein assembly factor BamB	394	394
rraA		Regulator of ribonuclease activity A	394	394
adhE_4		Aldehyde-alcohol dehydrogenase	394	394
cfxP		Phosphoribulokinase, plasmid	394	394
lacC		Tagatose-6-phosphate kinase	394	394
degP		Periplasmic serine endoprotease DegP	394	394
flgI		Flagellar P-ring protein	394	394
eno		Enolase	394	394
ilvE		Branched-chain-amino-acid aminotransferase	394	394
lpxB		Lipid-A-disaccharide synthase	394	394
fliA		RNA polymerase sigma factor FliA	394	394
ftsZ		Cell division protein FtsZ	394	394
msrC		Free methionine-R-sulfoxide reductase	394	394
coaD		Phosphopantetheine adenylyltransferase	394	394
ndh		NADH dehydrogenase	394	394
nasD		Nitrite reductase [NAD(P)H]	394	394
nuoH		NADH-quinone oxidoreductase subunit H	394	394
gcvA		Glycine cleavage system transcriptional activator	394	394
phsA		Thiosulfate reductase molybdopterin-containing subunit PhsA	394	394
envZ		Osmolarity sensor protein EnvZ	394	394
sapD		Peptide transport system ATP-binding protein SapD	394	394
ubiE		Ubiquinone/menaquinone biosynthesis C-methyltransferase UbiE	394	394
ytfE		Iron-sulfur cluster repair protein YtfE	394	394
mreC		Cell shape-determining protein MreC	394	394
thyA		Thymidylate synthase	394	394
agaC_2		N-acetylgalactosamine permease IIC component 1	394	394
group_19937		putative NTE family protein	394	394
alx		Putative membrane-bound redox modulator Alx	394	394
ubiJ_1		Ubiquinone biosynthesis accessory factor UbiJ	394	394
wecE		dTDP-4-amino-4,6-dideoxygalactose transaminase	394	394
proS		Proline--tRNA ligase	394	394
group_19942		hypothetical protein	394	394
cbpA		Curved DNA-binding protein	394	394
hisJ		Histidine-binding periplasmic protein	394	394
cobB		NAD-dependent protein deacylase	394	394
yqjD		putative protein YqjD	394	394
ettA		Energy-dependent translational throttle protein EttA	394	394
dld		Quinone-dependent D-lactate dehydrogenase	394	394
rplW		50S ribosomal protein L23	394	394
rpoC		DNA-directed RNA polymerase subunit beta'	394	394
ycaC_1		putative hydrolase YcaC	394	394
diaA		DnaA initiator-associating protein DiaA	394	394
group_19953		hypothetical protein	394	394
rsmH		Ribosomal RNA small subunit methyltransferase H	394	394
kdsA		2-dehydro-3-deoxyphosphooctonate aldolase	394	394
mrdB		Peptidoglycan glycosyltransferase MrdB	394	394
sdhA		Succinate dehydrogenase flavoprotein subunit	394	394
rnk		Regulator of nucleoside diphosphate kinase	394	394
ribA		GTP cyclohydrolase-2	394	394
cyoE		Protoheme IX farnesyltransferase	394	394
lysP		Lysine-specific permease	394	394
cheB		Protein-glutamate methylesterase/protein-glutamine glutaminase	394	394
qseF		Transcriptional regulatory protein QseF	394	394
cydA_1		hypothetical protein	394	394
yadG		putative ABC transporter ATP-binding protein YadG	394	394
lpxD		UDP-3-O-(3-hydroxymyristoyl)glucosamine N-acyltransferase	394	394
lpxC		UDP-3-O-acyl-N-acetylglucosamine deacetylase	394	394
rpoN		RNA polymerase sigma-54 factor	394	394
motA		Motility protein A	394	394
prmA		Ribosomal protein L11 methyltransferase	394	394
ahpF		Alkyl hydroperoxide reductase subunit F	394	394
ycjX		putative protein YcjX	394	394
lpxL		Lipid A biosynthesis lauroyltransferase	394	394
osmE		Osmotically-inducible putative lipoprotein OsmE	394	394
qseE		Sensor histidine kinase QseE	394	394
dcd		dCTP deaminase	394	394
xerD		Tyrosine recombinase XerD	394	394
mtlA		PTS system mannitol-specific EIICBA component	394	394
emrA		Multidrug export protein EmrA	394	394
lepB		Signal peptidase I	394	394
purR		HTH-type transcriptional repressor PurR	394	394
truA		tRNA pseudouridine synthase A	394	394
sdhC		Succinate dehydrogenase cytochrome b556 subunit	394	394
yghA		putative oxidoreductase YghA	394	394
prs_1		Ribose-phosphate pyrophosphokinase	394	394
nhaR		Transcriptional activator protein NhaR	394	394
tcyP_1		L-cystine uptake protein TcyP	394	394
group_19988		hypothetical protein	394	394
can		Carbonic anhydrase 2	394	394
arcB		Aerobic respiration control sensor protein ArcB	394	394
ftsL		Cell division protein FtsL	394	394
nuoN		NADH-quinone oxidoreductase subunit N	394	394
rnb		Exoribonuclease 2	394	394
rplF		50S ribosomal protein L6	394	394
flgL		Flagellar hook-associated protein 3	394	394
mdlB		Multidrug resistance-like ATP-binding protein MdlB	394	394
pgpB		Phosphatidylglycerophosphatase B	394	394
pyrG		CTP synthase	394	394
mukB		Chromosome partition protein MukB	394	394
gppA		Guanosine-5'-triphosphate,3'-diphosphate pyrophosphatase	394	394
group_20001		hypothetical protein	394	394
rpoH		RNA polymerase sigma factor RpoH	394	394
frlR		putative fructoselysine utilization operon transcriptional repressor	394	394
ackA		Acetate kinase	394	394
znuA		High-affinity zinc uptake system protein ZnuA	394	394
trpS		Tryptophan--tRNA ligase	394	394
trmJ		tRNA (cytidine/uridine-2'-O-)-methyltransferase TrmJ	394	394
kdsD		Arabinose 5-phosphate isomerase KdsD	394	394
dnaJ		Chaperone protein DnaJ	394	394
group_20010		hypothetical protein	394	394
group_20011		hypothetical protein	394	394
tktB		Transketolase 2	394	394
grcA		Autonomous glycyl radical cofactor	394	394
recR		Recombination protein RecR	394	394
proW		Glycine betaine/proline betaine transport system permease protein ProW	394	394
rplV		50S ribosomal protein L22	394	394
glcR_2		HTH-type transcriptional repressor GlcR	394	394
group_20018		hypothetical protein	394	394
narK		Nitrate/nitrite transporter NarK	394	394
iolU		scyllo-inositol 2-dehydrogenase (NADP(+)) IolU	394	394
ftsA_2		Cell division protein FtsA	394	394
gudD		Glucarate dehydratase	394	394
panM		PanD regulatory factor	394	394
sodA		Superoxide dismutase [Mn]	394	394
cstA		Peptide transporter CstA	394	394
sbmA		Peptide antibiotic transporter SbmA	394	394
miaB		tRNA-2-methylthio-N(6)-dimethylallyladenosine synthase	394	394
eutB		Ethanolamine ammonia-lyase heavy chain	394	394
yiaC		Peptidyl-lysine N-acetyltransferase YiaC	394	394
dppC_2		Dipeptide transport system permease protein DppC	394	394
ypjD		Inner membrane protein YpjD	394	394
acs_2		Acetyl-coenzyme A synthetase	394	394
mzrA		Modulator protein MzrA	394	394
rimO		Ribosomal protein S12 methylthiotransferase RimO	394	394
frdD		Fumarate reductase subunit D	394	394
lipA		Lipoyl synthase	394	394
pqiB		Intermembrane transport protein PqiB	394	394
ftnA_2		Bacterial non-heme ferritin	394	394
ppsR		Phosphoenolpyruvate synthase regulatory protein	394	394
rpiA		Ribose-5-phosphate isomerase A	394	394
pntB		NAD(P) transhydrogenase subunit beta	394	394
recQ		ATP-dependent DNA helicase RecQ	394	394
group_20043		hypothetical protein	394	394
iscS		Cysteine desulfurase IscS	394	394
glnQ_3		Glutamine transport ATP-binding protein GlnQ	394	394
rbsK_2		Ribokinase	394	394
ghxP		Guanine/hypoxanthine permease GhxP	394	394
glnL		Sensory histidine kinase/phosphatase NtrB	394	394
prfA		Peptide chain release factor RF1	394	394
msrB		Peptide methionine sulfoxide reductase MsrB	394	394
dmlR_1		HTH-type transcriptional regulator DmlR	394	394
grxD		Glutaredoxin 4	394	394
ribF		Bifunctional riboflavin kinase/FMN adenylyltransferase	394	394
phsC		Thiosulfate reductase cytochrome B subunit PhsC	394	394
glyQ		Glycine--tRNA ligase alpha subunit	394	394
ung		Uracil-DNA glycosylase	394	394
group_20057		hypothetical protein	394	394
wzzE		ECA polysaccharide chain length modulation protein	394	394
mukF		Chromosome partition protein MukF	394	394
artI		Putative ABC transporter arginine-binding protein 2	394	394
cydD		ATP-binding/permease protein CydD	394	394
group_20062		putative protein	394	394
syd		Protein Syd	394	394
znuC		Zinc import ATP-binding protein ZnuC	394	394
rnr		Ribonuclease R	394	394
potH		Putrescine transport system permease protein PotH	394	394
lepA		Elongation factor 4	394	394
group_20068		hypothetical protein	394	394
der		GTPase Der	394	394
amiA		N-acetylmuramoyl-L-alanine amidase AmiA	394	394
tmk		Thymidylate kinase	394	394
greA		Transcription elongation factor GreA	394	394
crr		PTS system glucose-specific EIIA component	394	394
nupC		Nucleoside permease NupC	394	394
fepA		Ferrienterobactin receptor	394	394
menF		Isochorismate synthase MenF	394	394
alaS		Alanine--tRNA ligase	394	394
fliP		Flagellar biosynthetic protein FliP	394	394
gshA		Glutamate--cysteine ligase	394	394
pfkA		ATP-dependent 6-phosphofructokinase isozyme 1	394	394
pgk		Phosphoglycerate kinase	394	394
serA		D-3-phosphoglycerate dehydrogenase	394	394
narH		Respiratory nitrate reductase 1 beta chain	394	394
rsmE		Ribosomal RNA small subunit methyltransferase E	394	394
leuE		Leucine efflux protein	394	394
prmB		50S ribosomal protein L3 glutamine methyltransferase	394	394
group_20087		hypothetical protein	394	394
rplA		50S ribosomal protein L1	394	394
frdC		Fumarate reductase subunit C	394	394
frdB		Fumarate reductase iron-sulfur subunit	394	394
cvrA		K(+)/H(+) antiporter NhaP2	394	394
hdfR_3		HTH-type transcriptional regulator HdfR	394	394
tgt		Queuine tRNA-ribosyltransferase	394	394
birA		Bifunctional ligase/repressor BirA	394	394
group_20095		hypothetical protein	394	394
phoP		Virulence transcriptional regulatory protein PhoP	394	394
nuoE		NADH-quinone oxidoreductase subunit E	394	394
ampE		Protein AmpE	394	394
argI		Ornithine carbamoyltransferase subunit I	394	394
nagB		Glucosamine-6-phosphate deaminase	394	394
bcp		Peroxiredoxin Bcp	394	394
nusA		Transcription termination/antitermination protein NusA	394	394
dppB_1		Dipeptide transport system permease protein DppB	394	394
galE		UDP-glucose 4-epimerase	394	394
zwf		Glucose-6-phosphate 1-dehydrogenase	394	394
map		Methionine aminopeptidase	394	394
mepS_1		Murein DD-endopeptidase MepS/Murein LD-carboxypeptidase	394	394
group_20108		hypothetical protein	394	394
aceE		Pyruvate dehydrogenase E1 component	394	394
ygiC		Putative acid--amine ligase YgiC	394	394
surA		Chaperone SurA	394	394
sdaB		L-serine dehydratase 2	394	394
ugpB		sn-glycerol-3-phosphate-binding periplasmic protein UgpB	394	394
nhaA		Na(+)/H(+) antiporter NhaA	394	394
macB		Macrolide export ATP-binding/permease protein MacB	394	394
yqjC		Protein YqjC	394	394
ilvC		Ketol-acid reductoisomerase (NADP(+))	394	394
group_20118		hypothetical protein	394	394
spoT		Bifunctional (p)ppGpp synthase/hydrolase SpoT	394	394
nuoI		NADH-quinone oxidoreductase subunit I	394	394
rspR		HTH-type transcriptional repressor RspR	394	394
fucP_2		L-fucose-proton symporter	394	394
mhbM		3-hydroxybenzoate 6-hydroxylase	394	394
yccF		Inner membrane protein YccF	394	394
mlaC		Intermembrane phospholipid transport system binding protein MlaC	394	394
fliG		Flagellar motor switch protein FliG	394	394
nagC		N-acetylglucosamine repressor	394	394
cysD		Sulfate adenylyltransferase subunit 2	394	394
tyrS		Tyrosine--tRNA ligase	394	394
pgtB		Phosphoglycerate transport system sensor protein PgtB	394	394
pyrE		Orotate phosphoribosyltransferase	394	394
cysB		HTH-type transcriptional regulator CysB	394	394
wcaJ		UDP-glucose:undecaprenyl-phosphate glucose-1-phosphate transferase	394	394
lolC		Lipoprotein-releasing system transmembrane protein LolC	394	394
accA		Acetyl-coenzyme A carboxylase carboxyl transferase subunit alpha	394	394
sipC		Cell invasion protein SipC	394	394
yjiE_1		HTH-type transcriptional regulator YjiE	394	394
gntU		Low-affinity gluconate transporter	394	394
gltB		Glutamate synthase [NADPH] large chain	394	394
group_20140		hypothetical protein	394	394
group_20141		hypothetical protein	394	394
nfuA		Fe/S biogenesis protein NfuA	394	394
btuD_4		Vitamin B12 import ATP-binding protein BtuD	394	394
glnA		Glutamine synthetase	394	394
sicA		Chaperone protein SicA	394	394
fadA		3-ketoacyl-CoA thiolase	394	394
yaaA		Peroxide stress resistance protein YaaA	394	394
dnaK_1		Chaperone protein DnaK	394	394
alr		Alanine racemase, biosynthetic	394	394
group_20150		hypothetical protein	394	394
slt		Soluble lytic murein transglycosylase	394	394
nifJ		Pyruvate-flavodoxin oxidoreductase	394	394
soxS		Regulatory protein SoxS	394	394
nagE		PTS system N-acetylglucosamine-specific EIICBA component	394	394
group_20155		hypothetical protein	394	394
glpQ		Glycerophosphodiester phosphodiesterase, periplasmic	394	394
csgA		Major curlin subunit	394	394
mglC		Galactoside transport system permease protein MglC	394	394
ybeZ		PhoH-like protein	394	394
parC		DNA topoisomerase 4 subunit A	394	394
fdhF_2		Formate dehydrogenase H	394	394
truD		tRNA pseudouridine synthase D	394	394
hfq		RNA-binding protein Hfq	394	394
zitB		Zinc transporter ZitB	394	394
galS_2		HTH-type transcriptional regulator GalS	394	394
livF		High-affinity branched-chain amino acid transport ATP-binding protein LivF	394	394
rdgC		Recombination-associated protein RdgC	394	394
acnA		Aconitate hydratase A	394	394
group_20169		hypothetical protein	394	394
serS		Serine--tRNA ligase	394	394
speB		Agmatinase	394	394
plsY		putative glycerol-3-phosphate acyltransferase	394	394
dmlR_7		HTH-type transcriptional regulator DmlR	394	394
purA		Adenylosuccinate synthetase	394	394
group_20175		hypothetical protein	394	394
yidC		Membrane protein insertase YidC	394	394
yeiR		Zinc-binding GTPase YeiR	394	394
yqjA		Inner membrane protein YqjA	394	394
group_20182		hypothetical protein	394	394
pepA		Cytosol aminopeptidase	394	394
tesB		Acyl-CoA thioesterase 2	394	394
rplI		50S ribosomal protein L9	394	394
argP		HTH-type transcriptional regulator ArgP	394	394
putA		Bifunctional protein PutA	394	394
nrdD		Anaerobic ribonucleoside-triphosphate reductase	394	394
galT		Galactose-1-phosphate uridylyltransferase	394	394
dcuB		Anaerobic C4-dicarboxylate transporter DcuB	394	394
rplK		50S ribosomal protein L11	394	394
rcnB		Nickel/cobalt homeostasis protein RcnB	394	394
metE		5-methyltetrahydropteroyltriglutamate--homocysteine methyltransferase	394	394
yhfA		Protein YhfA	394	394
dnaE		DNA polymerase III subunit alpha	394	394
yhcB		Inner membrane protein YhcB	394	394
ybhR		putative multidrug ABC transporter permease YbhR	394	394
ugpA		sn-glycerol-3-phosphate transport system permease protein UgpA	394	394
hemN		Oxygen-independent coproporphyrinogen III oxidase	394	394
group_20200		hypothetical protein	394	394
gsiC		Glutathione transport system permease protein GsiC	394	394
osmY_2		Osmotically-inducible protein Y	394	394
gpmA		2,3-bisphosphoglycerate-dependent phosphoglycerate mutase	394	394
deoA		Thymidine phosphorylase	394	394
pepT		Peptidase T	394	394
carB		Carbamoyl-phosphate synthase large chain	394	394
glk		Glucokinase	394	394
sucC		Succinate--CoA ligase [ADP-forming] subunit beta	394	394
qseC_1		Sensor protein QseC	394	394
lrp_2		Leucine-responsive regulatory protein	394	394
pyrD		Dihydroorotate dehydrogenase (quinone)	394	394
glnK		Nitrogen regulatory protein P-II 2	394	394
aspS		Aspartate--tRNA ligase	394	394
minD		Septum site-determining protein MinD	394	394
iscR		HTH-type transcriptional regulator IscR	394	394
glnD		Bifunctional uridylyltransferase/uridylyl-removing enzyme	394	394
bfr		Bacterioferritin	394	394
dsdC		HTH-type transcriptional regulator DsdC	394	394
exbB		Biopolymer transport protein ExbB	394	394
wzyE		putative ECA polymerase	394	394
fadE		Acyl-coenzyme A dehydrogenase	394	394
metG		Methionine--tRNA ligase	394	394
ompX		Outer membrane protein X	394	394
mfd		Transcription-repair-coupling factor	394	394
emrB		Multidrug export protein EmrB	394	394
maeB		NADP-dependent malic enzyme	394	394
orn		Oligoribonuclease	394	394
malK		Maltose/maltodextrin import ATP-binding protein MalK	394	394
glnS		Glutamine--tRNA ligase	394	394
ulaR		HTH-type transcriptional regulator UlaR	394	394
fabH		3-oxoacyl-[acyl-carrier-protein] synthase 3	394	394
sdaC		Serine transporter	394	394
pheT		Phenylalanine--tRNA ligase beta subunit	394	394
citE_1		Citrate lyase subunit beta	394	394
dgt		Deoxyguanosinetriphosphate triphosphohydrolase	394	394
rbsK_1		Ribokinase	394	394
yebS		Intermembrane transport protein YebS	394	394
group_20238		hypothetical protein	394	394
manX		PTS system mannose-specific EIIAB component	394	394
rpsD		30S ribosomal protein S4	394	394
flhC		Flagellar transcriptional regulator FlhC	394	394
rseA		Anti-sigma-E factor RseA	394	394
ompF		Outer membrane porin F	394	394
rng		Ribonuclease G	394	394
aldB		Aldehyde dehydrogenase B	394	394
clpS		ATP-dependent Clp protease adapter protein ClpS	394	394
sspB		Stringent starvation protein B	394	394
secD		Protein translocase subunit SecD	394	394
mraZ		Transcriptional regulator MraZ	394	394
bepA		Beta-barrel assembly-enhancing protease	394	394
edd		Phosphogluconate dehydratase	394	394
iscU		Iron-sulfur cluster assembly scaffold protein IscU	394	394
fetB		putative iron export permease protein FetB	394	394
secG		Protein-export membrane protein SecG	394	394
guaC		GMP reductase	394	394
mdtB		Multidrug resistance protein MdtB	394	394
rcsB		Transcriptional regulatory protein RcsB	394	394
sucD		Succinate--CoA ligase [ADP-forming] subunit alpha	394	394
dcuR		Transcriptional regulatory protein DcuR	394	394
group_20260		hypothetical protein	394	394
artP		Arginine transport ATP-binding protein ArtP	394	394
yehW		Glycine betaine uptake system permease protein YehW	394	394
argB		Acetylglutamate kinase	394	394
hflX		GTPase HflX	394	394
ifcA		Fumarate reductase flavoprotein subunit	394	394
pgl		6-phosphogluconolactonase	394	394
csgG		Curli production assembly/transport component CsgG	394	394
trxB		Thioredoxin reductase	394	394
hyaB_2		Hydrogenase-1 large chain	394	394
sapC		Peptide transport system permease protein SapC	394	394
recB		RecBCD enzyme subunit RecB	394	394
clcA		H(+)/Cl(-) exchange transporter ClcA	394	394
cptA		Phosphoethanolamine transferase CptA	394	394
ppnN		Pyrimidine/purine nucleotide 5'-monophosphate nucleosidase	394	394
dxs		1-deoxy-D-xylulose-5-phosphate synthase	394	394
cutA		Divalent-cation tolerance protein CutA	394	394
actP_2		Cation/acetate symporter ActP	394	394
pgsA		CDP-diacylglycerol--glycerol-3-phosphate 3-phosphatidyltransferase	394	394
lipB		Octanoyltransferase	394	394
yciO		putative protein YciO	394	394
pdxA		4-hydroxythreonine-4-phosphate dehydrogenase	394	394
yfcF		Glutathione S-transferase YfcF	394	394
group_20283		hypothetical protein	394	394
aceB		Malate synthase A	394	394
rph		Ribonuclease PH	394	394
malP_1		Maltodextrin phosphorylase	394	394
dtpA		Dipeptide and tripeptide permease A	394	394
csgE		Curli production assembly/transport component CsgE	394	394
speA		Biosynthetic arginine decarboxylase	394	394
group_20290		hypothetical protein	394	394
smg		Protein Smg	394	394
mdoG		Glucans biosynthesis protein G	394	394
yceD		Large ribosomal RNA subunit accumulation protein YceD	394	394
modB		Molybdenum transport system permease protein ModB	394	394
uppP		Undecaprenyl-diphosphatase	394	394
qseC_2		Sensor protein QseC	394	394
yhjJ		Protein YhjJ	394	394
sctC_2		Type 3 secretion system secretin	394	394
ubiI		2-octaprenylphenol hydroxylase	394	394
gldA_2		Glycerol dehydrogenase	394	394
adk		Adenylate kinase	394	394
comR		HTH-type transcriptional repressor ComR	394	394
thiB		Thiamine-binding periplasmic protein	394	394
folD		Bifunctional protein FolD protein	394	394
kdsB		3-deoxy-manno-octulosonate cytidylyltransferase	394	394
ybdG		Miniconductance mechanosensitive channel YbdG	394	394
aaeB_2		p-hydroxybenzoic acid efflux pump subunit AaeB	394	394
mraY		Phospho-N-acetylmuramoyl-pentapeptide-transferase	394	394
pdxA2		D-threonate 4-phosphate dehydrogenase	394	394
ptsP		Phosphoenolpyruvate-dependent phosphotransferase system	394	394
serC		Phosphoserine aminotransferase	394	394
acrA		Multidrug efflux pump subunit AcrA	394	394
mltA		Membrane-bound lytic murein transglycosylase A	394	394
crl		Sigma factor-binding protein Crl	394	394
srlD		Sorbitol-6-phosphate 2-dehydrogenase	394	394
recC		RecBCD enzyme subunit RecC	394	394
mntB_2		Manganese transport system membrane protein MntB	394	394
nrdF		Ribonucleoside-diphosphate reductase 2 subunit beta	394	394
envC		Murein hydrolase activator EnvC	394	394
rpsA		30S ribosomal protein S1	394	394
pdhR_1		Pyruvate dehydrogenase complex repressor	394	394
fusA		Elongation factor G	394	394
dnaQ		DNA polymerase III subunit epsilon	394	394
uvrC		UvrABC system protein C	394	394
yhgF		Protein YhgF	394	394
menA		1,4-dihydroxy-2-naphthoate octaprenyltransferase	394	394
mltG		Endolytic murein transglycosylase	394	394
tolB		Tol-Pal system protein TolB	394	394
rbsB		Ribose import binding protein RbsB	394	394
sipB		Cell invasion protein SipB	394	394
chbB		PTS system N,N'-diacetylchitobiose-specific EIIB component	394	394
yafJ		Putative glutamine amidotransferase YafJ	394	394
udp		Uridine phosphorylase	394	394
group_20334		hypothetical protein	394	394
bdm		Protein bdm	394	394
murF		UDP-N-acetylmuramoyl-tripeptide--D-alanyl-D-alanine ligase	394	394
group_20337		hypothetical protein	394	394
hupA		DNA-binding protein HU-alpha	394	394
ratA		Ribosome association toxin RatA	394	394
uspF		Universal stress protein F	394	394
kefC_2		Glutathione-regulated potassium-efflux system protein KefC	394	394
yheH		putative multidrug resistance ABC transporter ATP-binding/permease protein YheH	394	394
group_20343		hypothetical protein	394	394
group_20344		putative transporter	394	394
gabD		Succinate-semialdehyde dehydrogenase [NADP(+)] GabD	394	394
group_20346		hypothetical protein	394	394
epsJ		putative glycosyltransferase EpsJ	394	394
nrdE		Ribonucleoside-diphosphate reductase 2 subunit alpha	394	394
hisP		Histidine transport ATP-binding protein HisP	394	394
slyX		Protein SlyX	394	394
murI		Glutamate racemase	394	394
holA		DNA polymerase III subunit delta	394	394
tal		Transaldolase	394	394
fixX_2		Ferredoxin-like protein FixX	394	394
group_20355		hypothetical protein	394	394
tcdA		tRNA threonylcarbamoyladenosine dehydratase	394	394
nagR_2		HTH-type transcriptional repressor NagR	394	394
group_20358		hypothetical protein	394	394
cbiF		Cobalt-precorrin-4 C(11)-methyltransferase	394	394
invF		Invasion protein InvF	394	394
ylaC		Inner membrane protein YlaC	394	394
sdaA_2		L-serine dehydratase 1	394	394
hemX		Protein HemX	394	394
sbnA		N-(2-amino-2-carboxyethyl)-L-glutamate synthase	394	394
smrA		putative DNA endonuclease SmrA	394	394
yrfG		GMP/IMP nucleotidase YrfG	394	394
pal		Peptidoglycan-associated lipoprotein	394	394
ugd		UDP-glucose 6-dehydrogenase	394	394
cheR		Chemotaxis protein methyltransferase	394	394
wecB		UDP-N-acetylglucosamine 2-epimerase	394	394
ysdC		Putative aminopeptidase YsdC	394	394
flgM		Negative regulator of flagellin synthesis	394	394
ulaC_1		Ascorbate-specific PTS system EIIA component	394	394
priA		Primosomal protein N'	394	394
rfaH		Transcription antitermination protein RfaH	394	394
group_20376		hypothetical protein	394	394
group_20377		hypothetical protein	394	394
apbE		FAD:protein FMN transferase	394	394
lptE		LPS-assembly lipoprotein LptE	394	394
tatA		Sec-independent protein translocase protein TatA	394	394
queA_2		S-adenosylmethionine:tRNA ribosyltransferase-isomerase	394	394
pxpB		5-oxoprolinase subunit B	394	394
bssS		Biofilm regulator BssS	394	394
mgtC		Protein MgtC	394	394
group_20385		hypothetical protein	394	394
ycjG		L-Ala-D/L-Glu epimerase	394	394
norV_2		Anaerobic nitric oxide reductase flavorubredoxin	394	394
group_20388		hypothetical protein	394	394
yihV		Sulfofructose kinase	394	394
cof		HMP-PP phosphatase	394	394
pth		Peptidyl-tRNA hydrolase	394	394
cbiH		putative cobalt-factor III C(17)-methyltransferase	394	394
acuI		putative acrylyl-CoA reductase AcuI	394	394
gcvP		Glycine dehydrogenase (decarboxylating)	394	394
yciE		Protein YciE	394	394
nth		Endonuclease III	394	394
ruvB		Holliday junction ATP-dependent DNA helicase RuvB	394	394
yccU		putative protein YccU	394	394
group_20399		Beta-xylosidase	394	394
pduA_2		Propanediol utilization protein PduA	394	394
cpdA		3',5'-cyclic adenosine monophosphate phosphodiesterase CpdA	394	394
hypE		Carbamoyl dehydratase HypE	394	394
epmB		L-lysine 2,3-aminomutase	394	394
group_20404		hypothetical protein	394	394
wzzB		Chain length determinant protein	394	394
accB		Biotin carboxyl carrier protein of acetyl-CoA carboxylase	394	394
feoA		Fe(2+) transport protein A	394	394
dxr		1-deoxy-D-xylulose 5-phosphate reductoisomerase	394	394
group_20409		hypothetical protein	394	394
eda		KHG/KDPG aldolase	394	394
hexR		HTH-type transcriptional regulator HexR	394	394
rhaR_7		HTH-type transcriptional activator RhaR	394	394
group_20413		hypothetical protein	394	394
ppiC		Peptidyl-prolyl cis-trans isomerase C	394	394
cspA		Cold shock protein CspA	394	394
cnoX		Chaperedoxin	394	394
add		Adenosine deaminase	394	394
rhtC_2		Threonine efflux protein	394	394
fliN		Flagellar motor switch protein FliN	394	394
fdhF_1		Formate dehydrogenase H	394	394
group_20421		hypothetical protein	394	394
group_20422		hypothetical protein	394	394
group_20423		hypothetical protein	394	394
trpS2		Tryptophan--tRNA ligase 2	394	394
wzb		Low molecular weight protein-tyrosine-phosphatase Wzb	394	394
uspG		Universal stress protein UP12	394	394
yejK		Nucleoid-associated protein YejK	394	394
group_20428		putative protein	394	394
mlrA_2		HTH-type transcriptional regulator MlrA	394	394
mutL		DNA mismatch repair protein MutL	394	394
group_20431		hypothetical protein	394	394
group_20432		hypothetical protein	394	394
pmrD		Signal transduction protein PmrD	394	394
ydcV_2		Inner membrane ABC transporter permease protein YdcV	394	394
ompA		Outer membrane protein A	394	394
yihX		Alpha-D-glucose 1-phosphate phosphatase YihX	394	394
fadB		Fatty acid oxidation complex subunit alpha	394	394
rlmJ		Ribosomal RNA large subunit methyltransferase J	394	394
infC		Translation initiation factor IF-3	394	394
hisD		Histidinol dehydrogenase	394	394
yheS		putative ABC transporter ATP-binding protein YheS	394	394
trmD		tRNA (guanine-N(1)-)-methyltransferase	394	394
group_20443		hypothetical protein	394	394
cysN		Sulfate adenylyltransferase subunit 1	394	394
hprS		Sensor histidine kinase HprS	394	394
metB		Cystathionine gamma-synthase	394	394
hslO		33 kDa chaperonin	394	394
wzxC		Lipopolysaccharide biosynthesis protein WzxC	394	394
rsd		Regulator of sigma D	394	394
cysC		Adenylyl-sulfate kinase	394	394
fumD		Fumarase D	394	394
nudB		Dihydroneopterin triphosphate diphosphatase	394	394
rcsF		Outer membrane lipoprotein RcsF	394	394
pnp		Polyribonucleotide nucleotidyltransferase	394	394
entH		Proofreading thioesterase EntH	394	394
speD		S-adenosylmethionine decarboxylase proenzyme	394	394
fruA_1		PTS system fructose-specific EIIB'BC component	394	394
galK		Galactokinase	394	394
rpsO		30S ribosomal protein S15	394	394
yhhQ		Queuosine precursor transporter	394	394
narY		Respiratory nitrate reductase 2 beta chain	394	394
selA		L-seryl-tRNA(Sec) selenium transferase	394	394
leuO_2		HTH-type transcriptional regulator LeuO	394	394
yohC		Inner membrane protein YohC	394	394
oleD		2-alkyl-3-oxoalkanoate reductase	394	394
ilvD_2		Dihydroxy-acid dehydratase	394	394
yeeA		Inner membrane protein YeeA	394	394
rpe_2		Ribulose-phosphate 3-epimerase	394	394
ygjP		UTP pyrophosphatase	394	394
hycG		Formate hydrogenlyase subunit 7	394	394
rsmG		Ribosomal RNA small subunit methyltransferase G	394	394
fepD		Ferric enterobactin transport system permease protein FepD	394	394
glmS_2		Glutamine--fructose-6-phosphate aminotransferase [isomerizing]	394	394
ugpC		sn-glycerol-3-phosphate import ATP-binding protein UgpC	394	394
group_20475		hypothetical protein	394	394
metN_1		Methionine import ATP-binding protein MetN	394	394
lldR_3		Putative L-lactate dehydrogenase operon regulatory protein	394	394
zur		Zinc uptake regulation protein	394	394
flgJ		Peptidoglycan hydrolase FlgJ	394	394
fadI		3-ketoacyl-CoA thiolase FadI	394	394
ydhC		Inner membrane transport protein YdhC	394	394
rof		Protein rof	394	394
entB		Enterobactin synthase component B	394	394
cspC		Cold shock-like protein CspC	394	394
group_20485		hypothetical protein	394	394
appB_1		Cytochrome bd-II ubiquinol oxidase subunit 2	394	394
melA		Alpha-galactosidase	394	394
nudC		NADH pyrophosphatase	394	394
group_20489		hypothetical protein	394	394
galM		Aldose 1-epimerase	394	394
group_20491		hypothetical protein	394	394
sad_1		Succinate semialdehyde dehydrogenase [NAD(P)+] Sad	394	394
cueR		HTH-type transcriptional regulator CueR	394	394
folC		Dihydrofolate synthase/folylpolyglutamate synthase	394	394
ubiA		4-hydroxybenzoate octaprenyltransferase	394	394
group_20496		hypothetical protein	394	394
rnhB		Ribonuclease HII	394	394
group_20498		hypothetical protein	394	394
pflA		Pyruvate formate-lyase 1-activating enzyme	394	394
purK		N5-carboxyaminoimidazole ribonucleotide synthase	394	394
pldB		Lysophospholipase L2	394	394
proC		Pyrroline-5-carboxylate reductase	394	394
rhaA		L-rhamnose isomerase	394	394
lpxT		Lipid A 1-diphosphate synthase	394	394
group_20505		hypothetical protein	394	394
nepI		Purine ribonucleoside efflux pump NepI	394	394
yccJ		putative protein YccJ	394	394
rclA		putative pyridine nucleotide-disulfide oxidoreductase RclA	394	394
fabD		Malonyl CoA-acyl carrier protein transacylase	394	394
tsaE		tRNA threonylcarbamoyladenosine biosynthesis protein TsaE	394	394
znuB		High-affinity zinc uptake system membrane protein ZnuB	394	394
menD		2-succinyl-5-enolpyruvyl-6-hydroxy-3-cyclohexene-1-carboxylate synthase	394	394
dapA		4-hydroxy-tetrahydrodipicolinate synthase	394	394
wzc		Tyrosine-protein kinase wzc	394	394
yncE		putative protein YncE	394	394
folP		Dihydropteroate synthase	394	394
satP		Succinate-acetate/proton symporter SatP	394	394
fecA		Fe(3+) dicitrate transport protein FecA	394	394
thrC		Threonine synthase	394	394
tehA		Tellurite resistance protein TehA	394	394
fmt		Methionyl-tRNA formyltransferase	394	394
rbsD		D-ribose pyranase	394	394
mutM		Formamidopyrimidine-DNA glycosylase	394	394
sbmC		DNA gyrase inhibitor	394	394
guaA		GMP synthase [glutamine-hydrolyzing]	394	394
group_20526		hypothetical protein	394	394
yfcD		putative Nudix hydrolase YfcD	394	394
pduX		L-threonine kinase	394	394
dsdA		D-serine dehydratase	394	394
gmuD		6-phospho-beta-glucosidase GmuD	394	394
yecS_2		L-cystine transport system permease protein YecS	394	394
nanK		N-acetylmannosamine kinase	394	394
group_20533		hypothetical protein	394	394
hybD		Hydrogenase 2 maturation protease	394	394
epmA		Elongation factor P--(R)-beta-lysine ligase	394	394
ydgT		Transcription modulator YdgT	394	394
ybjP		putative lipoprotein YbjP	394	394
prpB		2-methylisocitrate lyase	394	394
ddrA_1		Diol dehydratase-reactivating factor alpha subunit	394	394
torC		Cytochrome c-type protein TorC	394	394
lhgD		L-2-hydroxyglutarate dehydrogenase	394	394
group_20542		hypothetical protein	394	394
gor		Glutathione reductase	394	394
focA		putative formate transporter 1	394	394
yghU		Disulfide-bond oxidoreductase YghU	394	394
group_20546		hypothetical protein	394	394
ybaK		Cys-tRNA(Pro)/Cys-tRNA(Cys) deacylase YbaK	394	394
group_20548		hypothetical protein	394	394
pdeN_2		putative cyclic di-GMP phosphodiesterase PdeN	394	394
glgS		Surface composition regulator	394	394
hisB		Histidine biosynthesis bifunctional protein HisB	394	394
dppC_1		Dipeptide transport system permease protein DppC	394	394
nrdH		Glutaredoxin-like protein NrdH	394	394
fldB		Flavodoxin 2	394	394
dnaT		Primosomal protein 1	394	394
xseB		Exodeoxyribonuclease 7 small subunit	394	394
sgrR_2		HTH-type transcriptional regulator SgrR	394	394
hosA		Transcriptional regulator HosA	394	394
yigZ		IMPACT family member YigZ	394	394
gltC_1		HTH-type transcriptional regulator GltC	394	394
gutQ		Arabinose 5-phosphate isomerase GutQ	394	394
moaB		Molybdenum cofactor biosynthesis protein B	394	394
ilvN		Acetolactate synthase isozyme 1 small subunit	394	394
sprT		Protein SprT	394	394
def		Peptide deformylase	394	394
cysE_1		Serine acetyltransferase	394	394
group_20567		hypothetical protein	394	394
group_20568		hypothetical protein	394	394
farR		HTH-type transcriptional regulator FarR	394	394
hycA		Formate hydrogenlyase regulatory protein HycA	394	394
uhpA		Transcriptional regulatory protein UhpA	394	394
iclR		Transcriptional repressor IclR	394	394
yigL		Pyridoxal phosphate phosphatase YigL	394	394
groS		10 kDa chaperonin	394	394
fis		DNA-binding protein Fis	394	394
entE		Enterobactin synthase component E	394	394
btuD_2		Vitamin B12 import ATP-binding protein BtuD	394	394
fepC		Ferric enterobactin transport ATP-binding protein FepC	394	394
ygdR_3		putative lipoprotein YgdR	394	394
qorA		Quinone oxidoreductase 1	394	394
elbB		Glyoxalase ElbB	394	394
glcR_1		HTH-type transcriptional repressor GlcR	394	394
napH		Ferredoxin-type protein NapH	394	394
ulaC_3		Ascorbate-specific PTS system EIIA component	394	394
fsaB		Fructose-6-phosphate aldolase 2	394	394
ilvM		Acetolactate synthase isozyme 2 small subunit	394	394
group_20587		hypothetical protein	394	394
yhhT		Putative transport protein YhhT	394	394
hypB		Hydrogenase maturation factor HypB	394	394
group_20590		hypothetical protein	394	394
tpiA		Triosephosphate isomerase	394	394
group_20592		Epimerase family protein	394	394
metQ_2		D-methionine-binding lipoprotein MetQ	394	394
group_20594		hypothetical protein	394	394
dinF		DNA damage-inducible protein F	394	394
hypC		Hydrogenase maturation factor HypC	394	394
pdeA		putative cyclic di-GMP phosphodiesterase PdeA	394	394
gabT		4-aminobutyrate aminotransferase GabT	394	394
rlhA_2		23S rRNA 5-hydroxycytidine synthase	394	394
sutR_3		HTH-type transcriptional regulator SutR	394	394
nhaB		Na(+)/H(+) antiporter NhaB	394	394
xerC_2		Tyrosine recombinase XerC	394	394
acrR_1		HTH-type transcriptional regulator AcrR	394	394
group_20604		hypothetical protein	394	394
helD		DNA helicase IV	394	394
dam_2		DNA adenine methylase	394	394
cysZ		Sulfate transporter CysZ	394	394
group_20608		hypothetical protein	394	394
gpmI		2,3-bisphosphoglycerate-independent phosphoglycerate mutase	394	394
lpdA		Dihydrolipoyl dehydrogenase	394	394
group_20611		hypothetical protein	394	394
ispA		Farnesyl diphosphate synthase	394	394
ampH		D-alanyl-D-alanine-carboxypeptidase/endopeptidase AmpH	394	394
murG		UDP-N-acetylglucosamine--N-acetylmuramyl-(pentapeptide) pyrophosphoryl-undecaprenol N-acetylglucosamine transferase	394	394
ibaG		Acid stress protein IbaG	394	394
srlA		PTS system glucitol/sorbitol-specific EIIC component	394	394
oxyR_2		Hydrogen peroxide-inducible genes activator	394	394
mutY		Adenine DNA glycosylase	394	394
yqhD		Alcohol dehydrogenase YqhD	394	394
ptsO		Phosphocarrier protein NPr	394	394
recD		RecBCD enzyme subunit RecD	394	394
glpB		Anaerobic glycerol-3-phosphate dehydrogenase subunit B	394	394
cheA		Chemotaxis protein CheA	394	394
malT_2		HTH-type transcriptional regulator MalT	394	394
group_20625		hypothetical protein	394	394
slyA		Transcriptional regulator SlyA	394	394
ribC		Riboflavin synthase	394	394
kdgR		Transcriptional regulator KdgR	394	394
ansB_1		L-asparaginase 2	394	394
queF		NADPH-dependent 7-cyano-7-deazaguanine reductase	394	394
group_20631		hypothetical protein	394	394
suhB		Inositol-1-monophosphatase	394	394
sdhE		FAD assembly factor SdhE	394	394
zapB		Cell division protein ZapB	394	394
asnC		Regulatory protein AsnC	394	394
pgi		Glucose-6-phosphate isomerase	394	394
yhjD		Inner membrane protein YhjD	394	394
group_20638		hypothetical protein	394	394
bioD1_1		ATP-dependent dethiobiotin synthetase BioD 1	394	394
pdeK		putative cyclic di-GMP phosphodiesterase PdeK	394	394
mdoH		Glucans biosynthesis glucosyltransferase H	394	394
mdh_1		NAD-dependent methanol dehydrogenase	394	394
osmW		Osmoprotectant import permease protein OsmW	394	394
levE		PTS system fructose-specific EIIB component	394	394
recG		ATP-dependent DNA helicase RecG	394	394
argS		Arginine--tRNA ligase	394	394
dcm		DNA-cytosine methyltransferase	394	394
fliF		Flagellar M-ring protein	394	394
nagK_2		Fumarylpyruvate hydrolase	394	394
por_2		Polyol:NADP oxidoreductase	394	394
aaeB_1		p-hydroxybenzoic acid efflux pump subunit AaeB	394	394
yheI		putative multidrug resistance ABC transporter ATP-binding/permease protein YheI	394	394
pncB		Nicotinate phosphoribosyltransferase	394	394
group_20654		hypothetical protein	394	394
cutD		Choline trimethylamine-lyase activating enzyme	394	394
lpoB		Penicillin-binding protein activator LpoB	394	394
hdfR_1		HTH-type transcriptional regulator HdfR	394	394
fhlA		Formate hydrogenlyase transcriptional activator	394	394
argC		N-acetyl-gamma-glutamyl-phosphate reductase	394	394
group_20660		hypothetical protein	394	394
group_20661		hypothetical protein	394	394
yajR		Inner membrane transport protein YajR	394	394
yfiF		putative tRNA/rRNA methyltransferase YfiF	394	394
lptD		LPS-assembly protein LptD	394	394
ompW		Outer membrane protein W	394	394
gloB		Hydroxyacylglutathione hydrolase	394	394
iraP		Anti-adapter protein IraP	394	394
yjmD		putative zinc-type alcohol dehydrogenase-like protein YjmD	394	394
ribD		Riboflavin biosynthesis protein RibD	394	394
epd		D-erythrose-4-phosphate dehydrogenase	394	394
osmY_3		Osmotically-inducible protein Y	394	394
garK_2		Glycerate 2-kinase	394	394
group_20673		hypothetical protein	394	394
nlpD_2		Murein hydrolase activator NlpD	394	394
arcC1		Carbamate kinase 1	394	394
aceA		Isocitrate lyase	394	394
group_20677		hypothetical protein	394	394
trmA		tRNA/tmRNA (uracil-C(5))-methyltransferase	394	394
pepP		Xaa-Pro aminopeptidase	394	394
dgcQ		putative diguanylate cyclase DgcQ	394	394
csgF		Curli production assembly/transport component CsgF	394	394
group_20682		hypothetical protein	394	394
nrdI		Protein NrdI	394	394
tamB		Translocation and assembly module subunit TamB	394	394
ribH		6,7-dimethyl-8-ribityllumazine synthase	394	394
group_20686		hypothetical protein	394	394
zapC		Cell division protein ZapC	394	394
cysT		Sulfate transport system permease protein CysT	394	394
puuB		Gamma-glutamylputrescine oxidoreductase	394	394
group_20690		hypothetical protein	394	394
group_20691		hypothetical protein	394	394
grxC		Glutaredoxin 3	394	394
citD_1		Citrate lyase acyl carrier protein	394	394
hemH		Ferrochelatase	394	394
citF_1		Citrate lyase alpha chain	394	394
amyA		Cytoplasmic alpha-amylase	394	394
ybfF		Esterase YbfF	394	394
fliQ		Flagellar biosynthetic protein FliQ	394	394
yceI_2		Protein YceI	394	394
rsuA		Ribosomal small subunit pseudouridine synthase A	394	394
dnaC		DNA replication protein DnaC	394	394
nnr		Bifunctional NAD(P)H-hydrate repair enzyme Nnr	394	394
pduV_1		Propanediol utilization protein PduV	394	394
mppA		Periplasmic murein peptide-binding protein	394	394
group_20705		hypothetical protein	394	394
yciI		Protein YciI	394	394
zinT		Metal-binding protein ZinT	394	394
mtfA		Protein MtfA	394	394
group_20709		hypothetical protein	394	394
yggX		putative Fe(2+)-trafficking protein	394	394
mcbA		putative protein McbA	394	394
yhcO		putative protein YhcO	394	394
group_20713		hypothetical protein	394	394
pspB		Phage shock protein B	394	394
rhaB		Rhamnulokinase	394	394
rfaG		Lipopolysaccharide core biosynthesis protein RfaG	394	394
pcm		Protein-L-isoaspartate O-methyltransferase	394	394
yfcA		putative membrane transporter protein YfcA	394	394
hemG		Protoporphyrinogen IX dehydrogenase [menaquinone]	394	394
group_20720		hypothetical protein	394	394
ubiX		Flavin prenyltransferase UbiX	394	394
tyrB		Aromatic-amino-acid aminotransferase	394	394
panF		Sodium/pantothenate symporter	394	394
rplY		50S ribosomal protein L25	394	394
group_20725		hypothetical protein	394	394
nanA		N-acetylneuraminate lyase	394	394
hemE		Uroporphyrinogen decarboxylase	394	394
cecR		HTH-type transcriptional dual regulator CecR	394	394
group_20729		hypothetical protein	394	394
oppF_2		Oligopeptide transport ATP-binding protein OppF	394	394
citG_1		2-(5''-triphosphoribosyl)-3'-dephosphocoenzyme-A synthase	394	394
fabI		Enoyl-[acyl-carrier-protein] reductase [NADH] FabI	394	394
ampD		1,6-anhydro-N-acetylmuramyl-L-alanine amidase AmpD	394	394
tas		Protein tas	394	394
group_20735		hypothetical protein	394	394
pspG		Phage shock protein G	394	394
group_20737		hypothetical protein	394	394
ligA		DNA ligase	394	394
fur		Ferric uptake regulation protein	394	394
group_20740		hypothetical protein	394	394
hisC		Histidinol-phosphate aminotransferase	394	394
group_20742		hypothetical protein	394	394
preT		NAD-dependent dihydropyrimidine dehydrogenase subunit PreT	394	394
iprA_2		Inhibitor of hydrogen peroxide resistance	394	394
aroB		3-dehydroquinate synthase	394	394
rlmC		23S rRNA (uracil(747)-C(5))-methyltransferase RlmC	394	394
ndhI		NAD(P)H-quinone oxidoreductase subunit I, chloroplastic	394	394
sctC_1		Type 3 secretion system secretin	394	394
group_20749		hypothetical protein	394	394
yecD		Isochorismatase family protein YecD	394	394
group_20751		hypothetical protein	394	394
emrD		Multidrug resistance protein D	394	394
arnA		Bifunctional polymyxin resistance protein ArnA	394	394
nuoL		NADH-quinone oxidoreductase subunit L	394	394
queG		Epoxyqueuosine reductase	394	394
group_20756		hypothetical protein	394	394
sotB		Sugar efflux transporter	394	394
zntA		Zinc/cadmium/lead-transporting P-type ATPase	394	394
selB		Selenocysteine-specific elongation factor	394	394
yedJ		putative protein YedJ	394	394
argT		Lysine/arginine/ornithine-binding periplasmic protein	394	394
rdgB		dITP/XTP pyrophosphatase	394	394
valS		Valine--tRNA ligase	394	394
nrfA		Cytochrome c-552	394	394
amiB		N-acetylmuramoyl-L-alanine amidase AmiB	394	394
group_20765		hypothetical protein	394	394
purN		Phosphoribosylglycinamide formyltransferase	394	394
yggS		Pyridoxal phosphate homeostasis protein	394	394
bepC		Outer membrane efflux protein BepC	394	394
yedF		Putative sulfur carrier protein YedF	394	394
eutQ		Ethanolamine utilization protein EutQ	394	394
metC		Cystathionine beta-lyase MetC	394	394
minC		Septum site-determining protein MinC	394	394
ycaD		putative MFS-type transporter YcaD	394	394
nimR		HTH-type transcriptional regulator NimR	394	394
group_20775		hypothetical protein	394	394
mgtB		Magnesium-transporting ATPase, P-type 1	394	394
pyrI		Aspartate carbamoyltransferase regulatory chain	394	394
aat		Leucyl/phenylalanyl-tRNA--protein transferase	394	394
rseB		Sigma-E factor regulatory protein RseB	394	394
group_20780		hypothetical protein	394	394
group_20781		hypothetical protein	394	394
vsr		Very short patch repair protein	394	394
gatB_1		PTS system galactitol-specific EIIB component	394	394
mltB		Membrane-bound lytic murein transglycosylase B	394	394
group_20785		hypothetical protein	394	394
osmV		Osmoprotectant import ATP-binding protein OsmV	394	394
holB		DNA polymerase III subunit delta'	394	394
sixA		Phosphohistidine phosphatase SixA	394	394
pqiC		Intermembrane transport lipoprotein PqiC	394	394
spaQ_1		Surface presentation of antigens protein SpaQ	394	394
group_20791		hypothetical protein	394	394
flgF		Flagellar basal-body rod protein FlgF	394	394
yfdC		Inner membrane protein YfdC	394	394
pspA		Phage shock protein A	394	394
group_20795		hypothetical protein	394	394
invH		Type 3 secretion system pilotin	394	394
cyaA		Adenylate cyclase	394	394
mntB_3		Manganese transport system ATP-binding protein MntB	394	394
rsmD		Ribosomal RNA small subunit methyltransferase D	394	394
group_20800		PTS system EIIBC component	394	394
metF		5,10-methylenetetrahydrofolate reductase	394	394
yihT		Sulfofructosephosphate aldolase	394	394
alaE		L-alanine exporter AlaE	394	394
yciN		Protein YciN	394	394
group_20805		hypothetical protein	394	394
pduW		putative propionate kinase	394	394
mutS		DNA mismatch repair protein MutS	394	394
osmB		Osmotically-inducible lipoprotein B	394	394
flgB		Flagellar basal body rod protein FlgB	394	394
pduA_1		Propanediol utilization protein PduA	394	394
secM		Secretion monitor	394	394
hisA		1-(5-phosphoribosyl)-5-[(5-phosphoribosylamino)methylideneamino] imidazole-4-carboxamide isomerase	394	394
ybiV		Sugar phosphatase YbiV	394	394
endA		Endonuclease-1	394	394
msrP		Protein-methionine-sulfoxide reductase catalytic subunit MsrP	394	394
ttrR		Tetrathionate response regulatory protein TtrR	394	394
arnD		putative 4-deoxy-4-formamido-L-arabinose-phosphoundecaprenol deformylase ArnD	394	394
amiD		N-acetylmuramoyl-L-alanine amidase AmiD	394	394
menC		o-succinylbenzoate synthase	394	394
pdxB		Erythronate-4-phosphate dehydrogenase	394	394
fucO		Lactaldehyde reductase	394	394
obg		GTPase Obg	394	394
nagL		Maleylpyruvate isomerase	394	394
hisH		Imidazole glycerol phosphate synthase subunit HisH	394	394
mepA		Penicillin-insensitive murein endopeptidase	394	394
group_20826		hypothetical protein	394	394
ybeY		Endoribonuclease YbeY	394	394
cysG		Siroheme synthase	394	394
group_20829		hypothetical protein	394	394
modF		ABC transporter ATP-binding protein ModF	394	394
group_20831		hypothetical protein	394	394
group_20832		hypothetical protein	394	394
phrB		Deoxyribodipyrimidine photo-lyase	394	394
argH		Argininosuccinate lyase	394	394
hdeB		Acid stress chaperone HdeB	394	394
purB		Adenylosuccinate lyase	394	394
proA		Gamma-glutamyl phosphate reductase	394	394
pabB		Aminodeoxychorismate synthase component 1	394	394
yajO		1-deoxyxylulose-5-phosphate synthase YajO	394	394
ompC_2		Outer membrane porin C	394	394
dctD		C4-dicarboxylate transport transcriptional regulatory protein DctD	394	394
sulA		Cell division inhibitor SulA	394	394
yidZ_1		HTH-type transcriptional regulator YidZ	394	394
panC		Pantothenate synthetase	394	394
artQ		Arginine ABC transporter permease protein ArtQ	394	394
aroE		Shikimate dehydrogenase (NADP(+))	394	394
tusE		Sulfurtransferase TusE	394	394
iprA_1		Inhibitor of hydrogen peroxide resistance	394	394
yfgD		putative protein YfgD	394	394
thiM		Hydroxyethylthiazole kinase	394	394
wzxE		Lipid III flippase	394	394
fieF		Ferrous-iron efflux pump FieF	394	394
alkB		Alpha-ketoglutarate-dependent dioxygenase AlkB	394	394
group_20853		hypothetical protein	394	394
modE		DNA-binding transcriptional dual regulator ModE	394	394
group_20855		hypothetical protein	394	394
kduD		2-dehydro-3-deoxy-D-gluconate 5-dehydrogenase	394	394
ubiC		Chorismate pyruvate-lyase	394	394
roxA		50S ribosomal protein L16 3-hydroxylase	394	394
srlR_3		Glucitol operon repressor	394	394
group_20860		hypothetical protein	394	394
fhuB		Iron(3+)-hydroxamate import system permease protein FhuB	394	394
modA		Molybdate-binding protein ModA	394	394
group_20863		hypothetical protein	394	394
bioH		Pimeloyl-[acyl-carrier protein] methyl ester esterase	394	394
iadA		Isoaspartyl dipeptidase	394	394
yihU		3-sulfolactaldehyde reductase	394	394
ybjO		Inner membrane protein YbjO	394	394
nrfB		Cytochrome c-type protein NrfB	394	394
selO		Protein adenylyltransferase SelO	394	394
trpA		Tryptophan synthase alpha chain	394	394
coaE		Dephospho-CoA kinase	394	394
group_20872		hypothetical protein	394	394
codA		Cytosine deaminase	394	394
emrE		Multidrug transporter EmrE	394	394
ydgH		Protein YdgH	394	394
group_20876		hypothetical protein	394	394
acpS		Holo-[acyl-carrier-protein] synthase	394	394
argD		Acetylornithine/succinyldiaminopimelate aminotransferase	394	394
group_20879		hypothetical protein	394	394
group_20880		hypothetical protein	394	394
fhuC		Iron(3+)-hydroxamate import ATP-binding protein FhuC	394	394
moeA		Molybdopterin molybdenumtransferase	394	394
dadX		Alanine racemase, catabolic	394	394
group_20884		hypothetical protein	394	394
glpR		Glycerol-3-phosphate regulon repressor	394	394
group_20886		hypothetical protein	394	394
group_20887		hypothetical protein	394	394
rseC		Protein RseC	394	394
yjbR		putative protein YjbR	394	394
group_20890		hypothetical protein	394	394
ybjM		Inner membrane protein YbjM	394	394
pspC		Phage shock protein C	394	394
yeaR_1		putative protein YeaR	394	394
group_20894		hypothetical protein	394	394
citG_4		2-(5''-triphosphoribosyl)-3'-dephosphocoenzyme-A synthase	394	394
aptA		Apulose-4-phosphate transketolase subunit A	394	394
spaO		Surface presentation of antigens protein SpaO	394	394
sbp		Sulfate-binding protein	394	394
sbcD		Nuclease SbcCD subunit D	394	394
rsmJ		Ribosomal RNA small subunit methyltransferase J	394	394
group_20901		hypothetical protein	394	394
ybjN		putative protein YbjN	394	394
cpdB		2',3'-cyclic-nucleotide 2'-phosphodiesterase/3'-nucleotidase	394	394
hycI		Hydrogenase 3 maturation protease	394	394
cysM		Cysteine synthase B	394	394
tesA		Thioesterase 1/protease 1/lysophospholipase L1	394	394
group_20907		hypothetical protein	394	394
dsrB		Protein DsrB	394	394
coaBC		Coenzyme A biosynthesis bifunctional protein CoaBC	394	394
ogt		Methylated-DNA--protein-cysteine methyltransferase	394	394
group_20911		hypothetical protein	394	394
fucA		L-fuculose phosphate aldolase	394	394
dmsB_3		Anaerobic dimethyl sulfoxide reductase chain B	394	394
hscB		Co-chaperone protein HscB	394	394
mtnN		5'-methylthioadenosine/S-adenosylhomocysteine nucleosidase	394	394
tus		DNA replication terminus site-binding protein	394	394
rsxB_1		Ion-translocating oxidoreductase complex subunit B	394	394
prsE_1		Type I secretion system membrane fusion protein PrsE	394	394
group_20919		hypothetical protein	394	394
rpmC		50S ribosomal protein L29	394	394
yusV		putative siderophore transport system ATP-binding protein YusV	394	394
hxpB		Hexitol phosphatase B	394	394
caiC		Crotonobetaine/carnitine--CoA ligase	394	394
group_20924		hypothetical protein	394	394
dsbD_1		Thiol:disulfide interchange protein DsbD	394	394
srlB		PTS system glucitol/sorbitol-specific EIIA component	394	394
tusC		Protein TusC	394	394
arnB		UDP-4-amino-4-deoxy-L-arabinose--oxoglutarate aminotransferase	394	394
group_20929	hyfA_2	Hydrogenase-4 component A	394	394
yihG		putative acyltransferase YihG	394	394
flhE		Flagellar protein FlhE	394	394
gfcB		putative lipoprotein GfcB	394	394
recO		DNA repair protein RecO	394	394
fes_2		Enterochelin esterase	394	394
mcbR		HTH-type transcriptional regulator McbR	394	394
xseA		Exodeoxyribonuclease 7 large subunit	394	394
group_20937		hypothetical protein	394	394
aptB		Apulose-4-phosphate transketolase subunit B	394	394
menE		2-succinylbenzoate--CoA ligase	394	394
gtfA		UDP-N-acetylglucosamine--peptide N-acetylglucosaminyltransferase GtfA subunit	394	394
yecM		Protein YecM	394	394
gcvH		Glycine cleavage system H protein	394	394
ycbU		putative fimbrial-like protein YcbU	394	394
hpaC		4-hydroxyphenylacetate 3-monooxygenase reductase component	394	394
group_20944		putative periplasmic iron-binding protein	394	394
group_20945		hypothetical protein	394	394
hypF		Carbamoyltransferase HypF	394	394
mdtI		Spermidine export protein MdtI	394	394
group_20948		hypothetical protein	394	394
btuE		Thioredoxin/glutathione peroxidase BtuE	394	394
zraP		Zinc resistance-associated protein	394	394
hslR		Heat shock protein 15	394	394
arnT		Undecaprenyl phosphate-alpha-4-amino-4-deoxy-L-arabinose arabinosyl transferase	394	394
atl		DNA base-flipping protein	394	394
pduU		Propanediol utilization protein PduU	394	394
mnmC		tRNA 5-methylaminomethyl-2-thiouridine biosynthesis bifunctional protein MnmC	394	394
metH		Methionine synthase	394	394
mtlR		Mannitol operon repressor	394	394
group_20958		hypothetical protein	394	394
anmK		Anhydro-N-acetylmuramic acid kinase	394	394
yeiG		S-formylglutathione hydrolase YeiG	394	394
aroA		3-phosphoshikimate 1-carboxyvinyltransferase	394	394
nfo		Endonuclease 4	394	394
rfaP		Lipopolysaccharide core heptose(I) kinase RfaP	394	394
bfd		Bacterioferritin-associated ferredoxin	394	394
moeB		Molybdopterin-synthase adenylyltransferase	394	394
group_20966		hypothetical protein	394	394
ttrB		Tetrathionate reductase subunit B	394	394
yebZ		Inner membrane protein YebZ	394	394
yfbR		5'-deoxynucleotidase YfbR	394	394
cbiC		Cobalt-precorrin-8 methylmutase	394	394
pdeD		putative cyclic di-GMP phosphodiesterase PdeD	394	394
ftnA_1		Bacterial non-heme ferritin	394	394
racX		Broad specificity amino-acid racemase RacX	394	394
cobD_2		Cobalamin biosynthesis protein CobD	394	394
purD		Phosphoribosylamine--glycine ligase	394	394
folB		Dihydroneopterin aldolase	394	394
sodB		Superoxide dismutase [Fe]	394	394
nudJ		Phosphatase NudJ	394	394
ydhF		Oxidoreductase YdhF	394	394
pgpA		Phosphatidylglycerophosphatase A	394	394
yabI		Inner membrane protein YabI	394	394
group_20987		hypothetical protein	394	394
yjiA		P-loop guanosine triphosphatase YjiA	394	394
kdgT_2		2-keto-3-deoxygluconate permease	394	394
cbiN		Cobalt transport protein CbiN	394	394
srlR_1		Glucitol operon repressor	394	394
yidG		Inner membrane protein YidG	394	394
glmU		Bifunctional protein GlmU	394	394
pdeR		Cyclic di-GMP phosphodiesterase PdeR	394	394
yebE		Inner membrane protein YebE	394	394
group_20995		hypothetical protein	394	394
nadE		NH(3)-dependent NAD(+) synthetase	394	394
group_20997		hypothetical protein	394	394
rlmA		23S rRNA (guanine(745)-N(1))-methyltransferase	394	394
caiD		Carnitinyl-CoA dehydratase	394	394
entD		hypothetical protein	394	394
yeeO		putative FMN/FAD exporter YeeO	394	394
zapE		Cell division protein ZapE	394	394
rsmB		Ribosomal RNA small subunit methyltransferase B	394	394
ycdY		Chaperone protein YcdY	394	394
group_21003		putative protein	394	394
dsbG		Thiol:disulfide interchange protein DsbG	394	394
adhE_2		Aldehyde-alcohol dehydrogenase	394	394
gcvT		Aminomethyltransferase	394	394
ygdG		Flap endonuclease Xni	394	394
sseA_1		Type III secretion system chaperone SseA	394	394
rsmC		Ribosomal RNA small subunit methyltransferase C	394	394
[truncated: 19,144 more rows]

## Sheet: Table 3
Supplemental Table 3. Matrix of pairwise ANI values calculated using fastANI
	SRR10103906	SRR10103907	SRR10103908	SRR10103909	SRR10103910	SRR10103911	SRR10103912	SRR10103913	SRR10103914	SRR10103916	SRR10224597	SRR10224598	SRR10224599	SRR10224600	SRR10224601	SRR10224602	SRR10224603	SRR10224604	SRR10224606	SRR10224607	SRR10224608	SRR10224609	SRR10224610	SRR10224611	SRR10224612	SRR10224613	SRR10224614	SRR10224615	SRR10224616	SRR10224617	SRR10224618	SRR10224619	SRR10224620	SRR10224621	SRR10224622	SRR10224623	SRR10224624	SRR10224625	SRR10224626	SRR10224628	SRR10226384	SRR10386313	SRR10392731	SRR10392733	SRR10674704	SRR10674764	SRR10674765	SRR10674766	SRR10674767
SRR10103906	100	98.791	99.9943	98.7772	98.7518	98.7917	98.8083	98.5105	98.7634	98.8081	98.824	98.8166	99.9602	99.3933	98.7447	99.9896	98.2557	98.824	98.848	99.9943	99.9859	99.9877	98.7782	98.2817	98.8066	98.292	98.8583	98.78	98.8424	99.9945	99.9842	98.8468	99.9987	99.9673	98.8694	98.4331	98.8046	98.7301	98.224	98.7943	99.9872	98.8239	98.2693	98.7353	99.9922	98.8222	99.9798	98.7922	99.9866
SRR10103907	98.7811	100	98.8076	98.766	98.7671	98.7896	98.8959	98.5909	98.9944	98.8802	98.8753	98.9139	98.8218	98.7426	98.8515	98.8186	98.2998	98.9213	98.9416	98.7791	98.8042	98.7861	98.7962	98.2694	98.9037	98.3238	98.9542	98.9044	98.9413	98.7828	98.836	98.9138	98.8023	98.8061	99.9672	98.4813	98.8951	98.7891	98.2078	99.9949	98.7925	98.9038	98.2738	98.8109	98.8122	99.9473	98.8131	98.8804	98.7873
SRR10103908	99.9967	98.8045	100	98.7468	98.7636	98.866	98.7986	98.5303	98.7638	98.7955	98.785	98.8101	99.9732	99.4018	98.7213	99.9912	98.3186	98.8353	98.8558	99.9936	99.99	99.9849	98.7714	98.2623	98.7919	98.2993	98.8253	98.793	98.8581	99.989	99.9853	98.821	99.9958	99.9818	98.87	98.417	98.8015	98.6885	98.1863	98.8198	99.9866	98.7967	98.2735	98.7677	99.9954	98.8908	99.9816	98.7602	99.9928
SRR10103909	98.7435	98.768	98.729	100	99.9064	98.7468	98.6724	98.6485	98.7542	98.7578	98.6796	98.7465	98.7074	98.5732	99.9424	98.7006	98.2856	98.674	98.7749	98.7328	98.7094	98.7312	99.8729	98.3285	98.6715	98.3172	98.6479	98.66	98.7033	98.7058	98.7097	98.7113	98.6981	98.725	98.7547	98.3809	98.7462	98.6591	98.2728	98.7876	98.7066	98.6307	98.1967	98.6887	98.7074	98.7292	98.7451	98.6333	98.7239
SRR10103910	98.7463	98.7622	98.7567	99.9263	100	98.7791	98.6781	98.6657	98.8101	98.7379	98.6943	98.7593	98.7402	98.6467	99.967	98.7565	98.2997	98.7052	98.8083	98.736	98.7636	98.7724	99.974	98.339	98.7048	98.3365	98.7	98.6957	98.7724	98.7323	98.74	98.7531	98.756	98.7246	98.7134	98.4377	98.7591	98.7411	98.3359	98.7674	98.7502	98.6788	98.2301	98.7251	98.7334	98.7034	98.7221	98.7102	98.7514
SRR10103911	98.8637	98.787	98.8491	98.7814	98.7595	100	98.8734	98.5936	98.9299	98.8528	98.8882	98.8728	98.846	98.8142	98.7772	98.8479	98.3518	98.8872	98.9104	98.8434	98.8793	98.8451	98.7773	98.332	98.8825	98.3481	98.8311	98.8777	98.9083	98.8625	98.8746	98.823	98.8691	98.8536	98.8244	98.4438	98.8261	98.813	98.3317	98.8025	98.8593	98.8702	98.2653	98.816	98.8497	98.7793	98.8547	98.8916	98.853
SRR10103912	98.8237	98.9295	98.8003	98.6988	98.7395	98.8814	100	98.5385	98.8581	98.9044	99.984	98.9136	98.8283	98.7318	98.7369	98.8166	98.2382	99.8674	98.8929	98.8116	98.8173	98.8112	98.7779	98.2626	99.9915	98.3491	99.9345	99.9906	99.9311	98.8313	98.8439	98.908	98.8397	98.8113	98.9225	98.4175	98.8903	98.6852	98.225	98.8889	98.8131	99.9939	98.2964	98.7656	98.8012	98.9228	98.8266	98.7104	98.8445
SRR10103913	98.4506	98.5996	98.4942	98.617	98.6486	98.5758	98.4653	100	98.5231	98.5235	98.4565	98.5377	98.4846	98.3776	98.6087	98.5018	98.252	98.5218	98.5653	98.5013	98.4719	98.4921	98.6364	98.2577	98.4979	98.32	98.4731	98.4895	98.5124	98.4901	98.495	98.5507	98.4952	98.465	98.5997	98.3089	98.5286	98.5877	98.2781	98.5849	98.496	98.4932	98.2572	98.4908	98.4753	98.5697	98.4679	98.4974	98.4954
SRR10103914	98.7687	98.9487	98.7892	98.6497	98.7213	98.8824	98.7973	98.5345	100	98.8824	98.7628	98.889	98.7718	98.7306	98.6794	98.785	98.2037	98.8304	98.9248	98.8105	98.7928	98.7683	98.6972	98.2215	98.8065	98.2918	98.7793	98.8191	98.8061	98.7605	98.7557	98.8801	98.7748	98.7428	98.9847	98.1914	98.8619	98.7591	98.2068	98.9559	98.789	98.8077	98.2471	98.7514	98.8007	98.9562	98.8254	98.7768	98.8113
SRR10103916	98.799	98.8907	98.7931	98.7329	98.7393	98.8724	98.9365	98.5126	98.933	100	98.9252	99.9956	98.7646	98.7661	98.779	98.7956	98.2281	98.8868	98.9234	98.805	98.7858	98.8232	98.7497	98.2733	98.9373	98.2981	98.9377	98.9509	98.9582	98.8331	98.8334	99.9886	98.7916	98.7916	98.8931	98.4636	99.983	98.7042	98.2578	98.8952	98.7889	98.9361	98.2532	98.753	98.798	98.8931	98.8077	98.7532	98.8082
SRR10224597	98.7891	98.8912	98.816	98.7204	98.7523	98.8458	99.9953	98.4966	98.8513	98.9184	100	98.9277	98.8452	98.7414	98.7482	98.8347	98.2411	99.8589	98.8834	98.8059	98.8052	98.8274	98.7509	98.2626	99.9898	98.3533	99.9322	99.9896	99.9022	98.8146	98.8254	98.9267	98.8158	98.7649	98.8983	98.4089	98.9229	98.6921	98.2379	98.8784	98.8025	99.9948	98.2703	98.7599	98.8054	98.8778	98.8211	98.7592	98.7783
SRR10224598	98.758	98.8878	98.767	98.7531	98.7687	98.8296	98.9423	98.4953	98.9312	99.9966	98.9161	100	98.742	98.7601	98.8017	98.7638	98.2217	98.8475	98.9221	98.7891	98.7539	98.7449	98.7538	98.2119	98.9377	98.2676	98.9151	98.9411	98.9137	98.7631	98.8055	99.9897	98.7685	98.761	98.9069	98.4791	99.9777	98.7093	98.2265	98.89	98.7446	98.9259	98.2623	98.7689	98.7425	98.9	98.7622	98.7782	98.7724
SRR10224599	99.9746	98.8171	99.9707	98.7392	98.7321	98.8503	98.8383	98.5218	98.7345	98.7954	98.8246	98.7654	100	99.4185	98.7497	99.9794	98.2654	98.7861	98.8426	99.9631	99.9816	99.9565	98.7781	98.2224	98.8526	98.2899	98.828	98.8264	98.8435	99.9615	99.9794	98.8124	99.9651	99.954	98.8738	98.4142	98.798	98.7546	98.222	98.8362	99.9809	98.8397	98.2533	98.6853	99.9688	98.8579	99.9709	98.7863	99.9636
SRR10224600	99.434	98.7168	99.4436	98.6498	98.675	98.7684	98.75	98.4694	98.7096	98.7349	98.7322	98.7379	99.4486	100	98.6755	99.4391	98.1221	98.7763	98.7899	99.4395	99.4466	99.4196	98.6386	98.1647	98.7061	98.234	98.8263	98.7171	98.7663	99.4229	99.4398	98.7131	99.4278	99.4139	98.7551	98.3417	98.7317	98.5858	98.0568	98.7381	99.4469	98.7328	98.1482	98.6974	99.439	98.7574	99.4274	98.6814	99.4159
SRR10224601	98.7514	98.843	98.733	99.9496	99.9556	98.8146	98.7431	98.6404	98.7668	98.8007	98.7299	98.8234	98.7224	98.6137	100	98.7022	98.3185	98.727	98.7743	98.7313	98.7346	98.72	99.9683	98.3331	98.7648	98.3442	98.7278	98.7569	98.8018	98.7511	98.7242	98.8001	98.751	98.7169	98.8325	98.4277	98.8065	98.7704	98.2928	98.8274	98.7228	98.7272	98.301	98.7312	98.7286	98.8067	98.7292	98.6798	98.7493
SRR10224602	99.9879	98.8279	99.9873	98.7584	98.7895	98.8554	98.8279	98.5048	98.796	98.7567	98.8181	98.7597	99.9786	99.3999	98.7545	100	98.335	98.8664	98.8426	99.9857	99.9906	99.9835	98.8113	98.2573	98.8048	98.26	98.8499	98.813	98.8785	99.9854	99.9869	98.7722	99.9871	99.9883	98.8626	98.43	98.7697	98.7076	98.1601	98.8204	99.9889	98.8271	98.2257	98.7511	99.9842	98.8794	99.988	98.8023	99.982
SRR10224603	98.314	98.3361	98.3022	98.2775	98.2693	98.3735	98.1856	98.3114	98.2499	98.2488	98.2231	98.2562	98.2865	98.1636	98.344	98.3234	100	98.2338	98.257	98.3103	98.314	98.3174	98.2897	98.9912	98.2219	99.4317	98.2856	98.1753	98.2821	98.2975	98.3162	98.2833	98.2972	98.2684	98.2932	98.2629	98.2832	98.2868	98.991	98.3079	98.3278	98.1966	99.3968	98.2823	98.3043	98.2954	98.3358	98.1866	98.329
SRR10224604	98.856	98.932	98.8305	98.6928	98.7272	98.8984	99.864	98.4762	98.8651	98.8444	99.8569	98.8658	98.8478	98.7355	98.7017	98.8438	98.2575	100	98.9323	98.8483	98.8517	98.8627	98.7255	98.2642	99.8605	98.3428	99.8995	99.8571	99.9112	98.8734	98.8458	98.8654	98.8458	98.8251	98.92	98.3691	98.844	98.706	98.2437	98.9005	98.877	99.8736	98.3043	98.7049	98.8584	98.9014	98.8537	98.7082	98.8506
SRR10224606	98.831	98.9126	98.817	98.7523	98.8092	98.8793	98.8857	98.5537	98.9237	98.9068	98.9175	98.9302	98.8376	98.7698	98.7855	98.8197	98.2723	98.8949	100	98.8458	98.8061	98.8273	98.8006	98.2156	98.8849	98.294	98.8746	98.9133	98.8523	98.8128	98.8343	98.93	98.8208	98.8212	98.9679	98.4147	98.9312	98.8407	98.2869	98.9198	98.8232	98.9244	98.2855	98.7665	98.8306	98.9265	98.8383	98.7728	98.8429
SRR10224607	99.9987	98.833	99.9946	98.7608	98.7628	98.8463	98.8127	98.5215	98.7735	98.7649	98.8285	98.7706	99.9704	99.4136	98.7388	99.9892	98.2838	98.8446	98.8598	100	99.9879	99.9926	98.7843	98.2683	98.832	98.3081	98.8443	98.8194	98.8422	99.9962	99.9806	98.7724	99.999	99.9703	98.8712	98.3736	98.7908	98.6558	98.1739	98.8432	99.9873	98.8109	98.2559	98.7199	99.9876	98.8512	99.9748	98.7735	99.9816
SRR10224608	99.9879	98.8191	99.9905	98.7929	98.8082	98.8342	98.8222	98.5284	98.8062	98.838	98.843	98.8353	99.9759	99.4414	98.752	99.9912	98.2787	98.8808	98.8944	99.9814	100	99.9854	98.8164	98.2395	98.8032	98.3389	98.8682	98.8078	98.8262	99.987	99.9951	98.8012	99.9868	99.9776	98.8994	98.4328	98.7999	98.7663	98.1974	98.8307	99.9964	98.8039	98.284	98.7882	99.9846	98.8788	99.9862	98.8375	99.9793
SRR10224609	99.9981	98.8031	99.9962	98.7549	98.7709	98.8379	98.7969	98.5319	98.7979	98.7474	98.7889	98.7559	99.9716	99.3896	98.736	99.9887	98.2645	98.8374	98.8597	99.9956	99.9876	100	98.8109	98.2113	98.7708	98.2711	98.8318	98.7901	98.8182	99.9977	99.9826	98.7429	99.9973	99.9792	98.8349	98.4541	98.7683	98.6807	98.1316	98.8089	99.987	98.7879	98.2717	98.7178	99.9897	98.829	99.9757	98.7884	99.9813
SRR10224610	98.7459	98.7737	98.7514	99.8826	99.9848	98.7795	98.715	98.6553	98.7891	98.7928	98.7475	98.7953	98.7351	98.615	99.9851	98.7485	98.3117	98.7548	98.7963	98.7402	98.7378	98.7669	100	98.3217	98.7183	98.3677	98.6776	98.7299	98.7899	98.7373	98.7533	98.77	98.7452	98.7416	98.7562	98.4488	98.7625	98.7235	98.2991	98.7752	98.7474	98.7243	98.264	98.7111	98.7593	98.718	98.7579	98.7254	98.7432
SRR10224611	98.275	98.2973	98.245	98.3739	98.3423	98.3077	98.2134	98.3459	98.3115	98.2616	98.2338	98.2768	98.2569	98.2042	98.3483	98.2716	98.9889	98.2705	98.3328	98.2812	98.2761	98.2883	98.3651	100	98.2118	98.9923	98.2673	98.2287	98.2684	98.2689	98.2811	98.2777	98.2796	98.2598	98.3053	98.2118	98.2763	98.2854	99.9414	98.2665	98.3019	98.2048	98.9394	98.2543	98.2845	98.3071	98.2877	98.2962	98.2993
SRR10224612	98.812	98.9056	98.7777	98.7305	98.7239	98.8584	99.9894	98.5093	98.85	98.8783	99.9839	98.8908	98.8187	98.6912	98.7582	98.8222	98.2073	99.8473	98.9024	98.8156	98.8082	98.7999	98.7521	98.2391	100	98.3232	99.9545	99.997	99.9667	98.8143	98.7988	98.875	98.821	98.785	98.9137	98.4237	98.866	98.6944	98.1465	98.8769	98.8098	99.9949	98.2499	98.7399	98.7999	98.8965	98.8082	98.7087	98.8117
SRR10224613	98.3271	98.3335	98.3136	98.3785	98.3456	98.3698	98.3486	98.3214	98.3268	98.2947	98.3614	98.3321	98.3291	98.2615	98.3977	98.3045	99.4229	98.3558	98.3282	98.3299	98.3246	98.3022	98.3416	99.0233	98.3307	100	98.4051	98.3388	98.3291	98.2842	98.3214	98.3231	98.2991	98.2969	98.2824	98.2738	98.3437	98.3369	99.0232	98.3337	98.3067	98.3674	99.4826	98.3387	98.3032	98.3282	98.3187	98.3224	98.3088
SRR10224614	98.8436	98.9543	98.8461	98.6732	98.7195	98.8606	99.9482	98.5005	98.8539	98.864	99.9336	98.8708	98.837	98.7876	98.717	98.8567	98.2624	99.8803	98.8868	98.8605	98.8481	98.8594	98.7374	98.2468	99.9528	98.3268	100	99.9534	99.92	98.852	98.8544	98.8867	98.8591	98.8132	98.974	98.4319	98.8653	98.7042	98.2441	98.9434	98.8483	99.9534	98.363	98.751	98.8399	98.9722	98.86	98.8084	98.8365
SRR10224615	98.7962	98.9013	98.7746	98.6805	98.7029	98.9047	99.9929	98.4787	98.8474	98.9337	99.9838	98.9418	98.8175	98.7007	98.7549	98.7918	98.237	99.8604	98.9135	98.8014	98.7856	98.8064	98.7608	98.2286	99.992	98.3072	99.9542	100	99.9636	98.7983	98.7974	98.9503	98.7899	98.7952	98.9207	98.3602	98.9219	98.6835	98.138	98.8507	98.8029	99.9947	98.2434	98.743	98.7997	98.8903	98.788	98.7366	98.7911
SRR10224616	98.841	98.9029	98.8412	98.7626	98.75	98.842	99.9609	98.5221	98.8888	98.905	99.9006	98.9099	98.8401	98.7936	98.8198	98.8708	98.2898	99.9038	98.8838	98.8538	98.8635	98.8675	98.7792	98.2935	99.9556	98.3805	99.9097	99.9656	100	98.88	98.9068	98.9137	98.8729	98.837	98.9366	98.4215	98.8957	98.7543	98.2736	98.906	98.8731	99.9645	98.3102	98.7625	98.8706	98.9297	98.8709	98.8706	98.8171
SRR10224617	99.998	98.8285	99.9941	98.7908	98.7871	98.8662	98.7588	98.5034	98.765	98.7771	98.7929	98.8017	99.9567	99.4073	98.7706	99.9853	98.2542	98.8402	98.8672	99.9956	99.9833	99.9929	98.8066	98.2383	98.7545	98.2939	98.8119	98.7697	98.8218	100	99.987	98.775	99.9973	99.9673	98.865	98.4655	98.7671	98.6718	98.2132	98.8147	99.9849	98.7536	98.2396	98.7571	99.9895	98.8672	99.9788	98.7931	99.9809
SRR10224618	99.9903	98.8142	99.9888	98.7848	98.7729	98.884	98.7725	98.5144	98.7933	98.8045	98.7843	98.8206	99.9806	99.4094	98.7478	99.9905	98.2991	98.8571	98.8691	99.989	99.997	99.981	98.8135	98.2655	98.76	98.3034	98.8109	98.7937	98.8448	99.9869	100	98.8181	99.988	99.9901	98.8573	98.4784	98.8308	98.7481	98.2221	98.825	99.9978	98.7727	98.2758	98.7558	99.9851	98.8437	99.9853	98.8235	99.9854
SRR10224619	98.786	98.8847	98.7971	98.7319	98.72	98.8598	98.9027	98.5266	98.9001	99.9883	98.8892	99.9901	98.7822	98.7606	98.7649	98.7584	98.2434	98.8646	98.9202	98.7716	98.7881	98.8064	98.7443	98.2708	98.9186	98.2815	98.936	98.8878	98.9327	98.7743	98.7898	100	98.7837	98.7527	98.8926	98.4896	99.9901	98.7148	98.25	98.8894	98.7949	98.8953	98.2667	98.7452	98.7752	98.8601	98.8091	98.7939	98.7528
SRR10224620	99.9987	98.7964	99.9952	98.7971	98.798	98.8315	98.7906	98.534	98.8136	98.7837	98.8144	98.7808	99.9652	99.4312	98.7529	99.9884	98.2941	98.8736	98.8652	99.9934	99.9868	99.9975	98.7849	98.2687	98.7771	98.3088	98.8339	98.795	98.857	99.9973	99.9827	98.7823	100	99.9776	98.8578	98.4325	98.7581	98.724	98.2225	98.8221	99.9835	98.7893	98.2696	98.7575	99.9929	98.8466	99.9777	98.7859	99.9874
SRR10224621	99.967	98.8048	99.9787	98.7363	98.7579	98.8329	98.7272	98.5269	98.7247	98.7408	98.7323	98.7362	99.9475	99.3664	98.7685	99.9882	98.2312	98.8033	98.8474	99.9701	99.9763	99.9719	98.7588	98.2191	98.7454	98.3452	98.7767	98.7332	98.7537	99.9727	99.9795	98.726	99.9773	100	98.8322	98.4432	98.7401	98.6951	98.1866	98.7832	99.9716	98.7174	98.2964	98.6825	99.9693	98.8027	99.9686	98.8094	99.9621
SRR10224622	98.858	99.9473	98.8888	98.763	98.7745	98.8369	98.926	98.592	98.9835	98.8891	98.9083	98.9187	98.8884	98.8142	98.8287	98.8925	98.2511	98.916	98.9817	98.8643	98.8838	98.8776	98.7787	98.3041	98.9264	98.3557	98.9193	98.9253	98.9482	98.8839	98.8922	98.9063	98.8763	98.8659	100	98.5137	98.9045	98.7858	98.3006	99.9605	98.8639	98.9347	98.2675	98.8314	98.8572	99.9744	98.8537	98.8446	98.8565
SRR10224623	98.4014	98.4857	98.392	98.4508	98.5315	98.5343	98.3884	98.2658	98.2871	98.4174	98.3743	98.3759	98.3974	98.3728	98.5206	98.3913	98.2078	98.4169	98.4602	98.4144	98.3871	98.3987	98.4873	98.1779	98.3757	98.2728	98.3814	98.37	98.4092	98.4239	98.4115	98.3831	98.4174	98.3972	98.4872	100	98.3722	98.4113	98.1844	98.4831	98.3948	98.3671	98.2193	98.4993	98.4208	98.5131	98.3967	98.4144	98.421
SRR10224624	98.8148	98.8925	98.8225	98.7418	98.7441	98.8497	98.9281	98.5266	98.9232	99.9864	98.9053	99.9876	98.779	98.7508	98.7909	98.8235	98.2568	98.8663	98.9347	98.8023	98.8266	98.7994	98.7406	98.2282	98.9491	98.3193	98.9321	98.9226	98.9398	98.7843	98.8205	99.9954	98.8052	98.7819	98.8914	98.4187	100	98.7513	98.2337	98.8717	98.8238	98.9281	98.2711	98.7458	98.7982	98.8715	98.8205	98.7664	98.7832
SRR10224625	98.7005	98.7595	98.6873	98.7196	98.6868	98.8156	98.6948	98.589	98.7362	98.6971	98.6542	98.7271	98.7127	98.5602	98.7192	98.6912	98.1862	98.6864	98.7818	98.7419	98.7035	98.6814	98.7074	98.2706	98.6687	98.2514	98.7145	98.6609	98.6769	98.7128	98.7123	98.7088	98.7152	98.6693	98.7662	98.4449	98.6889	100	98.1452	98.7607	98.6902	98.6577	98.1702	98.7259	98.7392	98.7653	98.7278	98.6811	98.7357
SRR10224626	98.2285	98.2667	98.2336	98.2784	98.2955	98.3032	98.2051	98.308	98.3038	98.3183	98.2102	98.2907	98.2505	98.0871	98.3173	98.2257	98.9968	98.2664	98.2719	98.2423	98.2433	98.2236	98.3146	99.9239	98.2448	98.9653	98.2795	98.2101	98.2931	98.2373	98.2161	98.3057	98.2296	98.2051	98.323	98.243	98.2776	98.2283	100	98.2292	98.2033	98.2273	98.9597	98.2543	98.2214	98.3038	98.229	98.2315	98.2327
SRR10224628	98.7549	99.9964	98.7671	98.7862	98.763	98.8352	98.852	98.573	98.9529	98.8823	98.861	98.9169	98.8221	98.7178	98.8006	98.8295	98.2741	98.9052	98.9032	98.7604	98.7927	98.7754	98.7667	98.2983	98.8491	98.239	98.922	98.9005	98.9144	98.7781	98.802	98.9063	98.7946	98.7918	99.9508	98.4394	98.9054	98.7535	98.1863	100	98.777	98.8787	98.2508	98.7794	98.7726	99.9438	98.776	98.8532	98.7893
SRR10226384	99.9862	98.7924	99.9876	98.7877	98.7779	98.8566	98.8474	98.498	98.7849	98.7536	98.826	98.7851	99.9777	99.4224	98.7232	99.9893	98.3098	98.8913	98.8409	99.9865	99.9931	99.9868	98.8081	98.2494	98.8231	98.2504	98.8743	98.8354	98.8761	99.9864	99.9895	98.7823	99.9872	99.9884	98.8745	98.4442	98.7627	98.741	98.1944	98.8332	100	98.8453	98.2885	98.7729	99.9856	98.8711	99.9819	98.8279	99.9807
SRR10386313	98.812	98.8878	98.8114	98.6652	98.6997	98.8934	99.995	98.5258	98.8635	98.9183	99.9796	98.914	98.85	98.7372	98.6791	98.8197	98.2374	99.8856	98.9103	98.8195	98.8364	98.8159	98.7439	98.2811	99.9896	98.3443	99.9384	99.9923	99.936	98.8203	98.8414	98.9247	98.8127	98.7919	98.9231	98.4291	98.9215	98.6982	98.2129	98.854	98.8371	100	98.2851	98.7625	98.8014	98.9064	98.8278	98.723	98.8163
SRR10392731	98.2553	98.1838	98.2473	98.2173	98.179	98.278	98.2166	98.2674	98.2505	98.2196	98.2007	98.2486	98.2264	98.1594	98.2842	98.2756	99.3508	98.2385	98.2968	98.2632	98.2541	98.258	98.1922	98.9386	98.1901	99.4863	98.2662	98.223	98.244	98.2784	98.2473	98.2375	98.2284	98.2599	98.1294	98.1897	98.2693	98.1399	98.9623	98.2249	98.2533	98.2166	100	98.2527	98.2698	98.199	98.2717	98.1593	98.3169
SRR10392733	98.763	98.8091	98.7772	98.6894	98.7026	98.8449	98.8056	98.5519	98.7688	98.7744	98.8082	98.7508	98.7634	98.7312	98.7367	98.7832	98.3424	98.8009	98.8215	98.7743	98.7591	98.7532	98.7187	98.2959	98.8358	98.3591	98.7941	98.8092	98.8266	98.7627	98.7738	98.7999	98.745	98.7559	98.8132	98.4815	98.7785	98.7345	98.2955	98.8071	98.7608	98.811	98.2805	100	98.7754	98.827	98.7441	98.8576	98.7645
SRR10674704	99.9924	98.7972	99.995	98.7706	98.8046	98.8438	98.7986	98.5261	98.7578	98.7346	98.7942	98.7951	99.9324	99.3942	98.7527	99.9699	98.2503	98.838	98.8468	99.9913	99.9717	99.985	98.7698	98.2868	98.7776	98.2801	98.8332	98.7993	98.8349	99.9908	99.9835	98.7667	99.9907	99.9791	98.8512	98.4225	98.7871	98.7275	98.2088	98.8079	99.9652	98.7758	98.2677	98.7879	100	98.8701	99.9816	98.8011	99.9921
SRR10674764	98.8343	99.9341	98.8078	98.7307	98.7275	98.8181	98.8985	98.5981	98.9887	98.876	98.8972	98.88	98.8455	98.7812	98.8034	98.849	98.2765	98.9091	98.9678	98.8404	98.8484	98.8306	98.777	98.3289	98.8965	98.2957	98.9067	98.8917	98.9265	98.8541	98.8518	98.8857	98.8372	98.8209	99.9958	98.4706	98.8799	98.7995	98.3181	99.9572	98.8399	98.8907	98.1744	98.8325	98.8426	100	98.8472	98.8535	98.8497
SRR10674765	99.9873	98.8056	99.986	98.7547	98.7968	98.8654	98.8375	98.5014	98.7942	98.7639	98.7985	98.8071	99.9767	99.4086	98.7345	99.9937	98.2774	98.8434	98.8319	99.9806	99.9885	99.9843	98.8098	98.2506	98.8226	98.2923	98.8653	98.8173	98.8633	99.9853	99.9858	98.8168	99.9878	99.9708	98.8918	98.49	98.7933	98.7593	98.1927	98.8419	99.9884	98.8341	98.2906	98.7614	99.9902	98.8963	100	98.8681	99.9871
SRR10674766	98.7887	98.8693	98.8028	98.6803	98.726	98.8525	98.7474	98.5442	98.7611	98.7868	98.7365	98.7989	98.7827	98.7215	98.6992	98.8146	98.2056	98.7248	98.8224	98.7717	98.824	98.7613	98.729	98.2338	98.7525	98.3498	98.7739	98.7316	98.8544	98.776	98.8203	98.8264	98.7848	98.8061	98.8545	98.4005	98.8267	98.7497	98.2286	98.8547	98.7771	98.713	98.1939	98.8678	98.7807	98.8493	98.8013	100	98.7897
SRR10674767	99.993	98.7635	99.9959	98.7387	98.7687	98.8175	98.7883	98.5136	98.7403	98.7406	98.787	98.7849	99.9529	99.4117	98.689	99.9705	98.2458	98.7946	98.8329	99.9929	99.9666	99.983	98.7296	98.2524	98.7561	98.3259	98.8175	98.7609	98.8042	99.986	99.9855	98.74	99.9915	99.9576	98.8276	98.4588	98.7194	98.6857	98.203	98.8106	99.9642	98.7777	98.3052	98.7411	99.9954	98.8616	99.9851	98.766	100
SRR10674769	99.9857	98.8221	99.9881	98.7599	98.7508	98.8672	98.8219	98.4974	98.8002	98.8202	98.8398	98.8247	99.979	99.4289	98.7359	99.9954	98.3012	98.8791	98.8536	99.9828	99.9863	99.9809	98.7857	98.2009	98.8391	98.2782	98.889	98.8243	98.8624	99.9828	99.9869	98.8155	99.9843	99.98	98.8686	98.4394	98.8023	98.7135	98.1814	98.8241	99.9834	98.8191	98.2628	98.7535	99.9844	98.8485	99.9896	98.856	99.9825
SRR10674770	98.8028	98.8596	98.7904	98.703	98.7025	98.8637	98.7794	98.5345	98.9594	99.833	98.7583	99.8524	98.7654	98.6856	98.7888	98.8197	98.1816	98.7697	98.9546	98.7992	98.8103	98.8218	98.7175	98.2289	98.7957	98.3039	98.8067	98.7775	98.7972	98.8068	98.8164	99.8033	98.8004	98.8344	98.8245	98.4603	99.7939	98.7042	98.2464	98.8894	98.7862	98.7815	98.2082	98.7508	98.8286	98.8348	98.8028	98.7882	98.8367
SRR10674771	99.9864	98.7888	99.9846	98.7687	98.7909	98.8581	98.8109	98.5132	98.7501	98.7173	98.7873	98.7434	99.9625	99.415	98.7245	99.9934	98.2791	98.828	98.802	99.9811	99.9886	99.9859	98.78	98.239	98.7921	98.2871	98.8228	98.7753	98.8481	99.9833	99.9876	98.7207	99.9863	99.9777	98.8783	98.4383	98.7163	98.7331	98.1911	98.8076	99.9873	98.7961	98.2592	98.7309	99.9893	98.8765	99.9945	98.8479	99.9881
SRR10674773	98.8692	98.8846	98.865	98.755	98.7289	98.8957	99.9002	98.5041	98.9375	98.902	99.8805	98.9113	98.7875	98.7098	98.7618	98.8425	98.2707	99.8617	98.9234	98.8653	98.8466	98.8812	98.7618	98.2452	99.8942	98.3347	99.8306	99.9007	99.8969	98.8859	98.857	98.8899	98.8817	98.837	98.8557	98.4959	98.8732	98.7753	98.2558	98.8752	98.8833	99.8999	98.3386	98.7764	98.8843	98.8552	98.8929	98.8778	98.8756
SRR10674774	98.8351	98.8454	98.8451	98.6897	98.6343	98.7497	98.8379	98.5816	98.9081	98.8308	98.8428	98.822	98.8568	98.7225	98.8034	98.8433	98.2712	98.867	98.8768	98.8618	98.8329	98.8364	98.6764	98.2802	98.826	98.2722	98.8277	98.8637	98.8789	98.8207	98.821	98.8136	98.8399	98.7984	98.7541	98.4594	98.8179	98.7966	98.3024	98.8559	98.8244	98.8596	98.1996	98.7785	98.8236	98.7851	98.8251	98.7489	98.8416
SRR10674775	99.3976	98.6766	99.4374	98.6124	98.6706	98.7863	98.7314	98.4453	98.7273	98.7245	98.691	98.7846	99.442	99.9891	98.6588	99.4089	98.1804	98.7612	98.7905	99.425	99.423	99.405	98.6703	98.1937	98.7282	98.2551	98.8158	98.7226	98.7835	99.409	99.4115	98.7424	99.4002	99.3664	98.8182	98.3867	98.7478	98.5612	98.1119	98.721	99.4423	98.7239	98.2045	98.664	99.416	98.7493	99.4411	98.6805	99.4175
SRR10674776	98.7558	98.886	98.8223	98.6889	98.6525	98.7966	98.8436	98.5332	99.8664	98.8636	98.808	98.8702	98.7706	98.7407	98.6836	98.7945	98.259	98.8866	98.8937	98.787	98.7723	98.7858	98.7111	98.2084	98.822	98.349	98.7678	98.8438	98.7877	98.7537	98.7845	98.8815	98.7642	98.7354	98.9071	98.4806	98.8735	98.7775	98.2256	98.8865	98.8006	98.8365	98.2414	98.7481	98.8087	98.8728	98.7778	98.8075	98.7689
SRR10674779	98.7928	98.9031	98.84	98.6688	98.6876	98.8616	99.9734	98.4591	98.8603	98.9391	99.9546	98.9242	98.8053	98.7724	98.7248	98.8159	98.2751	99.9004	98.8968	98.8178	98.8167	98.82	98.6975	98.2594	99.9627	98.3256	99.9221	99.9702	99.9362	98.8123	98.7945	98.9196	98.8168	98.7332	98.9328	98.4223	98.9348	98.7126	98.2648	98.8821	98.8266	99.9738	98.3402	98.742	98.7969	98.9272	98.8144	98.7301	98.7862
SRR10674782	98.838	98.9126	98.8205	98.6336	98.721	98.8996	98.8072	98.5205	98.9672	99.9011	98.8243	99.9126	98.8235	98.6792	98.7585	98.8118	98.2487	98.7721	98.9003	98.8429	98.7869	98.8067	98.7061	98.2989	98.824	98.3202	98.8249	98.816	98.9081	98.8109	98.8254	99.9196	98.7799	98.8113	98.8759	98.4569	99.901	98.7618	98.2476	98.8847	98.8372	98.8206	98.2192	98.7491	98.8406	98.8853	98.8315	98.7363	98.7876
SRR10674783	98.3153	98.251	98.341	98.2508	98.2257	98.2814	98.215	98.3211	98.284	98.2596	98.2532	98.2524	98.2999	98.1794	98.3446	98.2932	98.9841	98.2548	98.3242	98.3008	98.305	98.3192	98.2604	98.8916	98.21	99.0516	98.2448	98.2352	98.3032	98.3184	98.3244	98.2171	98.3132	98.2926	98.1978	98.2363	98.2238	98.2378	98.9137	98.2432	98.3127	98.2277	98.963	98.255	98.3151	98.241	98.3092	98.2489	98.3261
SRR10674784	98.7958	98.9224	98.8234	98.7386	98.7227	98.8843	99.9408	98.4904	98.7703	98.8928	99.9426	98.8817	98.7894	98.7595	98.7532	98.8358	98.2862	99.8899	98.9173	98.8219	98.8373	98.8165	98.7754	98.2704	99.9349	98.335	99.9538	99.948	99.9652	98.8201	98.8572	98.8865	98.8384	98.8112	98.9085	98.3945	98.8792	98.7286	98.2579	98.9118	98.8359	99.9441	98.3041	98.7688	98.8497	98.9278	98.8408	98.7823	98.8164
SRR10686669	98.8436	98.9442	98.8532	98.663	98.7743	98.9013	99.849	98.5195	98.8578	98.878	99.8356	98.8771	98.8255	98.7295	98.7787	98.8553	98.2167	99.8488	98.9089	98.8497	98.8528	98.8632	98.742	98.2822	99.838	98.3378	99.8913	99.8526	99.8868	98.8599	98.8078	98.8436	98.8574	98.8463	98.932	98.344	98.8576	98.7297	98.2598	98.9316	98.8678	99.847	98.2694	98.8174	98.8568	98.9226	98.8572	98.7273	98.8233
SRR10686680	98.8145	98.8917	98.8286	98.6772	98.6939	98.8981	99.9918	98.5064	98.8483	98.9111	99.9873	98.9286	98.8341	98.6875	98.7191	98.8326	98.243	99.8635	98.8937	98.827	98.8334	98.8124	98.7417	98.2397	99.987	98.341	99.927	99.9887	99.9329	98.8215	98.8288	98.9345	98.8196	98.7946	98.8806	98.3835	98.9264	98.6619	98.2385	98.8856	98.8018	99.9945	98.2691	98.787	98.8193	98.8791	98.8261	98.7423	98.8223
SRR10686681	98.8055	99.9631	98.7962	98.8352	98.8342	98.9024	98.8977	98.6124	98.9665	98.8757	98.9131	98.926	98.8368	98.7376	98.8336	98.8476	98.3192	98.9411	98.9605	98.8161	98.8271	98.8303	98.8353	98.2736	98.9129	98.3418	98.9477	98.9267	98.9309	98.8071	98.8336	98.9094	98.8197	98.8184	99.9604	98.4836	98.9238	98.7471	98.1842	99.9559	98.8024	98.9204	98.2623	98.8394	98.8444	99.9526	98.7908	98.837	98.8302
SRR10686682	99.9254	98.7636	99.9354	98.755	98.7857	98.8427	98.8029	98.5202	98.763	98.7323	98.8113	98.7527	99.9851	99.383	98.7383	99.9469	98.2394	98.8114	98.8115	99.9419	99.9487	99.9339	98.7373	98.2693	98.8122	98.293	98.8206	98.8121	98.81	99.9315	99.9561	98.7406	99.9357	99.9205	98.8204	98.4872	98.782	98.7205	98.2432	98.794	99.954	98.8008	98.2515	98.755	99.9259	98.8203	99.9492	98.7915	99.938
SRR10686683	99.9701	98.8168	99.9721	98.724	98.7404	98.846	98.8439	98.568	98.7874	98.7885	98.8225	98.8198	99.9925	99.4324	98.6956	99.9759	98.2523	98.8238	98.8465	99.9627	99.9752	99.9641	98.7243	98.2404	98.8446	98.2853	98.8132	98.8205	98.8063	99.9699	99.9747	98.7969	99.968	99.9285	98.8674	98.4693	98.7886	98.7713	98.2308	98.8491	99.9797	98.8325	98.2373	98.7827	99.9705	98.8528	99.9731	98.8062	99.9661
SRR10985287	99.989	98.8237	99.9897	98.778	98.794	98.8705	98.8194	98.5329	98.7611	98.7684	98.8016	98.7716	99.9825	99.4015	98.7569	99.9906	98.3229	98.8707	98.8461	99.9868	99.9958	99.9846	98.7993	98.2267	98.8086	98.2964	98.839	98.8194	98.8357	99.9858	99.9951	98.7568	99.9899	99.9883	98.8819	98.4214	98.7985	98.6969	98.168	98.825	99.9972	98.8005	98.2827	98.7495	99.9806	98.8741	99.9858	98.8155	99.9791
SRR10985342	98.8043	98.8708	98.8068	98.685	98.6671	98.7972	98.7932	98.4973	98.8227	98.8084	98.786	98.8006	98.7786	98.6867	98.7353	98.7992	98.2635	98.7913	98.8843	98.8193	98.802	98.8228	98.7286	98.3113	98.7759	98.3706	98.8515	98.7909	98.8309	98.8454	98.8267	98.8412	98.8344	98.8011	98.8167	98.4374	98.8042	98.7429	98.2862	98.8526	98.7894	98.784	98.265	98.9152	98.8024	98.8136	98.8107	99.0475	98.8172
SRR10985343	98.7491	98.7645	98.7784	99.9418	99.9952	98.7654	98.724	98.6623	98.7736	98.7679	98.771	98.7944	98.7795	98.6519	99.9828	98.7756	98.3332	98.7959	98.803	98.7519	98.7723	98.7721	99.9856	98.3451	98.7532	98.3946	98.6856	98.7755	98.7829	98.7422	98.7576	98.75	98.7635	98.7613	98.7563	98.4727	98.7647	98.7381	98.3121	98.7639	98.767	98.736	98.2974	98.7525	98.7413	98.7584	98.7367	98.7921	98.7625
SRR10985344	99.9913	98.8438	99.9903	98.8149	98.7911	98.8565	98.8124	98.5541	98.812	98.7746	98.8204	98.7792	99.9783	99.3908	98.7728	99.9901	98.3075	98.8139	98.8796	99.9817	99.9969	99.9851	98.8144	98.3059	98.8069	98.3175	98.861	98.8102	98.8409	99.987	99.9947	98.777	99.9905	99.9842	98.8955	98.4794	98.8116	98.7152	98.1625	98.8672	99.9948	98.8072	98.3189	98.7397	99.9846	98.8802	99.9794	98.8192	99.9859
SRR10985345	99.9845	98.8134	99.9863	98.7571	98.7622	98.8763	98.8023	98.5439	98.7781	98.7856	98.7927	98.8134	99.9806	99.4332	98.7109	99.9875	98.2701	98.8195	98.8719	99.9835	99.994	99.9833	98.7775	98.2727	98.817	98.3032	98.8639	98.8106	98.8336	99.9866	99.9945	98.8014	99.9864	99.9818	98.8825	98.455	98.8098	98.7659	98.2166	98.8163	99.9961	98.7954	98.3123	98.779	99.9795	98.854	99.9831	98.8263	99.9727
SRR10985346	98.8919	98.9467	98.8887	98.8172	98.8334	98.9358	99.3829	98.5367	98.9017	98.8606	99.3848	98.8592	98.8618	98.8243	98.7971	98.8778	98.3228	99.422	98.9296	98.9045	98.8752	98.886	98.8172	98.2942	99.3916	98.3233	99.381	99.3953	99.3893	98.898	98.8718	98.8806	98.8813	98.8712	99.0053	98.4148	98.8403	98.7915	98.2277	98.9522	98.902	99.3949	98.314	98.7768	98.9211	98.9857	98.8945	98.9068	98.8894
SRR10985348	98.8381	98.9841	98.8785	98.8317	98.8264	98.9047	99.0125	98.5649	98.9508	98.8652	99.0034	98.908	98.8452	98.8454	98.8288	98.8626	98.3057	99.0294	98.9464	98.8428	98.8269	98.8581	98.8325	98.3068	99.0011	98.3192	99.0152	99.0183	98.9821	98.8302	98.8596	98.9133	98.8392	98.8507	98.9513	98.4812	98.8877	98.8128	98.2568	98.9662	98.8561	99.0233	98.2627	98.7752	98.8393	98.9857	98.8467	98.846	98.8532
SRR10985349	99.9884	98.8126	99.9872	98.7632	98.7816	98.8825	98.8397	98.5322	98.7849	98.8341	98.7886	98.8114	99.9776	99.4143	98.7424	99.9893	98.2557	98.8474	98.8486	99.9849	99.9951	99.9759	98.8161	98.2539	98.8183	98.3018	98.8677	98.8206	98.8445	99.983	99.9942	98.8007	99.9881	99.9784	98.8786	98.4148	98.8191	98.7158	98.1647	98.8418	99.9953	98.8204	98.2884	98.7116	99.9844	98.9103	99.9814	98.7977	99.9814
SRR10985350	98.8474	98.9241	98.8697	98.7529	98.7982	98.8945	99.2509	98.5999	98.8693	98.8479	99.2818	98.8766	98.8441	98.7469	98.7844	98.8528	98.3444	99.2784	98.8841	98.8585	98.8564	98.8353	98.7567	98.3168	99.2687	98.3446	99.2323	99.2539	99.2696	98.8355	98.8658	98.8735	98.8452	98.8479	98.9382	98.4344	98.8511	98.7668	98.2862	98.925	98.883	99.2561	98.3172	98.8448	98.8722	98.9499	98.8746	98.8592	98.8513
SRR10988576	98.2039	98.2513	98.1354	98.0876	98.2862	98.3107	98.1894	98.3192	98.0044	98.2623	97.9978	98.2566	98.217	98.1078	98.252	98.1556	98.8543	98.1655	98.2044	98.1506	98.1844	98.1345	98.1638	98.9766	98.1739	99.004	98.1902	98.1586	98.0572	98.1708	98.1938	98.2487	98.158	98.1733	98.3029	97.9766	98.2459	98.2112	98.8887	98.1879	98.1296	98.1435	98.987	98.2707	98.1561	98.3335	98.1857	98.1028	98.1762
SRR10988577	99.4061	98.732	99.4035	98.6159	98.6593	98.8146	98.6967	98.467	98.7793	98.7541	98.7256	98.7858	99.4335	99.977	98.7024	99.4	98.2037	98.724	98.8307	99.3988	99.4086	99.3958	98.7053	98.2007	98.686	98.256	98.7801	98.7174	98.773	99.3866	99.4153	98.7591	99.3877	99.378	98.8038	98.3887	98.7538	98.5887	98.0669	98.74	99.4133	98.7202	98.1829	98.6783	99.4014	98.7505	99.4224	98.7004	99.3966
SRR11305616	98.7439	98.7813	98.7328	98.5876	98.5909	98.7106	98.7872	98.5362	98.8494	98.7244	98.762	98.7802	98.7622	98.6302	98.7045	98.7951	98.2667	98.7398	98.8307	98.7174	98.7707	98.7159	98.6312	98.186	98.7858	98.3209	98.7558	98.793	98.8368	98.7146	98.7857	98.7628	98.71	98.7838	98.7598	98.411	98.7476	98.6508	98.1735	98.7759	98.761	98.8106	98.2293	98.921	98.7463	98.7071	98.7847	99.0227	98.6903
SRR11305618	98.8637	98.9596	98.8601	98.7201	98.7124	98.8936	99.9121	98.4821	98.9268	98.873	99.8831	98.8623	98.8107	98.7887	98.7564	98.8096	98.2972	99.8806	98.937	98.8182	98.8412	98.8762	98.7556	98.2499	99.9074	98.3192	99.9021	99.9157	99.9027	98.8873	98.8656	98.8465	98.8764	98.8701	98.9374	98.4617	98.8414	98.7586	98.2477	98.9352	98.8505	99.9025	98.3071	98.7618	98.8895	98.9215	98.8947	98.8111	98.8518
SRR11305619	99.9886	98.8126	99.9888	98.7793	98.7783	98.8525	98.7829	98.525	98.7997	98.773	98.7744	98.7685	99.9774	99.415	98.7367	99.9905	98.3187	98.8519	98.8199	99.9842	99.9981	99.9828	98.7772	98.2631	98.7535	98.3241	98.8083	98.7811	98.8198	99.9835	99.9952	98.7598	99.9887	99.9864	98.9045	98.4057	98.7921	98.6738	98.1886	98.8458	99.995	98.7663	98.2509	98.7648	99.9811	98.8908	99.9823	98.7954	99.9788
SRR11305620	98.8471	98.7764	98.8248	98.6116	98.6399	98.7773	98.8697	98.5953	98.8805	98.8616	98.8502	98.8927	98.7812	98.6858	98.7121	98.8286	98.3198	98.8598	98.8431	98.8505	98.8283	98.8345	98.6268	98.2252	98.8538	98.3321	98.8256	98.8266	98.8612	98.8482	98.8556	98.8773	98.8419	98.8133	98.8147	98.3689	98.8691	98.7008	98.18	98.8017	98.8357	98.8528	98.2968	98.7205	98.8103	98.7856	98.8311	98.7346	98.8177
SRR11305623	99.9856	98.8095	99.9903	98.7645	98.7772	98.8415	98.7894	98.5238	98.7714	98.7382	98.8057	98.7482	99.9751	99.4536	98.7268	99.9906	98.3294	98.8728	98.8554	99.9811	99.9959	99.9817	98.7731	98.2583	98.7851	98.2781	98.8222	98.7969	98.823	99.985	99.994	98.7424	99.9852	99.9872	98.8606	98.4158	98.7567	98.6681	98.1929	98.8233	99.997	98.7844	98.251	98.7479	99.9799	98.8634	99.9798	98.8151	99.978
SRR11305626	99.0583	98.7504	99.0876	98.6704	98.722	98.7999	98.8278	98.5132	98.795	98.8149	98.79	98.8019	99.0821	98.9837	98.7627	99.0548	98.2217	98.7957	98.8453	99.0621	99.0655	99.0699	98.7416	98.2773	98.8243	98.3259	98.8383	98.8165	98.8597	99.0894	99.0775	98.8314	99.0648	99.0959	98.7892	98.4591	98.8191	98.7066	98.2716	98.77	99.0559	98.8293	98.1889	98.8347	99.0784	98.7959	99.0733	98.7449	99.0738
SRR11305629	98.7666	98.9052	98.804	98.6879	98.7312	98.8817	99.971	98.4799	98.8031	98.9113	99.969	98.9087	98.7739	98.7803	98.7301	98.8138	98.2327	99.902	98.8959	98.7962	98.8259	98.8145	98.7651	98.2556	99.9703	98.304	99.9465	99.9719	99.9578	98.8299	98.8518	98.9174	98.8164	98.8077	98.9122	98.3946	98.9279	98.7189	98.239	98.8921	98.832	99.9755	98.2674	98.7595	98.8235	98.9165	98.8289	98.7823	98.811
SRR11305631	98.786	98.9017	98.7977	98.645	98.6726	98.8912	99.9917	98.4777	98.8371	98.9454	99.944	98.9418	98.8278	98.7271	98.6971	98.815	98.2147	99.8598	98.8949	98.8009	98.7862	98.7959	98.7082	98.2356	99.9914	98.3006	99.9372	99.9913	99.9306	98.7896	98.817	98.9265	98.8029	98.7688	98.9227	98.3999	98.947	98.7048	98.195	98.8644	98.8096	99.9937	98.2352	98.7461	98.8008	98.8903	98.7942	98.7499	98.8115
SRR11305633	98.77	98.8825	98.7761	98.7614	98.771	98.8544	98.9119	98.5279	98.9245	99.9964	98.9089	99.9969	98.771	98.7664	98.8077	98.7949	98.2391	98.856	98.9309	98.8012	98.7872	98.801	98.7521	98.2704	98.9129	98.2988	98.9229	98.9205	98.9384	98.8131	98.8113	99.993	98.7857	98.7445	98.8958	98.4858	99.9766	98.7009	98.2705	98.881	98.7925	98.923	98.2662	98.7261	98.7826	98.8932	98.7966	98.7747	98.8189
SRR11305634	99.9867	98.8016	99.9868	98.7497	98.7755	98.8386	98.8116	98.5163	98.798	98.757	98.812	98.7744	99.9776	99.4153	98.7161	99.9978	98.3222	98.8606	98.8475	99.9839	99.9903	99.9781	98.7945	98.2488	98.7929	98.2815	98.8353	98.8012	98.8699	99.9829	99.9848	98.788	99.9835	99.9904	98.8784	98.4098	98.7579	98.7005	98.1605	98.8218	99.9882	98.8026	98.2528	98.7511	99.9823	98.8815	99.9857	98.7994	99.9748
SRR11305643	99.9935	98.7823	99.995	98.7556	98.7799	98.8549	98.7938	98.494	98.7767	98.7388	98.7788	98.7644	99.972	99.4054	98.7567	99.991	98.2803	98.8384	98.8265	99.9929	99.9902	99.9868	98.7787	98.2598	98.7733	98.2508	98.8123	98.7877	98.8561	99.9911	99.9831	98.7672	99.993	99.9808	98.8537	98.3975	98.7738	98.6852	98.1666	98.7997	99.988	98.7881	98.2786	98.7441	99.9888	98.8547	99.9777	98.7586	99.9849
SRR11625437	99.9882	98.7989	99.9888	98.7661	98.7774	98.8636	98.7896	98.5061	98.78	98.7654	98.7751	98.7508	99.9762	99.4103	98.7472	99.9907	98.2918	98.8659	98.813	99.9835	99.9978	99.9812	98.7837	98.2366	98.7775	98.2887	98.8285	98.8092	98.8147	99.9846	99.9951	98.7497	99.9887	99.9847	98.8874	98.4129	98.803	98.6792	98.1653	98.8407	99.9957	98.7861	98.2668	98.7508	99.9797	98.8628	99.9825	98.8229	99.9792
SRR11853600	98.6663	98.8085	98.7241	98.6743	98.6663	98.832	98.7435	98.5104	98.8077	98.7424	98.7217	98.7508	98.7729	98.6929	98.6882	98.7403	98.2841	98.7827	98.8233	98.688	98.7103	98.7366	98.6826	98.2893	98.723	98.3239	98.7865	98.7363	98.7791	98.7012	98.7243	98.7496	98.6983	98.694	98.8356	98.4903	98.7199	98.6512	98.2069	98.8071	98.6921	98.7543	98.2295	98.8127	98.7086	98.8186	98.702	98.7218	98.6946
SRR11853601	99.9986	98.7908	99.9949	98.7704	98.779	98.8335	98.8227	98.5246	98.7679	98.7971	98.8228	98.804	99.9702	99.4198	98.7466	99.9893	98.2678	98.8371	98.849	99.996	99.9858	99.9866	98.7868	98.2782	98.8207	98.2842	98.8702	98.8305	98.8442	99.9944	99.9833	98.82	99.999	99.9716	98.8614	98.4068	98.8158	98.725	98.2211	98.804	99.9853	98.8323	98.2858	98.7484	99.9917	98.8205	99.9756	98.8053	99.9906
SRR11853602	98.8633	98.9666	98.8767	98.6579	98.7145	98.8645	99.2981	98.5673	98.9186	98.872	99.2793	98.8603	98.8425	98.7721	98.7383	98.8676	98.2541	99.3353	98.8919	98.8674	98.8574	98.8484	98.6981	98.2732	99.2971	98.3286	99.3145	99.3174	99.3072	98.8655	98.8939	98.8724	98.8663	98.8523	98.9158	98.3899	98.8789	98.7028	98.2393	98.9649	98.8619	99.311	98.2824	98.7878	98.8798	98.9036	98.88	98.7595	98.8776
SRR11853603	98.2556	98.2448	98.2514	98.2824	98.2868	98.2547	98.1448	98.3113	98.3047	98.1697	98.1954	98.1444	98.221	98.2	98.2792	98.2362	98.8955	98.1645	98.2435	98.2556	98.2791	98.2198	98.2992	99.5465	98.1691	99.0089	98.1043	98.1604	98.1947	98.2519	98.243	98.1738	98.2486	98.2543	98.2599	98.2458	98.1429	98.1946	99.487	98.2222	98.2332	98.1623	98.8801	98.191	98.2858	98.2681	98.2581	98.2371	98.2695
SRR11853605	98.2377	98.3266	98.2714	98.0768	98.3075	98.3435	98.2161	98.2778	98.2545	98.2526	98.0673	98.2728	98.2437	98.206	98.3075	98.252	98.8755	98.2078	98.1851	98.2649	98.2396	98.2583	98.1518	99.005	98.2223	99.0333	98.208	98.2268	98.1087	98.2642	98.2708	98.2444	98.2544	98.2635	98.3106	98.0074	98.2505	98.2926	98.9557	98.3359	98.2193	98.2304	99.0124	98.275	98.2503	98.3351	98.2397	98.2688	98.2535
SRR11853606	99.9889	98.7957	99.9887	98.7841	98.7907	98.8573	98.7751	98.5169	98.7884	98.7606	98.7396	98.7548	99.9784	99.3982	98.7591	99.9904	98.2727	98.8377	98.8058	99.9856	99.9973	99.9808	98.7388	98.2522	98.7425	98.3207	98.7935	98.777	98.812	99.9868	99.9952	98.7443	99.9888	99.9752	98.8909	98.4181	98.7804	98.6958	98.1899	98.8242	99.9963	98.7561	98.2765	98.7564	99.9829	98.8655	99.9823	98.8286	99.9779
SRR11853607	98.8794	98.8824	98.8859	98.7805	98.7361	98.9022	99.9312	98.5175	98.9029	98.8569	99.8942	98.8988	98.856	98.8239	98.7477	98.868	98.2926	99.9634	98.9407	98.8753	98.8928	98.8781	98.7687	98.2457	99.9146	98.3385	99.9547	99.9221	99.9523	98.8852	98.8831	98.8735	98.893	98.8759	98.9517	98.5054	98.8601	98.7286	98.15	98.9069	98.8911	99.9306	98.3413	98.7828	98.8771	98.9637	98.8889	98.8962	98.853
SRR12102173	98.7962	99.9295	98.8291	98.7897	98.7752	98.8615	98.8895	98.5768	98.9528	98.9016	98.9108	98.9315	98.8535	98.7868	98.8268	98.8394	98.3134	98.9404	98.9674	98.8467	98.8062	98.825	98.798	98.2937	98.8911	98.2744	98.9431	98.8928	98.9518	98.8068	98.8348	98.9228	98.7999	98.805	99.9846	98.3918	98.9266	98.7557	98.1957	99.9219	98.8315	98.9111	98.2793	98.7949	98.8186	99.9599	98.8292	98.8536	98.828
SRR12102174	99.9956	98.8129	99.9952	98.7654	98.7893	98.8323	98.8097	98.5228	98.7813	98.7655	98.8233	98.755	99.963	99.4342	98.7251	99.9891	98.3179	98.8928	98.8631	99.9912	99.9867	99.9965	98.8015	98.2444	98.8097	98.3043	98.8416	98.8125	98.8503	99.9958	99.9861	98.748	99.994	99.9778	98.8662	98.4062	98.752	98.71	98.1935	98.8346	99.9851	98.8098	98.2818	98.7509	99.9902	98.8751	99.9762	98.792	99.985
SRR12102175	99.9877	98.7927	99.9901	98.7798	98.7861	98.8612	98.8003	98.5096	98.7865	98.7727	98.7675	98.7754	99.9783	99.4027	98.764	99.9967	98.3112	98.8773	98.8227	99.982	99.9865	99.9868	98.7703	98.2704	98.7975	98.3234	98.807	98.7939	98.8089	99.987	99.9874	98.7646	99.9896	99.9895	98.844	98.4344	98.8136	98.7109	98.1728	98.8153	99.9856	98.773	98.2911	98.7548	99.9836	98.8135	99.9895	98.8152	99.9853
SRR12102176	98.8061	98.9236	98.8365	98.7535	98.7447	98.8702	98.902	98.5156	98.9463	98.9	98.8894	98.9356	98.8119	98.756	98.7324	98.8171	98.2785	98.8751	98.9214	98.8125	98.7943	98.8195	98.7212	98.2667	98.9076	98.3456	98.8824	98.8921	98.892	98.8007	98.8136	98.9538	98.8118	98.7892	98.9702	98.41	98.9261	98.777	98.2711	98.9497	98.7761	98.9159	98.2768	98.763	98.8301	98.9377	98.7892	98.8128	98.7817
SRR12102177	98.868	98.9569	98.8913	98.6796	98.7494	98.8681	99.3373	98.5773	98.9109	98.8756	99.2866	98.8642	98.8988	98.7699	98.7661	98.8965	98.2489	99.363	98.9016	98.89	98.8941	98.8851	98.7194	98.2712	99.3186	98.3564	99.3151	99.336	99.3162	98.8955	98.9131	98.8717	98.8936	98.8598	98.8983	98.4284	98.8818	98.7221	98.2794	98.96	98.8803	99.3317	98.2471	98.7636	98.8644	98.9033	98.8864	98.8087	98.8697
SRR12102178	99.985	98.8034	99.9881	98.753	98.7593	98.8506	98.7875	98.5037	98.748	98.7637	98.8005	98.7898	99.9742	99.4069	98.7393	99.9909	98.318	98.8336	98.8123	99.9824	99.9941	99.981	98.7634	98.2137	98.789	98.3006	98.817	98.8129	98.808	99.9824	99.9925	98.7723	99.986	99.972	98.8837	98.4386	98.7899	98.6916	98.154	98.824	99.9965	98.7851	98.2867	98.7317	99.9775	98.8482	99.9832	98.834	99.9803
SRR12102179	99.9873	98.8025	99.9871	98.7552	98.7641	98.8443	98.816	98.5264	98.7768	98.7353	98.8148	98.7342	99.9781	99.3984	98.7395	99.9966	98.3168	98.8616	98.8512	99.9845	99.9896	99.9804	98.8021	98.2661	98.8172	98.2474	98.8522	98.8171	98.8665	99.9827	99.9852	98.7604	99.9858	99.9901	98.8688	98.4259	98.7562	98.704	98.1728	98.81	99.9872	98.8103	98.2196	98.7368	99.9829	98.8693	99.984	98.8124	99.9814
SRR12102180	99.9852	98.7869	99.9899	98.7679	98.8028	98.8421	98.8118	98.4771	98.7644	98.7776	98.7701	98.798	99.9723	99.4067	98.7698	99.9976	98.3176	98.8642	98.8178	99.9831	99.9875	99.9833	98.7836	98.2568	98.7913	98.3082	98.8232	98.8156	98.8549	99.9859	99.9875	98.7852	99.9881	99.9816	98.8949	98.4455	98.7746	98.7278	98.1909	98.8322	99.9875	98.8027	98.2794	98.7647	99.9757	98.8547	99.991	98.8276	99.9809
SRR12102181	98.8235	98.9409	98.8145	98.7518	98.7716	98.8611	98.879	98.541	98.8809	98.9308	98.8847	98.9328	98.8156	98.7458	98.7776	98.8062	98.2689	98.8491	98.883	98.8341	98.8089	98.8203	98.7577	98.2607	98.857	98.3886	98.8792	98.8821	98.8777	98.8061	98.8089	98.9617	98.8226	98.8303	98.96	98.4327	98.9193	98.7411	98.2603	98.93	98.8346	98.8991	98.2758	98.7905	98.8238	98.9631	98.8156	98.8416	98.8225
SRR12102182	99.9898	98.7888	99.9896	98.7776	98.8038	98.8583	98.7965	98.5107	98.7802	98.758	98.7614	98.7638	99.9807	99.3967	98.7873	99.9901	98.3105	98.8828	98.834	99.9839	99.9952	99.9819	98.7934	98.2847	98.7989	98.2932	98.8418	98.7904	98.84	99.9859	99.995	98.7727	99.9902	99.9864	98.8801	98.4619	98.8037	98.7113	98.2038	98.8248	99.9943	98.7755	98.2667	98.7585	99.9827	98.8481	99.9819	98.8336	99.9794
SRR12102183	98.7959	98.9399	98.8032	98.7665	98.7656	98.8754	98.9074	98.5438	98.9198	98.9287	98.9087	98.9607	98.7815	98.7758	98.7861	98.8036	98.3603	98.8951	98.8796	98.814	98.7987	98.8122	98.7643	98.2985	98.89	98.3724	98.9102	98.8981	98.9002	98.7964	98.7703	98.9596	98.8026	98.8047	98.9412	98.4195	98.926	98.7633	98.2946	98.9351	98.8109	98.9127	98.3335	98.7755	98.8024	98.9348	98.7944	98.8186	98.7915
SRR12102184	98.7417	98.8131	98.7371	98.7564	98.7208	98.9242	98.7847	98.5527	98.9148	98.8875	98.7572	98.9127	98.7571	98.7233	98.7759	98.7267	98.2452	98.7729	98.8745	98.7558	98.731	98.7374	98.7323	98.2379	98.7756	98.247	98.8248	98.7782	98.8278	98.7346	98.7189	98.8954	98.7464	98.7382	98.8636	98.4384	98.9001	98.7411	98.2429	98.8273	98.741	98.7939	98.2234	98.7419	98.7116	98.8538	98.7219	98.8205	98.7114
SRR12102185	99.9877	98.8201	99.9881	98.7597	98.7745	98.8597	98.8166	98.5135	98.7908	98.7542	98.8055	98.7578	99.9802	99.4026	98.7387	99.9909	98.3313	98.8687	98.858	99.9831	99.9987	99.9837	98.7744	98.2417	98.8099	98.2377	98.8532	98.8145	98.8624	99.9832	99.9938	98.766	99.9873	99.9884	98.868	98.4362	98.7861	98.6845	98.1592	98.8262	99.9964	98.8059	98.2554	98.7475	99.9826	98.8532	99.98	98.8093	99.9813
SRR12102186	98.7934	98.902	98.8012	98.7815	98.7742	98.8602	98.9265	98.505	98.915	98.9016	98.9059	98.9208	98.7925	98.7447	98.7727	98.7933	98.2801	98.8776	98.9339	98.819	98.7814	98.8103	98.7629	98.2652	98.9106	98.3424	98.907	98.8861	98.9171	98.7949	98.7937	98.9276	98.8081	98.7981	98.9293	98.3893	98.9075	98.7574	98.2754	98.9213	98.7999	98.9352	98.3065	98.7748	98.7934	98.9095	98.7649	98.8183	98.7994
SRR5364221	98.811	98.9312	98.8115	98.6599	98.7239	98.8797	99.9887	98.4989	98.8201	98.8627	99.9704	98.8857	98.7785	98.7689	98.7337	98.813	98.2362	99.8688	98.9206	98.8029	98.8293	98.8127	98.7491	98.2133	99.9787	98.2821	99.9691	99.9788	99.938	98.8125	98.8	98.8866	98.8341	98.8028	98.8944	98.4097	98.8863	98.6911	98.189	98.9461	98.8239	99.9823	98.2363	98.7516	98.8106	98.9346	98.8077	98.7161	98.8251
SRR5364224	99.4199	98.715	99.4327	98.6401	98.6483	98.7782	98.7254	98.3828	98.7183	98.7428	98.701	98.7651	99.4282	99.9872	98.7247	99.4197	98.1319	98.6856	98.8111	99.4223	99.4244	99.4117	98.6869	98.2208	98.717	98.2565	98.7834	98.714	98.7744	99.4162	99.4296	98.7794	99.4079	99.4085	98.7484	98.3715	98.7686	98.5893	98.1037	98.7562	99.4265	98.7126	98.1767	98.7088	99.4258	98.7524	99.4315	98.7274	99.4242
SRR5364225	99.968	98.8439	99.9674	98.7508	98.7702	98.8809	98.8233	98.5304	98.7835	98.7825	98.816	98.7709	99.9927	99.4312	98.7743	99.9805	98.2875	98.8287	98.847	99.9651	99.9798	99.9631	98.7955	98.2811	98.8386	98.2867	98.817	98.8511	98.8418	99.9634	99.9811	98.773	99.9667	99.9455	98.8687	98.4545	98.8146	98.7649	98.2483	98.8804	99.9795	98.8203	98.2449	98.753	99.9625	98.8668	99.9694	98.7852	99.9689
SRR5364226	98.1939	98.2824	98.2226	98.3026	98.299	98.3286	98.2085	98.3219	98.3042	98.2484	98.2417	98.2792	98.2215	98.1395	98.2971	98.1951	99.1061	98.2767	98.3113	98.2084	98.2412	98.1915	98.3213	99.0538	98.2088	99.0935	98.2117	98.246	98.2375	98.1713	98.1862	98.2678	98.1873	98.2051	98.261	98.2179	98.2627	98.2996	99.0048	98.2654	98.208	98.2276	99.0637	98.2225	98.1883	98.2823	98.2251	98.2316	98.2299
SRR5364227	98.8217	98.8893	98.8095	98.6254	98.6958	98.8894	99.9863	98.4495	98.8349	98.9152	99.9701	98.9262	98.8211	98.7478	98.6912	98.8455	98.1918	99.8827	98.9158	98.8363	98.8182	98.8179	98.7274	98.238	99.9823	98.294	99.9604	99.9813	99.9371	98.8309	98.8175	98.9151	98.818	98.7944	98.8856	98.3811	98.9034	98.7363	98.2133	98.8974	98.8354	99.9867	98.2285	98.7707	98.8308	98.8992	98.8323	98.7323	98.8215
SRR5364228	98.2863	98.35	98.2866	98.3543	98.3499	98.3224	98.3155	98.3381	98.3433	98.2927	98.3292	98.3111	98.2852	98.2593	98.3542	98.2801	99.0482	98.3299	98.3324	98.2801	98.3393	98.2618	98.4063	99.0208	98.3072	99.1478	98.3021	98.3191	98.332	98.2845	98.28	98.3205	98.2842	98.288	98.3378	98.2461	98.2806	98.2724	99.0294	98.3588	98.3103	98.3016	99.029	98.2507	98.2945	98.3534	98.2864	98.2576	98.2846
SRR5364229	98.5298	98.5092	98.5235	98.5135	98.5958	98.5578	98.5427	98.4753	98.4418	98.5494	98.5636	98.5426	98.5115	98.4782	98.5316	98.5269	98.2918	98.5109	98.5043	98.5102	98.5261	98.4937	98.6278	98.2768	98.5303	98.3242	98.5483	98.549	98.5275	98.5235	98.563	98.5234	98.4867	98.5459	98.538	98.3169	98.5427	98.4891	98.2017	98.5121	98.5445	98.5248	98.2721	98.4418	98.5503	98.5287	98.5506	98.3801	98.5424
SRR5382665	98.2493	98.2738	98.2276	98.3336	98.3238	98.3225	98.2738	98.3207	98.3058	98.2753	98.2926	98.3231	98.2003	98.1764	98.3672	98.2397	98.9483	98.3193	98.3004	98.238	98.2484	98.1867	98.369	99.9056	98.2867	98.9885	98.2963	98.2714	98.3084	98.2278	98.24	98.3047	98.1984	98.2603	98.2876	98.2666	98.2895	98.2875	99.8956	98.2565	98.2308	98.2953	98.9283	98.2873	98.2344	98.3182	98.2328	98.2833	98.2065
SRR5382673	99.9892	98.8119	99.9894	98.7458	98.7909	98.8644	98.8305	98.4974	98.7629	98.7778	98.82	98.7783	99.9798	99.4275	98.7564	99.9974	98.3306	98.8886	98.8663	99.9834	99.989	99.9824	98.8136	98.2513	98.8242	98.2543	98.8648	98.8161	98.8794	99.9858	99.986	98.7894	99.9877	99.9904	98.8822	98.4531	98.7851	98.7521	98.1857	98.8064	99.9881	98.8181	98.2906	98.7514	99.9853	98.865	99.9898	98.8393	99.9834
SRR6107297	99.9878	98.8002	99.9902	98.7796	98.8196	98.8595	98.8076	98.5161	98.756	98.7346	98.7752	98.7415	99.9777	99.4045	98.785	99.9978	98.3181	98.8908	98.8485	99.9844	99.9905	99.986	98.796	98.2863	98.7981	98.2993	98.8521	98.8137	98.8427	99.9844	99.9879	98.7378	99.9901	99.9907	98.8775	98.4468	98.8028	98.7049	98.2068	98.8463	99.9877	98.796	98.2661	98.7834	99.9824	98.8664	99.9875	98.8206	99.9843
SRR6107309	98.2937	98.269	98.278	98.3113	98.3066	98.2936	98.244	98.3634	98.2744	98.2706	98.281	98.2754	98.3042	98.2487	98.2969	98.2239	99.0371	98.2517	98.2836	98.2642	98.2812	98.2829	98.3502	99.0116	98.2656	99.0332	98.1945	98.2393	98.2743	98.2728	98.2647	98.2857	98.2922	98.2794	98.3311	98.2382	98.295	98.2867	98.9795	98.2392	98.2779	98.2439	99.0484	98.2478	98.2486	98.3235	98.292	98.3431	98.2718
SRR6107320	98.8266	98.9103	98.8272	98.7782	98.7923	98.8402	98.8675	98.5023	98.9253	99.9672	98.8663	99.9747	98.8109	98.7874	98.8246	98.8184	98.2746	98.8956	98.9071	98.7891	98.8161	98.8042	98.7937	98.3309	98.8643	98.2891	98.8677	98.8663	98.9065	98.7879	98.8178	99.9734	98.8019	98.7894	98.8879	98.4787	99.9499	98.7726	98.321	98.896	98.8068	98.8809	98.2246	98.7512	98.8148	98.8994	98.8336	98.7873	98.7827
SRR6107328	98.2427	98.2127	98.2174	98.2689	98.3098	98.3251	98.1574	98.3281	98.2145	98.2483	98.1801	98.2695	98.2217	98.045	98.3005	98.2077	98.9883	98.234	98.2237	98.2507	98.2125	98.1984	98.2948	99.9292	98.1925	99.0214	98.2235	98.134	98.1951	98.2269	98.2153	98.2363	98.2352	98.1952	98.2804	98.2065	98.2375	98.139	99.9767	98.179	98.2042	98.136	98.9538	98.2186	98.1988	98.2508	98.2098	98.1818	98.2134
SRR6107330	98.8249	98.8543	98.825	98.7562	98.7883	98.7951	98.9956	98.5526	98.7819	98.728	98.9735	98.7685	98.8192	98.6358	98.8137	98.8247	98.3099	99.0424	98.8594	98.8205	98.8262	98.8124	98.788	98.3286	99.0168	98.3501	99.0216	98.9911	99.0041	98.8209	98.8384	98.7438	98.8199	98.8007	98.7757	98.5133	98.7334	98.6928	98.2772	98.8723	98.8313	98.9782	98.247	98.7617	98.8175	98.7687	98.8431	98.7536	98.8265
SRR6107334	98.7716	98.8022	98.812	98.7546	98.7517	98.8087	98.9797	98.5753	98.796	98.7609	98.9733	98.7445	98.7876	98.6097	98.8136	98.8097	98.2891	99.0215	98.8499	98.82	98.809	98.8299	98.7839	98.3038	98.9865	98.3592	98.9989	98.9658	98.9723	98.8104	98.8359	98.7407	98.8132	98.7562	98.7821	98.4674	98.7416	98.6848	98.2808	98.8453	98.8156	98.9649	98.2378	98.7779	98.7925	98.7662	98.7934	98.7442	98.8083
SRR6107340	98.8115	98.854	98.8225	98.7501	98.7885	98.7999	99.0128	98.5603	98.8185	98.7532	98.974	98.7591	98.8067	98.6389	98.8139	98.8161	98.3037	99.0319	98.8353	98.8166	98.814	98.827	98.8147	98.3099	99.0305	98.3775	99.0314	99.0158	99.0061	98.8149	98.8339	98.7472	98.8079	98.761	98.8018	98.5054	98.7384	98.7206	98.2772	98.8587	98.8264	99.0131	98.2737	98.763	98.8153	98.7984	98.8258	98.7603	98.8237
SRR6107350	98.2501	98.1709	98.2679	98.2731	98.2669	98.3058	98.224	98.1783	98.141	98.3013	98.2156	98.3092	98.2959	98.1892	98.2309	98.2863	98.1035	98.2482	98.2903	98.2618	98.27	98.2697	98.2538	98.066	98.2486	98.0586	98.2725	98.2424	98.2531	98.2452	98.277	98.3036	98.2571	98.2698	98.2417	98.4596	98.2827	98.0596	97.9593	98.161	98.2299	98.2451	98.021	98.2796	98.2826	98.2644	98.2481	98.2495	98.3047
SRR6107354	98.812	98.8981	98.8053	98.686	98.7308	98.8972	98.8288	98.5335	98.9466	99.8617	98.8176	99.8773	98.7565	98.7339	98.7655	98.8013	98.2689	98.8089	98.9413	98.8052	98.7911	98.8023	98.6927	98.255	98.8361	98.2955	98.8177	98.8388	98.8868	98.7913	98.817	99.8739	98.7947	98.8497	98.8732	98.4832	99.8782	98.7329	98.2407	98.9039	98.809	98.8294	98.1903	98.7346	98.7904	98.8387	98.8069	98.828	98.7706
SRR6107359	98.809	98.8364	98.8246	98.7492	98.7922	98.7642	99.003	98.5816	98.8115	98.7444	98.9758	98.7659	98.8006	98.6515	98.8105	98.8139	98.2808	99.0285	98.8387	98.8202	98.8068	98.8309	98.8151	98.3074	99.0203	98.3531	99.0358	99.0076	99.0132	98.8142	98.8322	98.7476	98.8076	98.779	98.7831	98.4997	98.7327	98.7076	98.2452	98.8487	98.8261	99.0077	98.2814	98.7625	98.8149	98.7795	98.8321	98.7475	98.8261
SRR6107360	98.777	98.7988	98.8097	98.7428	98.7414	98.7906	98.9852	98.5611	98.7843	98.7666	98.9915	98.7651	98.7914	98.6221	98.8202	98.8178	98.2747	99.0316	98.8526	98.8113	98.7934	98.8337	98.8146	98.3184	98.9626	98.3735	98.9965	99.0067	98.9814	98.815	98.8299	98.74	98.7948	98.7615	98.7806	98.4695	98.74	98.7061	98.3	98.8538	98.8167	98.9942	98.2358	98.7733	98.8034	98.7712	98.7988	98.7476	98.8157
SRR6107362	98.7978	98.7803	98.7999	99.9324	99.9685	98.7928	98.7838	98.662	98.7842	98.7937	98.7874	98.8154	98.7886	98.6856	99.9843	98.7945	98.3491	98.8171	98.8163	98.7886	98.8317	98.8066	99.9448	98.3526	98.7903	98.3758	98.7216	98.7979	98.8062	98.7895	98.7671	98.8056	98.8015	98.7966	98.7877	98.4613	98.8113	98.762	98.2969	98.7673	98.7894	98.7774	98.3105	98.717	98.7665	98.771	98.7815	98.7432	98.7938
SRR6107371	99.9865	98.7774	99.9881	98.7755	98.796	98.8455	98.8005	98.474	98.7812	98.7704	98.7598	98.7814	99.9788	99.4067	98.7546	99.9975	98.3169	98.837	98.8211	99.9862	99.9887	99.9794	98.7783	98.2561	98.7603	98.2935	98.8186	98.7809	98.8419	99.9844	99.9878	98.7791	99.9885	99.9884	98.87	98.4279	98.7695	98.719	98.1971	98.8112	99.9872	98.7749	98.2906	98.7521	99.9829	98.8284	99.991	98.8237	99.9817
SRR6158700	98.8156	98.8995	98.8017	98.7407	98.7409	98.858	98.9244	98.5136	98.926	99.9956	98.8932	99.991	98.8021	98.7614	98.7995	98.8172	98.2407	98.8587	98.9248	98.8231	98.8068	98.7991	98.7515	98.2274	98.9286	98.2646	98.9329	98.9159	98.9466	98.8057	98.826	99.9946	98.8305	98.7843	98.8736	98.4452	99.9759	98.7434	98.2045	98.8962	98.785	98.9263	98.2272	98.7006	98.7992	98.8884	98.8084	98.804	98.8099
SRR6183270	98.8226	98.896	98.809	98.6891	98.7429	98.8974	99.8955	98.519	98.8412	98.8894	99.8742	98.916	98.8071	98.7248	98.785	98.8138	98.2343	99.8897	98.9416	98.8213	98.8289	98.797	98.7704	98.2614	99.8608	98.3314	99.9298	99.8722	99.9298	98.8172	98.8298	98.9089	98.8187	98.82	98.9138	98.3729	98.8872	98.7192	98.234	98.9115	98.8251	99.8836	98.331	98.8081	98.8029	98.9024	98.8233	98.7636	98.815
SRR6183271	98.752	98.8299	98.8167	98.7618	98.7837	98.7626	99.0119	98.547	98.7673	98.7471	98.9917	98.7532	98.7705	98.6406	98.8295	98.8077	98.2649	99.0024	98.8503	98.8062	98.7951	98.7988	98.8096	98.271	99.0074	98.3112	99.0083	98.98	98.9861	98.7931	98.8119	98.7585	98.7896	98.7593	98.7685	98.5058	98.7713	98.696	98.2531	98.8275	98.7828	98.9796	98.2479	98.7925	98.7934	98.7673	98.8009	98.7369	98.7906
SRR6183272	98.7964	98.8324	98.8099	98.7257	98.7469	98.8166	99.0151	98.5594	98.8223	98.7407	98.9995	98.756	98.7915	98.659	98.7884	98.8089	98.2904	99.014	98.842	98.8181	98.7873	98.8259	98.8171	98.316	98.9873	98.339	99.0363	99.0054	99.0203	98.8167	98.8085	98.7563	98.7858	98.7584	98.7791	98.4931	98.7395	98.7052	98.2869	98.8329	98.8139	99.0161	98.2658	98.7882	98.8205	98.7963	98.8115	98.7667	98.8286
SRR6183274	98.2699	98.2574	98.2347	98.294	98.3366	98.2999	98.1999	98.3687	98.2717	98.3048	98.2014	98.3042	98.2318	98.1701	98.3089	98.2162	98.9943	98.3248	98.3404	98.2449	98.2768	98.224	98.3894	98.9553	98.1933	99.0115	98.3074	98.2012	98.2834	98.2451	98.2586	98.3058	98.2181	98.2712	98.2946	98.197	98.3096	98.2793	98.9472	98.2995	98.2334	98.1799	99.0104	98.2686	98.2635	98.307	98.248	98.2729	98.2484
SRR6183275	99.9861	98.7813	99.9887	98.7433	98.7779	98.8443	98.7799	98.5189	98.749	98.7583	98.7575	98.7894	99.9764	99.3913	98.7337	99.9959	98.2851	98.8437	98.8132	99.9851	99.9887	99.9816	98.7597	98.2264	98.7609	98.3207	98.8031	98.7873	98.8144	99.9845	99.9866	98.766	99.986	99.9596	98.8667	98.4075	98.7654	98.6904	98.1539	98.8452	99.9878	98.7704	98.3121	98.7443	99.9825	98.8591	99.9857	98.8108	99.9764
SRR6183276	98.7947	98.9042	98.7972	98.702	98.7143	98.8822	99.9918	98.5037	98.8441	98.9122	99.9845	98.8996	98.8044	98.7152	98.7434	98.7776	98.2251	99.8508	98.8946	98.7673	98.7925	98.7699	98.7409	98.2081	99.9904	98.3086	99.9406	99.9935	99.9476	98.8076	98.8285	98.9186	98.8105	98.7627	98.891	98.423	98.9041	98.6786	98.1918	98.8714	98.8014	99.9945	98.2626	98.7507	98.7983	98.8821	98.8039	98.7529	98.771
SRR6183302	98.7889	98.9025	98.7901	98.7041	98.7605	98.8453	99.1385	98.5723	98.8648	98.8482	99.148	98.8877	98.7415	98.7204	98.8036	98.7943	98.2453	99.1411	98.9147	98.7714	98.7662	98.7773	98.7062	98.2915	99.1522	98.2842	99.1298	99.1374	99.1131	98.786	98.8251	98.8798	98.7628	98.7658	98.9341	98.4199	98.8705	98.7481	98.2688	98.8915	98.7861	99.1587	98.2894	98.8024	98.7722	98.9321	98.7894	98.8397	98.7876
SRR6183303	99.9692	98.7665	99.9786	98.6006	98.8003	98.8501	98.7559	98.4966	98.6943	98.711	98.5783	98.7281	99.9629	99.3736	98.713	99.9943	98.1203	98.8041	98.7218	99.9724	99.992	99.9659	98.618	98.2628	98.7312	98.2652	98.7997	98.7527	98.6287	99.9731	99.9879	98.7095	99.9768	99.9779	98.8611	98.2789	98.7531	98.703	98.2052	98.7824	99.9763	98.7332	98.2837	98.7068	99.9711	98.8182	99.9836	98.8042	99.9657
SRR6183310	98.792	98.9756	98.7917	98.7284	98.7378	98.9204	99.8525	98.5112	98.9128	98.8543	99.8516	98.8562	98.7578	98.808	98.804	98.8125	98.2759	99.8487	98.8857	98.8205	98.825	98.8119	98.7914	98.2461	99.8538	98.3377	99.9124	99.8622	99.9072	98.8401	98.8337	98.8744	98.815	98.8318	98.8504	98.4331	98.8262	98.7021	98.2399	98.9624	98.8135	99.8638	98.2614	98.7854	98.8291	98.858	98.8278	98.7957	98.7942
SRR6183315	98.79	98.9154	98.785	98.6878	98.7224	98.8767	98.841	98.4907	98.9383	99.8517	98.8147	99.8659	98.7336	98.6989	98.7871	98.7907	98.2309	98.8105	98.9279	98.7876	98.7848	98.7899	98.7141	98.2182	98.838	98.2739	98.8435	98.8303	98.8795	98.7796	98.7861	99.8641	98.7843	98.812	98.8581	98.4803	99.8461	98.7531	98.2486	98.9096	98.7691	98.8357	98.204	98.7553	98.8018	98.8281	98.7939	98.7698	98.7713
SRR6183316	99.9872	98.7685	99.9886	98.764	98.7896	98.8321	98.8012	98.4797	98.7669	98.7524	98.7769	98.7688	99.9795	99.4059	98.7445	99.9975	98.3021	98.851	98.8313	99.9859	99.9892	99.9801	98.7786	98.2588	98.7886	98.2813	98.8421	98.8049	98.8418	99.9837	99.9874	98.7796	99.9887	99.9913	98.8839	98.4301	98.769	98.7203	98.2047	98.817	99.9874	98.804	98.2881	98.7411	99.9835	98.8379	99.9897	98.831	99.9825
SRR6183317	98.2644	98.2834	98.241	98.2843	98.3569	98.3161	98.2048	98.321	98.2817	98.2561	98.2013	98.2833	98.237	98.1477	98.3201	98.2453	98.9922	98.2927	98.3443	98.2632	98.2807	98.2479	98.3882	98.9827	98.1747	98.9911	98.2941	98.1931	98.2844	98.2535	98.2547	98.2564	98.2409	98.2515	98.3108	98.194	98.2878	98.2879	98.9608	98.2738	98.2585	98.2067	98.9952	98.3003	98.2355	98.3054	98.2416	98.2745	98.2361
SRR6366419	99.9698	98.8272	99.9684	98.7665	98.7765	98.8652	98.7943	98.5111	98.7232	98.721	98.7767	98.7183	99.9959	99.4372	98.7762	99.9771	98.2616	98.8102	98.8139	99.9688	99.979	99.9661	98.7723	98.196	98.7828	98.3026	98.7965	98.817	98.7905	99.9656	99.9766	98.7307	99.9701	99.9544	98.8639	98.476	98.7428	98.719	98.2108	98.841	99.9787	98.7862	98.2901	98.7267	99.9625	98.8573	99.9697	98.8207	99.9635
SRR6366421	99.9862	98.8021	99.9883	98.7616	98.778	98.8696	98.7922	98.4796	98.7867	98.7501	98.7882	98.7525	99.9804	99.4027	98.7512	99.9905	98.3177	98.8446	98.8483	99.9864	99.9913	99.9791	98.7856	98.228	98.7816	98.262	98.8291	98.7935	98.8637	99.9836	99.9875	98.7637	99.9852	99.9895	98.8609	98.4374	98.7829	98.6938	98.1595	98.8043	99.9903	98.791	98.2819	98.7232	99.9809	98.8527	99.9754	98.7926	99.9758
SRR6366425	99.9871	98.7946	99.9897	98.7311	98.7724	98.8424	98.7973	98.5254	98.7318	98.724	98.7587	98.7495	99.9771	99.3696	98.7735	99.9958	98.2766	98.8682	98.8178	99.9853	99.989	99.9858	98.7689	98.2439	98.7855	98.2883	98.8378	98.8127	98.823	99.9852	99.9875	98.7364	99.9896	99.9595	98.8538	98.4156	98.7817	98.695	98.1537	98.8395	99.988	98.7743	98.2735	98.7375	99.9838	98.842	99.9862	98.8283	99.9835
SRR6366426	99.9873	98.7804	99.989	98.7521	98.7859	98.8438	98.7949	98.518	98.7498	98.7134	98.7587	98.7291	99.9796	99.3662	98.7712	99.9956	98.3077	98.8509	98.8157	99.9882	99.9891	99.9827	98.7776	98.2619	98.7959	98.2779	98.8306	98.8083	98.8315	99.9827	99.9871	98.7693	99.9892	99.9602	98.8438	98.4501	98.7912	98.7086	98.1926	98.809	99.9893	98.7843	98.2909	98.7453	99.9815	98.8164	99.9886	98.8463	99.983
SRR6366428	98.7732	98.818	98.7553	99.9086	99.9832	98.7672	98.7217	98.653	98.7807	98.7237	98.6802	98.7814	98.7585	98.6854	99.9783	98.7549	98.2161	98.7431	98.6695	98.7554	98.7512	98.7634	99.8593	98.3047	98.7403	98.3261	98.7026	98.7473	98.6541	98.7342	98.7163	98.7517	98.7432	98.7328	98.8307	98.3904	98.7571	98.7436	98.2811	98.8078	98.7523	98.7153	98.279	98.6878	98.7404	98.8168	98.7576	98.7187	98.7641
SRR6366430	98.3036	98.3319	98.2961	98.3155	98.3461	98.3582	98.3131	98.3661	98.3248	98.3096	98.2919	98.3195	98.3113	98.268	98.3751	98.2963	98.9834	98.3343	98.3064	98.3461	98.2683	98.2849	98.3522	99.8277	98.3024	99.0066	98.3318	98.2919	98.3314	98.3071	98.2803	98.3341	98.2837	98.331	98.3244	98.3073	98.3182	98.3005	99.9076	98.3046	98.2922	98.3042	98.9474	98.327	98.3174	98.3196	98.3036	98.2972	98.2707
SRR6366432	98.8448	98.9134	98.8721	98.7968	98.7964	98.8855	98.8887	98.5676	98.9232	98.8961	98.8796	98.9081	98.8474	98.7839	98.797	98.8556	98.3	98.8871	99.9945	98.8412	98.8453	98.8575	98.775	98.2222	98.8821	98.3136	98.8913	98.911	98.8892	98.8388	98.8693	98.9151	98.8526	98.8345	98.9711	98.4307	98.9068	98.804	98.2689	98.9298	98.8413	98.8998	98.3093	98.7639	98.8408	98.9289	98.8389	98.7969	98.8459
SRR6366439	98.8583	98.9519	98.8533	98.713	98.7131	98.8913	99.8945	98.5398	98.9293	98.852	99.8744	98.8684	98.7755	98.7789	98.7914	98.8215	98.256	99.8434	98.9479	98.8433	98.8364	98.8709	98.7795	98.2473	99.8781	98.3476	99.9193	99.878	99.9078	98.8745	98.8525	98.87	98.8593	98.8774	98.8669	98.5049	98.8165	98.749	98.2181	98.954	98.8777	99.8831	98.2706	98.7959	98.8459	98.8898	98.8944	98.784	98.8254
SRR6371549	98.8463	98.8133	98.8234	98.6414	98.6116	98.8094	98.8008	98.5716	98.9561	98.9229	98.7856	98.9317	98.7757	98.6488	98.7968	98.8083	98.2913	98.8138	98.8555	98.8354	98.8251	98.8453	98.6618	98.2352	98.8072	98.3329	98.8203	98.7901	98.9059	98.882	98.8651	98.9224	98.8387	98.8531	98.8002	98.474	98.9277	98.6778	98.18	98.8124	98.8361	98.8118	98.2271	98.7496	98.8281	98.8197	98.8396	98.7088	98.8334
SRR6468486	98.7801	98.9492	98.8657	98.8318	98.8067	98.8823	98.9632	98.5527	98.9705	98.8335	98.9411	98.8528	98.821	98.7924	98.7849	98.849	98.3162	98.9654	98.9108	98.8279	98.8234	98.8464	98.8068	98.3005	98.955	98.3233	98.9777	98.9556	98.9154	98.8287	98.8394	98.846	98.8235	98.8301	98.9613	98.4203	98.826	98.7934	98.32	98.9579	98.8168	98.9768	98.2552	98.777	98.8433	98.9683	98.823	98.8037	98.808
SRR6468492	99.4327	98.7206	99.4412	98.6549	98.6871	98.796	98.7046	98.4012	98.7	98.7513	98.6916	98.747	99.4305	99.9831	98.7102	99.4282	98.1708	98.752	98.7949	99.4299	99.4526	99.4143	98.6893	98.2022	98.6732	98.2381	98.7676	98.6734	98.7764	99.4339	99.4463	98.7503	99.4201	99.3741	98.7889	98.4057	98.7489	98.5911	98.1183	98.754	99.4409	98.6938	98.1843	98.7279	99.4334	98.7967	99.4397	98.6844	99.4297
SRR6468719	98.2501	98.2436	98.2177	98.2207	98.215	98.2536	98.2147	98.1579	98.0868	98.2586	98.2023	98.2651	98.2721	98.1972	98.2487	98.2469	98.079	98.2624	98.2751	98.2691	98.2456	98.2474	98.226	98.0404	98.2118	98.0846	98.263	98.2179	98.2551	98.2421	98.2653	98.2507	98.2605	98.2401	98.2606	98.4289	98.3042	98.0958	98.0248	98.2053	98.2438	98.175	98.0839	98.2897	98.2395	98.2679	98.2527	98.1761	98.2797
SRR6468720	99.9878	98.8297	99.9883	98.739	98.7694	98.8497	98.8104	98.5034	98.7617	98.7683	98.8169	98.778	99.9799	99.4054	98.7459	99.9974	98.3073	98.8809	98.8635	99.985	99.9872	99.9842	98.7962	98.2293	98.8009	98.296	98.8573	98.7987	98.8359	99.9838	99.9855	98.7798	99.9867	99.9904	98.8721	98.444	98.7754	98.6939	98.1645	98.8188	99.9907	98.795	98.2667	98.7168	99.9843	98.8726	99.9897	98.8343	99.9796
SRR6468723	98.2832	98.254	98.28	98.263	98.2826	98.3131	98.2546	98.3138	98.2813	98.2698	98.2503	98.2667	98.2817	98.1843	98.3287	98.3049	98.9441	98.2801	98.3173	98.312	98.2848	98.2609	98.2719	99.9428	98.2748	98.9952	98.2645	98.27	98.2444	98.3113	98.2877	98.2649	98.3021	98.3197	98.269	98.2302	98.2374	98.2239	99.8769	98.2304	98.3022	98.2645	98.9048	98.2903	98.3367	98.304	98.2984	98.2711	98.3033
SRR6710445	98.6908	98.757	98.7566	98.8527	98.8421	98.7301	98.7965	98.6053	98.7593	98.788	98.7895	98.8122	98.7456	98.6684	98.8307	98.7317	98.2828	98.8019	98.836	98.7115	98.7173	98.7199	98.8276	98.2876	98.8096	98.3314	98.7533	98.8174	98.7912	98.7095	98.7149	98.7969	98.7172	98.6889	98.8163	98.4661	98.822	98.7403	98.2446	98.7297	98.7373	98.7974	98.3026	98.743	98.6906	98.8035	98.6811	98.725	98.694
SRR6710447	99.9676	98.8265	99.9722	98.7751	98.7857	98.8668	98.8589	98.5383	98.7486	98.7636	98.8208	98.756	99.9943	99.4266	98.7954	99.9805	98.2685	98.8119	98.8347	99.9627	99.982	99.9584	98.8017	98.2135	98.8314	98.3297	98.8362	98.8323	98.8434	99.962	99.9799	98.7764	99.9662	99.9492	98.8566	98.4457	98.7716	98.7279	98.2492	98.8572	99.9816	98.8304	98.279	98.7154	99.9619	98.8644	99.9712	98.8175	99.9602
SRR6710453	98.8172	98.8618	98.799	98.6859	98.7282	98.8857	98.882	98.5048	98.9688	99.9375	98.8185	99.9266	98.7677	98.7163	98.8019	98.7695	98.2061	98.8408	98.8935	98.7855	98.7842	98.7672	98.7334	98.2318	98.8585	98.3028	98.8738	98.8553	98.9271	98.7567	98.7913	99.9389	98.7652	98.7405	98.8768	98.4973	99.9181	98.7709	98.2225	98.8649	98.7603	98.8893	98.2458	98.7636	98.7951	98.8699	98.8054	98.7387	98.7735
SRR6710464	99.989	98.7786	99.9852	98.7397	98.7907	98.8353	98.7715	98.5006	98.746	98.7504	98.7624	98.787	99.9766	99.394	98.7501	99.9961	98.2949	98.8479	98.8229	99.9856	99.9886	99.9822	98.7779	98.2641	98.7604	98.3047	98.7924	98.7856	98.8063	99.9856	99.9871	98.7773	99.9866	99.9677	98.8813	98.4176	98.7827	98.6936	98.1972	98.826	99.9873	98.7631	98.2773	98.7317	99.9831	98.8567	99.9879	98.8135	99.9826
SRR6710467	98.6916	98.8946	98.6788	98.5826	98.5808	98.822	98.6239	98.4882	99.7608	98.8185	98.6403	98.8284	98.6428	98.512	98.6327	98.6856	98.0415	98.6934	98.8122	98.704	98.7111	98.6822	98.6169	98.1816	98.6112	98.2757	98.6582	98.6551	98.723	98.6844	98.6813	98.7944	98.6808	98.7113	98.8506	98.2904	98.7984	98.6281	98.145	98.8636	98.704	98.6367	98.1406	98.6888	98.7021	98.8041	98.6886	98.5181	98.6939
SRR6710468	98.8255	98.9182	98.8581	98.782	98.7955	98.8887	98.8679	98.5503	98.9222	98.8798	98.878	98.8869	98.8563	98.7612	98.7556	98.841	98.2981	98.8536	99.9851	98.8354	98.8566	98.8431	98.7656	98.2118	98.8767	98.3077	98.87	98.8855	98.8691	98.8411	98.865	98.9009	98.8417	98.8424	98.9614	98.4127	98.8831	98.8026	98.2844	98.9133	98.8384	98.8814	98.3003	98.7614	98.8286	98.9216	98.8347	98.7913	98.8206
SRR6760545	98.7138	98.8451	98.7996	98.7567	98.782	98.8835	98.8019	98.6225	98.8338	98.8323	98.841	98.8463	98.742	98.7096	98.7989	98.764	98.3399	98.8116	98.8341	98.746	98.7466	98.7724	98.7987	98.3012	98.8133	98.3249	98.8216	98.8655	98.8405	98.7659	98.7817	98.8452	98.7332	98.7796	98.8648	98.449	98.8352	98.7476	98.2676	98.8682	98.7692	98.8165	98.3052	98.7594	98.7654	98.8761	98.7514	98.7342	98.7785
SRR6940586	99.9863	98.774	99.989	98.7534	98.8072	98.835	98.8131	98.5231	98.7394	98.7678	98.7635	98.7844	99.9763	99.4082	98.7535	99.9963	98.2981	98.8872	98.8054	99.9846	99.99	99.9851	98.7838	98.274	98.794	98.3081	98.8236	98.8149	98.8194	99.9834	99.988	98.7842	99.9888	99.969	98.8746	98.4056	98.8002	98.6976	98.1931	98.8517	99.9877	98.7942	98.2969	98.7774	99.981	98.8554	99.9877	98.8151	99.9823
SRR6940737	99.9873	98.8067	99.9899	98.7801	98.8109	98.8566	98.7843	98.5269	98.7746	98.7926	98.7738	98.797	99.9785	99.3867	98.7891	99.9962	98.3045	98.862	98.8192	99.9853	99.988	99.986	98.7753	98.2839	98.7811	98.3254	98.8088	98.7679	98.8253	99.9865	99.988	98.7901	99.9899	99.9548	98.8697	98.4323	98.8255	98.7147	98.2186	98.8429	99.9873	98.7628	98.2859	98.752	99.9834	98.8537	99.9876	98.8151	99.9866
SRR6940738	99.9884	98.7885	99.986	98.7712	98.7932	98.8647	98.798	98.5018	98.775	98.7683	98.7961	98.7587	99.9795	99.4049	98.7704	99.99	98.2814	98.8769	98.8653	99.9837	99.9912	99.9812	98.8034	98.2446	98.8099	98.2501	98.8697	98.8233	98.8724	99.9851	99.9894	98.7626	99.9897	99.9893	98.8528	98.4573	98.7751	98.7397	98.1778	98.8181	99.9897	98.835	98.2605	98.7396	99.9872	98.8417	99.9797	98.8389	99.982
SRR6940739	98.7662	98.8115	98.7841	98.6943	98.669	98.7731	98.7948	98.532	98.8139	98.7661	98.8188	98.79	98.7149	98.7264	98.7416	98.7586	98.3149	98.8498	98.8372	98.6854	98.777	98.7307	98.7139	98.2482	98.8255	98.3675	98.8121	98.8343	98.8359	98.7597	98.7845	98.7844	98.7595	98.7316	98.8563	98.4497	98.7674	98.7211	98.2676	98.8268	98.7704	98.8358	98.2652	98.8788	98.7342	98.839	98.7753	99.1203	98.7509
SRR6940746	99.9882	98.8119	99.988	98.7306	98.7768	98.8401	98.8377	98.5069	98.7832	98.7443	98.8043	98.7335	99.9788	99.3858	98.752	99.9969	98.317	98.8855	98.8387	99.9851	99.9906	99.9846	98.7977	98.2686	98.8238	98.2581	98.8599	98.8313	98.8605	99.984	99.9871	98.7432	99.9872	99.9648	98.8613	98.4173	98.7648	98.7021	98.1604	98.8237	99.9893	98.8172	98.2442	98.75	99.9842	98.8623	99.9861	98.8175	99.9829
SRR6940748	98.8662	98.8842	98.8636	98.7997	98.7812	98.8828	98.8807	98.5792	98.8804	98.8754	98.8694	98.8818	98.8189	98.7892	98.8059	98.8842	98.2952	98.8757	98.8884	98.8513	98.8908	98.8519	98.7924	98.2474	98.8944	98.332	98.9195	98.8596	98.8743	98.8692	98.881	98.8905	98.8761	98.8622	98.918	98.4496	98.8785	98.8178	98.2497	98.9011	98.8508	98.8585	98.2249	98.8912	98.8513	98.9081	98.8668	99.8245	98.8432
SRR6940754	99.951	98.8334	99.9675	98.7547	98.7931	98.8601	98.8465	98.5102	98.7744	98.7304	98.798	98.7146	99.9949	99.4394	98.788	99.9777	98.3101	98.8523	98.8247	99.9656	99.9813	99.9647	98.7821	98.2605	98.8306	98.2698	98.8395	98.8453	98.825	99.9652	99.9775	98.734	99.9684	99.9526	98.8742	98.4687	98.763	98.7597	98.2265	98.8292	99.9769	98.8316	98.2628	98.7552	99.9609	98.8343	99.9682	98.7718	99.9678
SRR7063449	98.7366	98.798	98.744	99.995	99.8989	98.7599	98.6546	98.6243	98.7444	98.7358	98.6721	98.7768	98.7287	98.5854	99.9288	98.714	98.2557	98.6821	98.7568	98.7461	98.7053	98.7296	99.8659	98.3205	98.6861	98.3272	98.6418	98.6703	98.7299	98.6944	98.7107	98.7163	98.6977	98.6942	98.7565	98.3506	98.7403	98.6799	98.2814	98.7821	98.7034	98.6408	98.1809	98.6747	98.728	98.7424	98.7385	98.6385	98.7163
SRR7063453	98.7403	98.756	98.7444	99.99	99.9009	98.7831	98.6215	98.6604	98.7523	98.7718	98.6718	98.7681	98.7488	98.5784	99.9484	98.7599	98.2722	98.7117	98.7578	98.7314	98.7432	98.742	99.8663	98.3344	98.6692	98.3545	98.6436	98.6785	98.7287	98.7154	98.7099	98.7092	98.7284	98.6938	98.7705	98.385	98.7609	98.7079	98.315	98.7761	98.7335	98.6278	98.2179	98.6842	98.7277	98.7489	98.736	98.6672	98.7193
SRR7063454	98.4962	98.5029	98.5103	98.6153	98.5539	98.5533	98.4942	98.7313	98.553	98.51	98.5093	98.5435	98.5641	98.4165	98.6336	98.5307	98.2422	98.5226	98.5507	98.52	98.5038	98.5429	98.5568	98.2925	98.4749	98.3946	98.5648	98.492	98.5478	98.5058	98.5073	98.5581	98.5217	98.4905	98.5494	98.2892	98.5614	98.4488	98.192	98.5075	98.5081	98.4908	98.2331	98.4844	98.5057	98.5224	98.5006	98.4698	98.4975
SRR7063460	98.7979	98.8346	98.7999	98.7771	98.7759	98.8376	98.8293	98.5704	98.8263	98.7936	98.8608	98.7788	98.7638	98.7643	98.7774	98.7943	98.3107	98.8269	98.8496	98.7797	98.7988	98.7776	98.8021	98.2827	98.8547	98.2908	98.8897	98.829	98.8608	98.7997	98.788	98.7939	98.7883	98.8004	98.8639	98.4471	98.7788	98.772	98.2471	98.8726	98.8037	98.8204	98.2443	98.9057	98.8043	98.8929	98.8172	99.0766	98.7724
SRR7063463	99.9868	98.8077	99.9886	98.7488	98.7834	98.8618	98.7824	98.4905	98.755	98.7508	98.7715	98.7588	99.9806	99.3954	98.7576	99.9904	98.2992	98.8494	98.8421	99.9875	99.9912	99.9794	98.7871	98.2335	98.7732	98.2613	98.8319	98.7932	98.8564	99.9837	99.9874	98.7555	99.9865	99.9893	98.8551	98.4345	98.7796	98.7037	98.1574	98.8062	99.9906	98.7882	98.2504	98.7253	99.9838	98.8569	99.9767	98.7832	99.9781
SRR7063466	99.9896	98.8208	99.9893	98.7912	98.7969	98.8755	98.7696	98.5077	98.774	98.7415	98.7631	98.7596	99.9812	99.3953	98.7717	99.991	98.2794	98.8341	98.8557	99.986	99.9971	99.9773	98.7845	98.2281	98.7611	98.3023	98.818	98.7748	98.8214	99.9873	99.995	98.7428	99.9869	99.9801	98.8624	98.4767	98.8004	98.7087	98.2086	98.8168	99.9978	98.7643	98.2554	98.7448	99.9836	98.8634	99.9779	98.7968	99.9742
SRR7089248	98.7518	98.852	98.7517	98.75	98.7209	98.8208	98.8024	98.5243	98.8421	98.8041	98.8005	98.7971	98.7798	98.7236	98.7432	98.774	98.2898	98.8158	98.8618	98.744	98.7786	98.7645	98.7165	98.2107	98.7944	98.3636	98.8017	98.8169	98.8171	98.747	98.811	98.7831	98.7558	98.7973	98.8824	98.5288	98.7823	98.7248	98.2554	98.8502	98.7781	98.8088	98.3328	98.8152	98.7509	98.8536	98.7819	98.759	98.7404
SRR7170422	98.493	98.5311	98.5541	98.6094	98.5522	98.58	98.5132	98.7015	98.5574	98.5191	98.5099	98.53	98.5619	98.3997	98.6348	98.5312	98.2809	98.53	98.5646	98.5203	98.5079	98.5374	98.5709	98.2775	98.4751	98.4012	98.5743	98.4949	98.5521	98.4835	98.5377	98.5214	98.4924	98.5209	98.5523	98.3045	98.559	98.444	98.2044	98.521	98.534	98.5076	98.2275	98.5116	98.5135	98.5332	98.5401	98.467	98.4735
SRR7170423	98.8164	99.9856	98.8597	98.8036	98.7872	98.8482	98.9764	98.5778	98.9753	98.9248	98.9566	98.9362	98.8606	98.7899	98.8358	98.8784	98.2906	98.9675	98.9557	98.825	98.8497	98.8413	98.7718	98.2534	98.9717	98.274	98.9728	98.9955	98.9747	98.8527	98.8697	98.942	98.8559	98.8443	99.9696	98.442	98.9299	98.8237	98.2132	99.9875	98.8423	98.9754	98.2877	98.8084	98.8271	99.9612	98.8361	98.8668	98.834
SRR7170431	99.9947	98.8149	99.9937	98.7494	98.8041	98.8361	98.8176	98.4825	98.7643	98.79	98.8349	98.7936	99.9718	99.4286	98.7543	99.9905	98.2849	98.8769	98.8742	99.9928	99.9909	99.9876	98.8	98.2433	98.8273	98.2731	98.8486	98.8158	98.8594	99.9921	99.9868	98.803	99.9924	99.9751	98.8582	98.3927	98.7827	98.7173	98.2016	98.8189	99.9866	98.8253	98.2712	98.7564	99.9905	98.86	99.9743	98.769	99.988
SRR7170435	99.992	98.806	99.9957	98.7843	98.7859	98.8572	98.7777	98.54	98.8008	98.7344	98.8026	98.7475	99.9673	99.4319	98.7848	99.9902	98.2956	98.8253	98.8482	99.992	99.9895	99.9895	98.7881	98.2692	98.8163	98.3004	98.8286	98.8041	98.8262	99.9895	99.9868	98.7445	99.9958	99.9722	98.867	98.4608	98.7733	98.6901	98.2215	98.809	99.987	98.7864	98.2639	98.7383	99.9897	98.8416	99.9769	98.8215	99.9882
SRR7170522	99.9903	98.8057	99.9951	98.7825	98.7771	98.8503	98.8106	98.5496	98.8191	98.7862	98.8206	98.7916	99.9688	99.3877	98.7598	99.9898	98.2981	98.8175	98.8797	99.9883	99.9901	99.9919	98.8025	98.2787	98.8079	98.3163	98.85	98.8061	98.8297	99.9908	99.9855	98.7801	99.9942	99.9726	98.8582	98.4671	98.7979	98.7079	98.2103	98.7967	99.9872	98.8043	98.2724	98.788	99.9912	98.8474	99.9765	98.8303	99.9892
SRR7170524	99.9911	98.7963	99.996	98.7937	98.7789	98.8786	98.804	98.5324	98.8043	98.7683	98.8131	98.8148	99.9678	99.4303	98.7702	99.9899	98.3274	98.8731	98.8724	99.9908	99.9874	99.9917	98.7785	98.211	98.7827	98.3049	98.8113	98.7817	98.8466	99.9906	99.9859	98.7707	99.9962	99.9808	98.862	98.4743	98.7766	98.7201	98.1924	98.791	99.9874	98.7664	98.2702	98.7854	99.9925	98.8595	99.9812	98.8046	99.9883
SRR7170525	98.8111	98.9254	98.8061	98.825	98.8131	98.8965	98.8919	98.5973	98.9059	98.8535	98.8975	98.8613	98.8156	98.7712	98.8321	98.8052	98.31	98.8647	98.9596	98.8256	98.8079	98.8225	98.829	98.3136	98.8667	98.3241	98.8805	98.8742	98.9012	98.8065	98.7915	98.8629	98.82	98.7976	98.9716	98.4181	98.8725	98.832	98.32	98.9476	98.8398	98.8761	98.2624	98.818	98.8249	98.9602	98.8506	98.8208	98.8152
SRR7170526	99.9934	98.7693	99.9949	98.7662	98.7985	98.8473	98.7926	98.504	98.7595	98.7419	98.7835	98.7562	99.9705	99.427	98.7654	99.9902	98.3017	98.8641	98.8455	99.9927	99.9885	99.99	98.7826	98.2514	98.8003	98.2672	98.8367	98.7992	98.8369	99.992	99.9865	98.7476	99.9952	99.9814	98.8492	98.4201	98.7746	98.7083	98.2157	98.7872	99.9874	98.7932	98.275	98.7447	99.9897	98.8182	99.9809	98.7937	99.9876
SRR7170529	98.7875	99.9246	98.7824	98.7905	98.7747	98.8574	98.888	98.567	98.9432	98.9225	98.8893	98.9293	98.8341	98.7124	98.8321	98.8124	98.2669	98.956	98.9508	98.7795	98.793	98.7924	98.8012	98.2788	98.9112	98.3013	98.9351	98.9226	98.9515	98.8247	98.8167	98.9261	98.8293	98.8375	99.9744	98.4225	98.9322	98.7591	98.1325	99.9287	98.7611	98.914	98.2781	98.8215	98.8176	99.9627	98.7612	98.8646	98.7866
SRR7179431	98.8537	98.9186	98.8853	98.769	98.8047	98.9338	99.3951	98.5411	98.9026	98.8891	99.3983	98.8749	98.8874	98.781	98.7902	98.8823	98.3155	99.4239	98.8561	98.8782	98.8832	98.8978	98.7626	98.2916	99.4138	98.3542	99.4013	99.4134	99.4068	98.873	98.884	98.8897	98.8748	98.8767	98.9651	98.44	98.895	98.7933	98.2944	98.9419	98.8901	99.4071	98.3248	98.7798	98.905	98.955	98.8872	98.9066	98.8883
SRR7179439	98.3142	98.3139	98.3472	98.3959	98.3429	98.392	98.3739	98.3202	98.3383	98.3133	98.3552	98.3111	98.3348	98.2608	98.3702	98.3302	99.404	98.3688	98.3397	98.3069	98.3056	98.3481	98.3786	98.9906	98.3706	99.9831	98.3695	98.3568	98.3517	98.3051	98.2962	98.3376	98.3259	98.2918	98.3248	98.2745	98.3251	98.2767	98.9945	98.3546	98.33	98.3673	99.4821	98.2903	98.3123	98.379	98.3297	98.3273	98.2964
SRR7179448	98.6904	98.7428	98.6869	99.9943	99.897	98.7342	98.6286	98.6204	98.7247	98.7755	98.6494	98.7309	98.715	98.5662	99.9293	98.67	98.2575	98.6849	98.7491	98.6842	98.6786	98.704	99.8689	98.3026	98.6362	98.2992	98.6247	98.6844	98.6803	98.7055	98.6982	98.726	98.6914	98.6551	98.7459	98.3645	98.7419	98.6654	98.2918	98.7476	98.6614	98.626	98.1809	98.6752	98.7077	98.6666	98.6875	98.6944	98.6982
SRR7179452	98.8132	98.7223	98.8112	98.6813	98.6798	98.7694	98.7814	98.5637	98.8969	98.7492	98.7992	98.7838	98.7944	98.7115	98.7166	98.8058	98.3461	98.8581	98.8557	98.8062	98.8092	98.8055	98.6819	98.2394	98.8171	98.3173	98.7426	98.801	98.8545	98.8113	98.7977	98.7782	98.8139	98.7989	98.8212	98.4371	98.7563	98.7605	98.2432	98.7078	98.7981	98.7967	98.2514	98.9141	98.8332	98.7567	98.823	99.1291	98.7854
SRR7300306	99.9874	98.7866	99.9884	98.7749	98.7928	98.8642	98.825	98.4891	98.8404	98.7621	98.8302	98.7823	99.9785	99.4204	98.7619	99.9965	98.3247	98.8851	98.8535	99.9837	99.9866	99.9842	98.782	98.262	98.8195	98.2611	98.8714	98.83	98.8926	99.9827	99.9832	98.7842	99.9872	99.9893	98.9066	98.4769	98.7769	98.734	98.1926	98.8257	99.9897	98.8453	98.2755	98.7619	99.984	98.8641	99.9906	98.8739	99.9777
SRR7300310	98.7581	98.8512	98.7865	98.7478	98.7006	98.8846	98.8113	98.5684	98.9408	98.8569	98.8422	98.8811	98.8273	98.6406	98.7778	98.78	98.2767	98.8358	99.9875	98.7902	98.7803	98.8021	98.7761	98.2116	98.7992	98.3057	98.8845	98.8287	98.8685	98.7777	98.7652	98.854	98.751	98.7772	98.8521	98.3954	98.8808	98.6709	98.2072	98.8687	98.7786	98.8292	98.2196	98.7535	98.807	98.8244	98.7876	98.7561	98.8048
SRR7300314	98.8312	98.7948	98.8107	98.6962	98.6834	98.7625	98.7676	98.5173	98.8818	98.7448	98.8026	98.7954	98.7866	98.6993	98.7043	98.799	98.2597	98.8498	98.8187	98.8261	98.8247	98.8232	98.7013	98.2745	98.7672	98.2875	98.7866	98.7979	98.8106	98.8332	98.8842	98.7483	98.8458	98.8514	98.7937	98.4405	98.729	98.7197	98.2511	98.7847	98.7829	98.7871	98.2894	98.809	98.8026	98.8212	98.8246	98.9091	98.8279
SRR7300317	99.9896	98.8205	99.9897	98.7724	98.7976	98.8599	98.781	98.5043	98.7654	98.7455	98.7521	98.7465	99.9811	99.3964	98.7731	99.9907	98.3201	98.8458	98.83	99.9888	99.9979	99.9841	98.7829	98.2474	98.7563	98.2949	98.8044	98.7801	98.8139	99.9861	99.9953	98.7416	99.9897	99.9865	98.8675	98.4546	98.7909	98.7001	98.2054	98.8201	99.9988	98.7515	98.2466	98.7722	99.9813	98.8453	99.9853	98.8156	99.9771
SRR7300318	98.7245	98.8339	98.7379	98.7317	98.7077	98.8301	98.8112	98.5353	98.8442	98.7816	98.8244	98.8054	98.763	98.7206	98.7024	98.7831	98.2819	98.8158	98.8534	98.7543	98.7675	98.7719	98.7279	98.302	98.8246	98.3769	98.8215	98.8126	98.8302	98.7576	98.786	98.8109	98.7423	98.7818	98.8656	98.542	98.8022	98.7282	98.2744	98.8562	98.7521	98.8357	98.3545	98.8361	98.7579	98.8355	98.7491	98.791	98.7304
SRR7300335	98.743	98.826	98.7936	98.7109	98.6954	98.8539	98.8119	98.559	98.8236	98.7544	98.8193	98.7852	98.793	98.7446	98.6831	98.8101	98.3178	98.8557	98.7672	98.7742	98.8011	98.7821	98.7155	98.2751	98.8105	98.278	98.8432	98.8064	98.8229	98.7424	98.7772	98.7614	98.7473	98.7729	98.8616	98.4639	98.7811	98.7276	98.3035	98.8318	98.812	98.8118	98.2584	98.9316	98.7866	98.8305	98.81	99.0513	98.7579
SRR7300336	99.0266	98.7527	99.0451	98.6907	98.7079	98.7908	98.7534	98.4864	98.7481	98.7346	98.7596	98.7108	99.0456	98.8912	98.7424	99.0384	98.1913	98.7105	98.7554	99.025	99.0436	99.0503	98.7073	98.2605	98.7335	98.2986	98.7026	98.7499	98.7242	99.0412	99.036	98.736	99.0399	99.0042	98.7313	98.392	98.7276	98.6663	98.2364	98.7943	99.0236	98.7596	98.1449	98.7652	99.054	98.7481	99.0295	98.6932	99.0519
SRR7300337	98.8005	98.862	98.7986	98.7154	98.71	98.7607	98.8345	98.5388	98.8631	98.7644	98.8308	98.8165	98.8189	98.7622	98.7131	98.788	98.3363	98.8589	98.8697	98.7997	98.8201	98.7658	98.7262	98.2546	98.82	98.3136	98.8605	98.8287	98.8829	98.7995	98.8401	98.788	98.8007	98.8246	98.8723	98.4165	98.7669	98.7818	98.2157	98.8556	98.8088	98.8332	98.3052	98.9211	98.7845	98.841	98.8225	99.1426	98.7883
SRR7300343	98.1574	98.257	98.1509	98.0469	98.2028	98.2754	98.0202	98.2811	98.0405	98.1604	97.9357	98.223	98.0794	98.0525	98.214	98.1295	98.7205	98.0118	98.075	98.1304	98.1599	98.1505	98.068	98.9371	98.0011	98.9629	98.0543	98.0345	97.9735	98.1515	98.2005	98.164	98.1557	98.1313	98.2139	98.0154	98.1932	98.193	98.8772	98.2348	98.1198	98.0511	98.8778	98.1921	98.1358	98.2414	98.1844	98.0899	98.119
SRR7346596	98.8521	98.9218	98.8837	98.7158	98.7666	98.894	99.3767	98.5242	98.9336	98.8516	99.3905	98.8442	98.8698	98.8346	98.7872	98.8794	98.2923	99.4033	98.8786	98.8802	98.8646	98.8775	98.7618	98.2629	99.4123	98.3427	99.3751	99.4277	99.3972	98.8523	98.8651	98.8651	98.8694	98.8662	98.9779	98.4042	98.8578	98.7934	98.2482	98.9534	98.8845	99.4086	98.3139	98.7693	98.8987	98.9669	98.8837	98.8673	98.8537
SRR7353054	98.3073	98.336	98.2557	98.3578	98.3457	98.317	98.3151	98.3431	98.2769	98.2652	98.2808	98.3159	98.2761	98.2339	98.3613	98.27	99.0249	98.3406	98.3442	98.2887	98.2789	98.2783	98.3922	98.9753	98.2798	99.0226	98.3107	98.3145	98.3333	98.289	98.3082	98.2814	98.2895	98.298	98.319	98.1877	98.2988	98.2832	98.9735	98.3304	98.2867	98.289	99.0237	98.2904	98.2766	98.3169	98.2899	98.3178	98.2727
SRR7414890	98.0929	98.1804	98.0866	98.1553	98.278	98.2413	97.9202	98.2496	98.0599	98.1364	97.8906	98.1579	98.0968	97.9288	98.1906	98.0686	98.8405	98.0496	98.1336	98.0785	98.0887	98.0599	98.2471	98.9112	97.8979	99.024	97.9872	97.8979	98.0705	98.0908	98.1276	98.1315	98.1017	98.0811	98.2656	98.0907	98.1515	98.1185	98.8506	98.1491	98.0752	97.929	98.8133	98.1458	98.0975	98.2128	98.0888	98.0179	98.1103
SRR7442144	98.7558	98.7663	98.7366	99.993	99.89	98.7507	98.6573	98.6646	98.7362	98.7641	98.6532	98.7685	98.7197	98.5943	99.944	98.7276	98.2349	98.7255	98.7799	98.7281	98.7334	98.7148	99.8654	98.3003	98.631	98.3095	98.6626	98.6894	98.7199	98.7096	98.7426	98.7323	98.7164	98.6891	98.78	98.3824	98.7448	98.6663	98.2768	98.7624	98.7443	98.6482	98.209	98.6908	98.6934	98.7401	98.7132	98.6256	98.7286
SRR7442148	98.7813	98.8414	98.735	98.6976	98.704	98.8043	98.744	98.515	98.8705	98.8226	98.7344	98.8428	98.7297	98.6594	98.7457	98.7901	98.2535	98.7322	98.8995	98.7921	98.7786	98.7561	98.7405	98.2038	98.761	98.2846	98.7773	98.7471	98.7732	98.7473	98.7527	98.8286	98.758	98.7209	98.8803	98.3918	98.8292	98.71	98.2305	98.8319	98.7729	98.7376	98.2125	98.7515	98.7607	98.8441	98.7468	98.6587	98.7779
SRR7442149	99.9862	98.7742	99.9895	98.7605	98.8051	98.8113	98.8026	98.5071	98.7631	98.7818	98.7872	98.7901	99.9774	99.4215	98.7704	99.9917	98.3189	98.8539	98.8227	99.9883	99.9893	99.9832	98.7613	98.2444	98.7878	98.3062	98.8141	98.786	98.8164	99.9835	99.9872	98.7806	99.9879	99.9602	98.8542	98.4171	98.7546	98.6828	98.1874	98.7938	99.9882	98.7814	98.239	98.7543	99.9765	98.8406	99.983	98.7828	99.9794
SRR7442150	99.9851	98.8094	99.9881	98.8028	98.8023	98.8862	98.7701	98.5512	98.8191	98.7415	98.7802	98.7597	99.9743	99.407	98.7898	99.9979	98.3343	98.8627	98.8511	99.9833	99.9872	99.9837	98.7878	98.2689	98.7868	98.3176	98.8012	98.7856	98.8123	99.988	99.9833	98.7766	99.9889	99.9765	98.8711	98.4853	98.8172	98.6956	98.1971	98.8363	99.9876	98.7429	98.2481	98.7521	99.9826	98.8308	99.9879	98.861	99.9818
SRR7442151	98.2278	98.2209	98.235	98.3024	98.299	98.286	98.1901	98.3848	98.2912	98.1956	98.1877	98.228	98.2887	98.1888	98.3933	98.2777	98.9424	98.2412	98.3114	98.2385	98.2307	98.2432	98.3617	99	98.2213	99.0238	98.2799	98.1821	98.2462	98.255	98.2666	98.2305	98.2246	98.2077	98.2273	98.1788	98.2477	98.1765	98.8898	98.2027	98.2402	98.2027	98.9671	98.2617	98.2218	98.2076	98.2365	98.2371	98.2369
SRR7442153	98.8002	98.7965	98.7912	98.6645	98.6357	98.7683	98.8411	98.5147	98.8373	98.7914	98.8627	98.8488	98.7831	98.7232	98.6826	98.7653	98.2199	98.8446	98.8211	98.7878	98.7653	98.7915	98.6895	98.2963	98.8695	98.2182	98.8366	98.8573	98.8777	98.7884	98.8223	98.8492	98.7929	98.8192	98.8212	98.37	98.8187	98.7437	98.2414	98.8066	98.7782	98.8577	98.2731	98.813	98.8133	98.8297	98.7927	98.8307	98.8025
SRR7442154	98.8703	98.8864	98.906	98.7756	98.7423	98.8994	99.9242	98.5242	98.9058	98.8613	99.9012	98.8823	98.8761	98.7686	98.7431	98.871	98.2903	99.9693	98.9441	98.8672	98.8975	98.8829	98.7841	98.2757	99.9207	98.3705	99.9617	99.9213	99.9582	98.8971	98.9142	98.854	98.8966	98.885	98.963	98.4774	98.8338	98.7427	98.1797	98.9032	98.8934	99.918	98.3406	98.7863	98.8879	98.9629	98.8822	98.8677	98.8519
SRR7442155	98.8384	98.7946	98.8171	98.6491	98.6337	98.8065	98.8287	98.4703	98.8314	98.8039	98.8665	98.8362	98.7708	98.7104	98.6719	98.7851	98.2267	98.846	98.8243	98.8022	98.798	98.8056	98.6943	98.2915	98.8417	98.2596	98.8246	98.8495	98.8559	98.8212	98.8578	98.8277	98.8259	98.8419	98.8176	98.4135	98.8391	98.749	98.2438	98.8055	98.8031	98.8374	98.2925	98.8205	98.8094	98.8453	98.8268	98.8805	98.7941
SRR7442156	99.9867	98.7966	99.989	98.7855	98.7645	98.8627	98.8124	98.4761	98.7664	98.7555	98.8184	98.7915	99.9797	99.3854	98.7273	99.9965	98.3235	98.861	98.8723	99.9838	99.9884	99.9803	98.8025	98.2541	98.7919	98.2843	98.8499	98.8071	98.8485	99.9867	99.9859	98.8009	99.9863	99.9874	98.866	98.443	98.8004	98.7341	98.1659	98.7896	99.9857	98.7906	98.3246	98.7577	99.9839	98.8512	99.9896	98.8253	99.9747
SRR7447159	99.9922	98.7771	99.9956	98.7801	98.8072	98.8394	98.7719	98.5224	98.7649	98.7694	98.7909	98.7705	99.9682	99.4376	98.7639	99.9899	98.2938	98.8512	98.8637	99.992	99.9895	99.9908	98.7852	98.246	98.7718	98.3019	98.8039	98.7734	98.838	99.9923	99.9712	98.7644	99.9917	99.9811	98.8547	98.4094	98.7601	98.7009	98.2266	98.8086	99.986	98.7626	98.276	98.7495	99.9863	98.8465	99.9708	98.7663	99.9806
SRR7447160	99.9936	98.7606	99.9949	98.7594	98.7869	98.8436	98.8089	98.5041	98.7639	98.7263	98.7846	98.7537	99.9723	99.4051	98.7692	99.9904	98.2906	98.8423	98.8244	99.9941	99.99	99.9872	98.7819	98.2699	98.7911	98.2482	98.8235	98.8019	98.8468	99.9898	99.9839	98.7676	99.9951	99.9823	98.8466	98.421	98.7699	98.7013	98.1925	98.7775	99.9881	98.8085	98.26	98.749	99.9888	98.8196	99.9814	98.7939	99.9902
SRR7447168	98.7134	98.7925	98.7602	98.7363	98.7502	98.8753	98.7567	98.5998	98.7956	98.8153	98.7923	98.8303	98.7526	98.7048	98.7774	98.771	98.243	98.7791	98.807	98.7597	98.7136	98.7437	98.7583	98.2876	98.8031	98.2898	98.7771	98.8116	98.7936	98.7361	98.7434	98.8163	98.7001	98.7636	98.8361	98.4157	98.815	98.7048	98.2939	98.8055	98.7469	98.7367	98.3063	98.7157	98.7568	98.8391	98.7467	98.7487	98.8086
SRR7610551	98.8578	98.9133	98.8562	98.7863	98.7619	98.921	99.9189	98.5002	98.9118	98.8631	99.9046	98.9121	98.8632	98.7409	98.7663	98.8747	98.303	99.9206	98.9783	98.8565	98.8734	98.876	98.7977	98.2792	99.8963	98.3421	99.9077	99.8982	99.9455	98.8807	98.8806	98.9036	98.8747	98.8561	98.9569	98.4413	98.902	98.7653	98.2107	98.9293	98.8481	99.9102	98.3361	98.7881	98.8565	98.9665	98.8579	98.8728	98.8521
SRR7610621	98.2806	98.3181	98.2998	98.3063	98.3524	98.2978	98.1914	98.4167	98.2665	98.2298	98.2604	98.2513	98.2974	98.2107	98.3617	98.2957	98.9384	98.2481	98.3252	98.2816	98.263	98.2803	98.3771	98.9995	98.2051	99.038	98.2648	98.2092	98.2521	98.252	98.2641	98.2392	98.2327	98.2427	98.2754	98.1893	98.2539	98.1708	98.9643	98.2924	98.3036	98.2303	98.9754	98.2572	98.2532	98.278	98.2995	98.1783	98.2103
SRR7610623	98.7746	98.8774	98.7843	98.75	98.7531	98.8332	98.8168	98.5283	98.8914	99.9348	98.8297	99.9315	98.751	98.7443	98.7883	98.7856	98.2499	98.8469	98.9184	98.7739	98.7932	98.7867	98.7607	98.2656	98.8509	98.2767	98.7909	98.791	98.8334	98.7592	98.7894	99.9673	98.7701	98.7765	98.8975	98.4603	99.953	98.7456	98.2607	98.8642	98.7879	98.793	98.1988	98.713	98.7927	98.8943	98.802	98.7746	98.7753
SRR7610624	98.1648	98.2214	98.1693	98.1788	98.2616	98.2536	98.1672	98.243	98.2528	98.2059	98.1561	98.218	98.2144	98.1156	98.2366	98.1599	98.782	98.2038	98.2188	98.1686	98.1893	98.1485	98.2143	98.8276	98.1981	98.8928	98.1568	98.2179	98.1557	98.1548	98.2193	98.2257	98.1337	98.1562	98.2304	98.0469	98.2054	98.1626	98.8438	98.2245	98.1878	98.1833	98.8938	98.2177	98.1585	98.2496	98.1712	98.1532	98.2011
SRR7610629	98.8267	98.9382	98.8548	98.7156	98.784	98.9073	99.9294	98.499	98.875	98.8441	99.9286	98.8654	98.8393	98.8243	98.7378	98.8559	98.2846	99.9863	98.8857	98.8413	98.8379	98.8627	98.8012	98.2587	99.9328	98.3045	99.9192	99.9255	99.9153	98.8573	98.8519	98.882	98.8616	98.8309	98.9682	98.4141	98.8506	98.7888	98.2449	98.9368	98.8423	99.9306	98.2885	98.7833	98.8344	98.9638	98.8509	98.8334	98.8431
SRR7610630	99.9898	98.815	99.9877	98.7765	98.7964	98.8638	98.7621	98.5312	98.7336	98.7858	98.7752	98.7811	99.9782	99.4239	98.7702	99.9977	98.2812	98.8417	98.8697	99.9877	99.9868	99.9803	98.7855	98.2103	98.7595	98.323	98.8238	98.778	98.7957	99.9857	99.9852	98.7593	99.986	99.9805	98.8757	98.4445	98.783	98.6997	98.1759	98.8225	99.9891	98.7581	98.2656	98.7121	99.9838	98.8676	99.9898	98.817	99.9745
SRR7610633	99.9882	98.7799	99.9881	98.7833	98.8025	98.8524	98.8117	98.5055	98.7866	98.7576	98.7875	98.7752	99.9794	99.4219	98.7648	99.997	98.2959	98.8611	98.8574	99.9857	99.9894	99.9833	98.8166	98.2633	98.7835	98.2869	98.8275	98.8044	98.8792	99.9854	99.9846	98.7735	99.9898	99.99	98.8765	98.4329	98.7658	98.7245	98.2077	98.8023	99.9897	98.8049	98.2666	98.7413	99.9863	98.8682	99.9884	98.8187	99.9797
SRR7610637	98.1744	98.2647	98.2272	98.2829	98.2859	98.3163	98.0718	98.3139	98.2427	98.2198	98.0709	98.2244	98.18	98.1553	98.1979	98.1598	98.9894	98.1521	98.267	98.1571	98.2256	98.1872	98.3279	98.9476	98.0778	99.0628	98.0805	98.0509	98.1303	98.1902	98.1617	98.2151	98.1915	98.1856	98.3169	98.1018	98.2304	98.1443	99.008	98.2427	98.1682	98.0845	98.9851	98.1839	98.1841	98.303	98.2203	98.1373	98.2026
SRR7610638	98.1522	98.266	98.2155	98.2547	98.2963	98.3193	98.035	98.297	98.2427	98.2074	98.0817	98.2284	98.1903	98.1049	98.2021	98.1831	98.9703	98.1318	98.2501	98.1658	98.1898	98.2046	98.304	98.9451	98.0787	99.0415	98.0581	98.0438	98.0657	98.1624	98.1727	98.2238	98.1778	98.1618	98.2964	98.0638	98.2174	98.1812	98.9853	98.2178	98.1564	98.0918	98.9736	98.1421	98.1757	98.2797	98.2041	98.147	98.177
SRR7610639	98.8239	99.9144	98.83	98.8296	98.8231	98.8713	98.8911	98.5618	98.9912	98.9244	98.9078	98.9166	98.8589	98.7604	98.8203	98.8387	98.3069	98.9766	98.9701	98.8252	98.8026	98.8163	98.8306	98.2719	98.9121	98.2784	98.9317	98.9123	98.9445	98.7969	98.8291	98.9249	98.8054	98.8269	99.9272	98.408	98.9241	98.752	98.1748	99.9068	98.8342	98.9121	98.2828	98.8237	98.8458	99.8898	98.8311	98.869	98.8285
SRR7610644	98.862	98.9159	98.9102	98.7767	98.7902	98.9145	99.3968	98.5627	98.9276	98.8525	99.4101	98.8675	98.8799	98.8439	98.7649	98.8857	98.2922	99.3999	98.9262	98.8802	98.8797	98.9002	98.8041	98.2586	99.4029	98.3669	99.3892	99.4053	99.3811	98.8656	98.8718	98.8725	98.8883	98.8615	99.0009	98.4521	98.8778	98.778	98.2512	98.9067	98.8907	99.3834	98.3379	98.7906	98.9115	98.9628	98.886	98.8723	98.8529
SRR7610649	98.8158	98.9162	98.7991	98.7589	98.7657	98.8811	99.9888	98.5126	98.8585	98.918	99.9804	98.9186	98.8021	98.7605	98.764	98.7915	98.253	99.8706	98.879	98.7843	98.8257	98.8045	98.7864	98.2391	99.9851	98.3503	99.9446	99.992	99.9811	98.83	98.8364	98.9252	98.8194	98.8153	98.9415	98.4705	98.8946	98.7168	98.2188	98.8887	98.8317	99.9899	98.3091	98.7741	98.8074	98.9524	98.8201	98.8056	98.7957
SRR7664533	99.9892	98.7893	99.9898	98.76	98.7717	98.8539	98.8298	98.4909	98.7982	98.7543	98.8202	98.7803	99.9777	99.4101	98.7224	99.9974	98.3144	98.852	98.8283	99.9828	99.9871	99.9799	98.7853	98.2535	98.8184	98.2736	98.8396	98.8301	98.8813	99.9847	99.9827	98.7911	99.991	99.9816	98.884	98.426	98.7754	98.7247	98.1691	98.8126	99.9871	98.8226	98.299	98.7275	99.9886	98.8485	99.9908	98.8335	99.9856
SRR7664535	98.8488	98.9402	98.8331	98.6359	98.6923	98.8204	99.9568	98.485	98.8311	98.8796	99.9271	98.879	98.8207	98.7966	98.6938	98.8478	98.2856	99.874	98.9274	98.8465	98.8649	98.8366	98.751	98.2379	99.9596	98.3022	99.9785	99.9674	99.9175	98.8575	98.8212	98.915	98.8603	98.8298	98.9373	98.4237	98.9023	98.7057	98.2255	98.9135	98.8612	99.9624	98.3292	98.767	98.8298	98.9651	98.8459	98.7763	98.8324
SRR7664538	99.8537	98.7882	99.8496	98.7405	98.7563	98.8346	98.8091	98.4286	98.6957	98.7173	98.7877	98.7184	99.8256	99.3999	98.6972	99.857	98.1943	98.8011	98.7655	99.8377	99.8583	99.8288	98.7748	98.2118	98.789	98.3171	98.7903	98.7965	98.7724	99.8443	99.851	98.713	99.8402	99.8365	98.8143	98.3713	98.7323	98.6884	98.2072	98.8056	99.8614	98.7899	98.2426	98.7093	99.856	98.8203	99.8512	98.7651	99.8388
SRR7664540	99.8319	98.789	99.8288	98.7266	98.7524	98.8003	98.7723	98.4659	98.6726	98.7124	98.765	98.7324	99.8192	99.4095	98.7104	99.8343	98.1922	98.78	98.7806	99.8109	99.8344	99.8111	98.7852	98.209	98.7833	98.2898	98.7912	98.793	98.757	99.8132	99.8499	98.7177	99.8185	99.8311	98.8228	98.3596	98.7425	98.6802	98.1843	98.8021	99.8526	98.7719	98.2734	98.7058	99.8349	98.8178	99.8543	98.7607	99.8269
SRR7664542	98.7698	98.9195	98.772	98.7403	98.7442	98.8828	99.9895	98.4899	98.8382	98.8888	99.9839	98.9138	98.7894	98.7734	98.7704	98.7874	98.2692	99.8917	98.8857	98.7833	98.8213	98.7954	98.7582	98.2115	99.9834	98.3195	99.9589	99.9892	99.9773	98.8207	98.7947	98.9247	98.8247	98.798	98.9322	98.4269	98.9106	98.7384	98.2131	98.8693	98.7918	99.9887	98.3215	98.7631	98.7952	98.9208	98.7818	98.7952	98.7657
SRR7664543	98.0701	98.2251	98.0779	98.186	98.311	98.2681	98.0526	98.277	98.1012	98.1831	98.0855	98.1452	98.1354	98.0053	98.2033	98.0596	98.9566	98.0963	98.19	98.089	98.0544	98.1238	98.3097	98.9421	98.0834	98.979	98.1606	98.0645	98.1311	98.0769	98.0946	98.1388	98.0693	98.069	98.2771	98.2012	98.1708	98.1586	98.8324	98.1819	98.1115	98.0639	98.8781	98.2264	98.1324	98.2381	98.1138	98.1755	98.123
SRR7664545	99.9876	98.7966	99.9876	98.7559	98.7877	98.8527	98.8267	98.5139	98.7767	98.7581	98.8041	98.7665	99.9808	99.4036	98.752	99.9975	98.3306	98.8686	98.8624	99.9842	99.9907	99.9818	98.8081	98.2621	98.8216	98.2444	98.8514	98.8322	98.8656	99.9826	99.9864	98.7936	99.9862	99.9914	98.8752	98.4498	98.7898	98.7247	98.1985	98.7886	99.9876	98.8139	98.2557	98.7586	99.9838	98.8442	99.9862	98.8341	99.9817
SRR7664546	98.14	98.2611	98.185	98.3112	98.3078	98.3244	98.1892	98.3329	98.0524	98.1654	98.2173	98.1344	98.1524	98.0498	98.2617	98.1522	99.0657	98.2281	98.2677	98.1647	98.1699	98.2001	98.3324	98.9512	98.2235	99.0755	98.2064	98.2332	98.1565	98.1889	98.1455	98.1696	98.159	98.1592	98.2034	98.1777	98.1631	98.2162	98.9121	98.2756	98.1621	98.2217	98.9805	98.2065	98.1622	98.2259	98.177	98.2458	98.1094
SRR7664547	98.7999	98.9146	98.7836	98.6608	98.7054	98.8831	99.903	98.4479	98.8068	98.9158	99.9247	98.9128	98.8142	98.7577	98.6942	98.8082	98.2515	99.8625	98.9261	98.8305	98.811	98.8191	98.7139	98.2492	99.8875	98.299	99.9331	99.9245	99.9182	98.842	98.8171	98.9138	98.8101	98.8358	98.8971	98.3873	98.92	98.688	98.2195	98.8998	98.8264	99.9282	98.2241	98.7492	98.8377	98.8746	98.824	98.7224	98.8164
SRR7664550	98.2518	98.2808	98.2778	98.2071	98.2014	98.3255	98.1775	98.0826	98.2692	98.177	98.2206	98.2129	98.2265	98.1772	98.2095	98.2614	98.0041	98.2515	98.3414	98.2413	98.2291	98.249	98.2076	98.006	98.1993	98.0344	98.2452	98.2274	98.2229	98.2419	98.2613	98.196	98.2224	98.2427	98.241	98.4415	98.1927	98.1	97.9745	98.268	98.2365	98.2223	97.9809	98.2884	98.2671	98.2321	98.2702	98.1108	98.2471
SRR7739602	99.9882	98.7975	99.9903	98.7465	98.7931	98.8516	98.7952	98.4947	98.7668	98.7584	98.7775	98.7709	99.98	99.4048	98.7698	99.9974	98.3211	98.8689	98.8469	99.9864	99.9874	99.9848	98.785	98.2842	98.8079	98.2834	98.8285	98.8007	98.8512	99.9827	99.9873	98.7952	99.9904	99.9888	98.8732	98.4502	98.8157	98.7181	98.2065	98.8211	99.9873	98.7807	98.276	98.7668	99.9821	98.819	99.9903	98.8324	99.9835
SRR7739850	99.9868	98.7799	99.9893	98.771	98.8049	98.8438	98.809	98.5026	98.7622	98.7644	98.7813	98.7657	99.9767	99.408	98.7536	99.9976	98.3203	98.8802	98.8378	99.9831	99.9889	99.9844	98.781	98.248	98.7825	98.323	98.8459	98.8037	98.8349	99.9867	99.9881	98.7592	99.9892	99.9906	98.8869	98.4276	98.7806	98.7109	98.1975	98.8363	99.9868	98.799	98.3012	98.7623	99.9833	98.8548	99.9909	98.835	99.9825
SRR7740875	98.8311	98.9135	98.8583	98.8099	98.7901	98.9188	98.8961	98.5422	98.9484	98.8671	98.883	98.8962	98.8705	98.788	98.8042	98.852	98.2903	98.8749	99.9926	98.8467	98.8282	98.8626	98.7839	98.2495	98.8848	98.3065	98.8779	98.8801	98.8851	98.8099	98.8147	98.8847	98.8205	98.8328	98.9568	98.425	98.8894	98.7824	98.2314	98.9356	98.8321	98.8932	98.2716	98.7874	98.8344	98.9306	98.8285	98.8096	98.8422
SRR7740877	98.8401	98.9181	98.8582	98.8116	98.7887	98.9171	98.9169	98.5737	98.9381	98.8754	98.9257	98.888	98.833	98.7947	98.7887	98.869	98.2943	98.9096	99.994	98.8652	98.8503	98.8902	98.8022	98.2294	98.9005	98.2903	98.9154	98.9406	98.9094	98.8296	98.8381	98.9021	98.8416	98.8495	98.9552	98.4385	98.9022	98.8327	98.2588	98.9062	98.84	98.9176	98.3114	98.7659	98.8557	98.9233	98.8585	98.8167	98.8538
SRR7740936	98.2688	98.2816	98.3086	98.3773	98.348	98.3458	98.2518	98.3534	98.2847	98.2584	98.2589	98.2632	98.2711	98.2168	98.3688	98.3292	98.9761	98.2916	98.2888	98.3069	98.3261	98.3029	98.3578	99.934	98.2791	98.9848	98.2734	98.2411	98.276	98.3071	98.3244	98.2706	98.3169	98.277	98.3102	98.2453	98.2584	98.3542	99.9366	98.2958	98.2804	98.2642	98.9453	98.2981	98.2804	98.2979	98.2754	98.2963	98.3137
SRR7740938	98.828	98.9308	98.8478	98.8015	98.7861	98.8956	98.9222	98.5563	98.9441	98.8814	98.9309	98.9085	98.8577	98.7678	98.7895	98.8536	98.3193	98.8922	99.9931	98.845	98.841	98.8474	98.7955	98.267	98.9191	98.3213	98.9282	98.918	98.9156	98.8236	98.8094	98.905	98.8127	98.8513	98.9475	98.4276	98.9163	98.7861	98.2885	98.9468	98.8459	98.9072	98.2851	98.7862	98.8612	98.9352	98.8491	98.8154	98.8548
SRR7740939	98.2723	98.2042	98.2567	98.1745	98.1635	98.3174	98.2573	98.2786	98.2505	98.2212	98.2546	98.244	98.2505	98.1523	98.2737	98.2589	99.374	98.2495	98.2876	98.265	98.2506	98.2265	98.224	98.9297	98.2132	99.4837	98.2804	98.2313	98.2812	98.2544	98.2451	98.1997	98.241	98.2585	98.198	98.2029	98.2455	98.1461	98.9502	98.2147	98.2648	98.2493	99.9857	98.2416	98.2322	98.2243	98.2658	98.1419	98.275
SRR7740940	99.9355	98.7686	99.9384	98.7131	98.763	98.8457	98.7545	98.5382	98.7447	98.764	98.7567	98.7628	99.9907	99.3711	98.7543	99.9511	98.2401	98.8253	98.8468	99.9416	99.9478	99.9278	98.7828	98.2097	98.7596	98.2793	98.8039	98.7989	98.8088	99.9353	99.9519	98.7485	99.935	99.9092	98.8303	98.4192	98.7915	98.7013	98.1891	98.8201	99.9536	98.7851	98.2495	98.7218	99.9332	98.826	99.9378	98.7916	99.931
SRR7740941	98.7789	98.8526	98.7761	98.7902	98.7877	98.9075	98.8478	98.566	98.9428	98.9094	98.8316	98.9077	98.8441	98.6982	98.7814	98.7883	98.3184	98.8877	99.9951	98.7802	98.7783	98.7727	98.7789	98.2428	98.841	98.3272	98.8858	98.8293	98.8895	98.7567	98.7752	98.9089	98.7594	98.7804	98.9897	98.4209	98.9238	98.7678	98.2219	98.8645	98.7655	98.8391	98.296	98.7592	98.7443	98.9324	98.7863	98.8021	98.7811
SRR7740945	99.952	98.8481	99.9692	98.7472	98.7794	98.8751	98.833	98.4892	98.7498	98.7196	98.7979	98.7231	99.9959	99.4342	98.7726	99.9779	98.3011	98.8453	98.8219	99.9668	99.9798	99.9674	98.7737	98.223	98.8229	98.2726	98.8342	98.8381	98.8186	99.9672	99.977	98.7414	99.9691	99.9533	98.8728	98.4404	98.7507	98.7393	98.1834	98.8468	99.9774	98.8258	98.29	98.7228	99.9635	98.8521	99.9681	98.7764	99.968
SRR7740950	99.4185	98.7432	99.4156	98.6532	98.6664	98.8131	98.7371	98.424	98.7264	98.7451	98.7258	98.7365	99.4674	99.9905	98.7076	99.4347	98.1713	98.7883	98.8009	99.4129	99.4327	99.4142	98.664	98.2018	98.748	98.2623	98.8096	98.696	98.8061	99.4063	99.4247	98.7223	99.4174	99.3577	98.7715	98.3398	98.7281	98.5609	98.1007	98.7412	99.4194	98.7157	98.1575	98.7192	99.428	98.7812	99.417	98.6979	99.4066
SRR7789779	98.7628	98.9095	98.7855	98.722	98.7498	98.8894	99.9927	98.5233	98.8432	98.9113	99.98	98.9047	98.8058	98.7817	98.7281	98.7854	98.266	99.8843	98.8824	98.7954	98.7819	98.7971	98.7631	98.2361	99.9901	98.3335	99.9726	99.9915	99.9659	98.7926	98.8062	98.9077	98.7965	98.7908	98.9412	98.4338	98.8945	98.714	98.2375	98.8915	98.7988	99.9952	98.3395	98.7559	98.7884	98.9601	98.8016	98.8373	98.7694
SRR7789780	98.8411	98.9164	98.8276	98.6953	98.7541	98.9272	98.7909	98.5661	98.9259	99.8532	98.7757	99.8804	98.8078	98.7123	98.7548	98.8134	98.2516	98.7557	98.8731	98.838	98.8204	98.8321	98.7838	98.2269	98.8035	98.3283	98.8174	98.7847	98.8531	98.8427	98.838	99.8799	98.8133	98.8371	98.8793	98.4663	99.8388	98.7761	98.1924	98.905	98.8191	98.7912	98.1717	98.7235	98.8306	98.8583	98.8223	98.7557	98.836
SRR7789794	98.7315	98.7686	98.7365	99.9921	99.8979	98.7624	98.717	98.5909	98.7464	98.7508	98.6829	98.7585	98.7323	98.6057	99.9482	98.7159	98.2337	98.7098	98.7817	98.6978	98.715	98.7265	99.9097	98.2981	98.6844	98.3352	98.6817	98.7184	98.7236	98.726	98.7322	98.7318	98.7074	98.7281	98.7652	98.4306	98.7276	98.6765	98.2746	98.7621	98.7039	98.7009	98.2407	98.7036	98.7298	98.7157	98.7233	98.6588	98.7527
SRR7789796	98.8666	98.9342	98.8816	98.7416	98.7708	98.909	99.9783	98.5047	98.8702	98.9424	99.9578	98.9337	98.8385	98.8496	98.7341	98.8686	98.2943	99.8912	98.9057	98.8493	98.8649	98.8691	98.7723	98.2769	99.9718	98.3125	99.9812	99.9715	99.9457	98.8505	98.8447	98.9295	98.8706	98.845	98.9499	98.4815	98.94	98.7282	98.2667	98.9316	98.8851	99.9775	98.34	98.7891	98.862	98.9417	98.8568	98.8096	98.838
SRR7789797	98.8082	98.8964	98.7922	98.7417	98.7424	98.8555	98.9213	98.5106	98.9121	99.9963	98.8897	99.9928	98.782	98.7652	98.7908	98.7892	98.2295	98.854	98.9132	98.8353	98.7913	98.8141	98.7622	98.2635	98.9278	98.2714	98.9403	98.9116	98.9333	98.8098	98.8117	99.9987	98.8263	98.7778	98.8677	98.4374	99.9865	98.7225	98.2226	98.9041	98.7738	98.9147	98.2478	98.706	98.7778	98.8977	98.8048	98.8143	98.788
SRR7789799	98.8116	98.9351	98.8436	98.8114	98.7833	98.887	98.9046	98.5177	98.941	98.9072	98.8918	98.9034	98.8417	98.7623	98.797	98.8432	98.3223	98.8961	99.9903	98.8569	98.8242	98.8607	98.8082	98.2311	98.8888	98.2961	98.884	98.8814	98.9043	98.8169	98.8301	98.9115	98.8281	98.8385	98.9569	98.4074	98.9101	98.8119	98.2684	98.9407	98.8223	98.8996	98.2814	98.7918	98.8234	98.9584	98.8193	98.7767	98.8199
SRR7789801	99.9867	98.7925	99.9905	98.7828	98.797	98.8559	98.7941	98.521	98.7777	98.7486	98.7992	98.7545	99.9789	99.4208	98.7465	99.9906	98.3003	98.8785	98.8532	99.983	99.9992	99.981	98.7755	98.2695	98.7802	98.2869	98.831	98.7985	98.8314	99.9828	99.994	98.7542	99.9865	99.9894	98.874	98.4371	98.7682	98.6853	98.2049	98.8274	99.9972	98.7872	98.2686	98.7694	99.9811	98.857	99.9814	98.8424	99.9779
SRR7789802	99.9902	98.7845	99.9909	98.7636	98.8076	98.8483	98.8114	98.518	98.7801	98.7489	98.7823	98.762	99.9793	99.4494	98.7503	99.9912	98.3245	98.8779	98.8315	99.988	99.9969	99.9821	98.7911	98.2829	98.7986	98.2896	98.839	98.8084	98.8265	99.9847	99.996	98.7377	99.9899	99.9895	98.8696	98.4368	98.7771	98.7043	98.2229	98.8138	99.9955	98.8012	98.2443	98.7716	99.9825	98.8488	99.9841	98.8043	99.9805
SRR7789803	98.8531	98.9377	98.8469	98.6546	98.6939	98.8232	99.9552	98.523	98.8452	98.8798	99.9262	98.8779	98.8223	98.8225	98.724	98.8423	98.3093	99.8696	98.9345	98.827	98.8597	98.8479	98.7583	98.2574	99.9566	98.3258	99.969	99.965	99.9108	98.8531	98.8554	98.9024	98.8714	98.8409	98.9346	98.434	98.8917	98.709	98.2563	98.9157	98.8507	99.9651	98.3419	98.7785	98.8465	98.956	98.8519	98.7941	98.8415
SRR7789804	99.9248	98.7817	99.9437	98.7552	98.7751	98.8687	98.7901	98.5126	98.7465	98.7194	98.7701	98.733	99.9911	99.3997	98.7794	99.9443	98.2619	98.8261	98.825	99.9426	99.9527	99.9395	98.7844	98.1973	98.7818	98.2735	98.7992	98.7971	98.7886	99.9313	99.9418	98.7243	99.9307	99.9296	98.8643	98.4568	98.7532	98.6995	98.1819	98.7968	99.9532	98.7722	98.2702	98.7441	99.9296	98.8572	99.9436	98.8002	99.9389
SRR7789805	99.9902	98.796	99.9866	98.752	98.788	98.8676	98.813	98.5244	98.7813	98.7591	98.7782	98.7845	99.9791	99.4135	98.7468	99.9978	98.2967	98.8622	98.847	99.9869	99.9892	99.9775	98.8175	98.2632	98.8095	98.2653	98.8466	98.8241	98.838	99.9817	99.9849	98.7815	99.9855	99.99	98.8802	98.4316	98.8053	98.6755	98.1631	98.8261	99.9886	98.7954	98.2609	98.7402	99.9825	98.8685	99.9857	98.7955	99.9778
SRR7789861	98.8315	99.9101	98.8469	98.8512	98.8441	98.8889	98.9179	98.5692	98.9785	98.9309	98.9032	98.9252	98.8583	98.7739	98.8395	98.8411	98.3029	98.9817	98.9668	98.8354	98.8389	98.8306	98.8684	98.296	98.9186	98.3179	98.9232	98.9148	98.9501	98.8306	98.8574	98.9224	98.8456	98.8597	99.9301	98.4354	98.9286	98.7774	98.1786	99.9054	98.8416	98.9196	98.2984	98.8333	98.8336	99.8775	98.8418	98.8855	98.8307
SRR7797459	98.7038	98.937	98.7307	98.6306	98.6867	98.8862	98.6379	98.5387	99.6506	98.8096	98.6284	98.8057	98.6641	98.6238	98.6592	98.7409	98.0867	98.704	98.8369	98.7382	98.7573	98.7681	98.6788	98.1818	98.6478	98.3188	98.6491	98.6626	98.7191	98.7334	98.7588	98.8321	98.7155	98.7036	98.8745	98.2076	98.7984	98.6572	98.1286	98.9328	98.7276	98.6574	98.1951	98.6857	98.7347	98.8685	98.7357	98.6034	98.7607
SRR7939572	99.9879	98.8036	99.9889	98.7868	98.8052	98.8687	98.7845	98.4871	98.7844	98.7351	98.7739	98.7596	99.9799	99.4046	98.7911	99.9973	98.2954	98.8351	98.8393	99.9877	99.9903	99.9814	98.7895	98.279	98.7845	98.2805	98.8342	98.7825	98.8604	99.9845	99.9873	98.7571	99.9874	99.9816	98.86	98.4502	98.7979	98.719	98.1959	98.8204	99.9906	98.7749	98.2659	98.7559	99.9828	98.8495	99.9851	98.8156	99.9816
SRR7939573	98.4445	98.4564	98.4911	98.6035	98.6121	98.5479	98.4568	98.7447	98.5036	98.5174	98.5092	98.4847	98.5279	98.3908	98.5921	98.4636	98.2771	98.4894	98.5632	98.4924	98.4756	98.4586	98.5973	98.2311	98.487	98.2991	98.505	98.4481	98.4826	98.4668	98.5094	98.5218	98.4768	98.4757	98.5554	98.3081	98.5196	98.477	98.1665	98.4871	98.4947	98.4551	98.3175	98.4082	98.4395	98.5363	98.4963	98.4746	98.4661
SRR7939574	99.9948	98.7957	99.9965	98.7511	98.7687	98.8245	98.8488	98.5126	98.7771	98.7839	98.8343	98.8138	99.9542	99.4112	98.7187	99.9881	98.2846	98.8417	98.8547	99.9884	99.9887	99.9895	98.7931	98.2549	98.8088	98.2935	98.8379	98.7954	98.8491	99.9945	99.9864	98.8039	99.9931	99.97	98.8903	98.4258	98.785	98.7301	98.1872	98.8303	99.9863	98.8334	98.2629	98.7585	99.9907	98.8886	99.978	98.7958	99.9887
SRR7939575	98.7784	98.7763	98.7709	99.9088	99.9421	98.782	98.6736	98.6257	98.8038	98.6953	98.6828	98.7382	98.7182	98.5608	99.9678	98.7534	98.247	98.7111	98.8122	98.7602	98.7856	98.772	99.9369	98.322	98.6814	98.3573	98.643	98.6997	98.7099	98.7557	98.7244	98.7098	98.77	98.7456	98.7446	98.4653	98.6701	98.7264	98.2828	98.7708	98.7644	98.6433	98.2146	98.7038	98.7456	98.7316	98.7682	98.6547	98.7804
SRR7939576	99.9978	98.8003	99.9946	98.7603	98.7357	98.8541	98.7734	98.5576	98.7877	98.7943	98.7827	98.8105	99.9556	99.3874	98.7436	99.9845	98.2983	98.8525	98.8875	99.9939	99.9791	99.9883	98.7814	98.2629	98.7594	98.3027	98.8324	98.7794	98.8113	99.992	99.9826	98.8235	99.997	99.9738	98.8424	98.4687	98.8211	98.7116	98.1538	98.8355	99.9842	98.7462	98.2965	98.7548	99.9923	98.851	99.9863	98.8231	99.9844
SRR7939577	98.6071	98.5952	98.596	98.5751	98.5794	98.507	98.5645	98.7109	98.6031	98.5151	98.5488	98.5578	98.568	98.4688	98.6729	98.5744	98.2406	98.5227	98.6045	98.6025	98.5576	98.593	98.5681	98.3091	98.5566	98.4043	98.5602	98.5353	98.5951	98.6151	98.6043	98.5378	98.5833	98.5833	98.5277	98.3195	98.5526	98.5003	98.3131	98.6052	98.5798	98.5629	98.2857	98.5221	98.6068	98.5152	98.6057	98.4747	98.6025
SRR7939578	98.7503	98.7795	98.7776	98.7147	98.7098	98.7889	98.8685	98.5462	98.8922	98.8354	98.8475	98.8534	98.8078	98.7656	98.7821	98.7616	98.3234	98.8674	98.8818	98.7376	98.7744	98.7561	98.7094	98.3029	98.8724	98.32	98.8612	98.8645	98.9276	98.7766	98.7738	98.872	98.7669	98.761	98.8751	98.439	98.8523	98.7778	98.2569	98.7681	98.7649	98.8795	98.2759	98.8313	98.7628	98.8513	98.7601	98.9498	98.7488
SRR7939579	99.9739	98.8466	99.9732	98.7371	98.7457	98.8871	98.8254	98.5236	98.7417	98.724	98.8199	98.7709	99.9958	99.4425	98.7475	99.9784	98.247	98.8145	98.8636	99.9669	99.9758	99.9634	98.7538	98.2472	98.8362	98.2735	98.835	98.8374	98.8171	99.968	99.9763	98.7526	99.975	99.9546	98.8622	98.459	98.7713	98.7238	98.1928	98.8686	99.9819	98.8248	98.2603	98.7594	99.9691	98.8603	99.9729	98.7915	99.9628
SRR7939580	99.989	98.7733	99.9887	98.7635	98.7899	98.861	98.8069	98.5129	98.7644	98.7286	98.8077	98.771	99.9807	99.3866	98.7646	99.9976	98.3285	98.8596	98.8671	99.9871	99.9895	99.9808	98.8024	98.2562	98.8097	98.2666	98.868	98.8128	98.8689	99.982	99.9855	98.7725	99.9888	99.9905	98.8679	98.4665	98.7566	98.7222	98.1931	98.8083	99.989	98.8179	98.23	98.7513	99.9861	98.8559	99.9895	98.8021	99.9828
SRR7939588	98.8824	98.8802	98.8933	98.7902	98.7643	98.9463	99.9291	98.525	98.9356	98.8829	99.9155	98.8974	98.8532	98.8163	98.7668	98.8722	98.2914	99.9636	98.9452	98.882	98.8802	98.8702	98.8218	98.2718	99.9225	98.3718	99.9573	99.9315	99.9657	98.896	98.8937	98.9108	98.8893	98.8543	98.9924	98.4281	98.8752	98.7515	98.2074	98.9021	98.8814	99.9291	98.3235	98.8062	98.8871	98.9816	98.8914	98.8955	98.8641
SRR8102442	98.7647	98.8839	98.7327	98.6665	98.7505	98.8828	98.6543	98.5295	98.8956	99.8939	98.666	99.902	98.7287	98.66	98.7817	98.7186	98.2359	98.6021	98.8764	98.7503	98.7367	98.7294	98.713	98.2841	98.6548	98.3095	98.6753	98.6262	98.8829	98.7347	98.7686	99.9155	98.7248	98.7139	98.8882	98.3783	99.8883	98.7406	98.2101	98.9086	98.756	98.6549	98.2301	98.7593	98.7405	98.8808	98.7655	98.6647	98.7479
SRR8109896	98.1793	98.2848	98.2293	98.1878	98.2247	98.286	98.1025	98.3191	98.245	98.2661	98.0983	98.2927	98.1585	98.0861	98.2829	98.193	98.9098	98.1299	98.3287	98.1881	98.1921	98.17	98.2859	99.8892	98.1226	98.9846	98.118	98.0925	98.2437	98.1929	98.1837	98.282	98.1841	98.2415	98.2094	98.2	98.289	98.2312	99.9096	98.2454	98.1541	98.1121	98.9007	98.2858	98.1735	98.2247	98.1904	98.1544	98.1777
SRR8109963	98.1944	98.2966	98.2641	98.2865	98.275	98.2706	98.2527	98.3957	98.3221	98.2368	98.2528	98.2479	98.2251	98.1623	98.3684	98.2549	98.9241	98.2429	98.2906	98.2557	98.2023	98.2474	98.3346	98.9584	98.2565	99.0382	98.2956	98.2327	98.3052	98.2259	98.2688	98.25	98.2236	98.2056	98.242	98.196	98.2622	98.2211	98.8869	98.2972	98.233	98.2182	98.9064	98.2632	98.224	98.2689	98.2204	98.3086	98.2258
SRR8109966	98.7943	98.8564	98.7966	98.6978	98.6898	98.9081	98.8605	98.5084	98.9523	99.9184	98.8366	99.9283	98.7446	98.7031	98.7625	98.7731	98.2132	98.8278	98.8996	98.8264	98.7871	98.8202	98.7079	98.2967	98.8365	98.3168	98.8394	98.8343	98.8986	98.821	98.8144	99.9121	98.7874	98.7786	98.8917	98.4589	99.9166	98.7656	98.2187	98.8619	98.8161	98.8556	98.2663	98.7454	98.8203	98.8603	98.8045	98.6926	98.8213
SRR8109967	98.8634	99.8944	98.834	98.8409	98.8392	98.8705	98.926	98.6029	98.9925	98.9233	98.9159	98.9214	98.8683	98.7818	98.844	98.8264	98.3006	98.9927	98.9703	98.8497	98.8594	98.8258	98.8644	98.3045	98.9073	98.2954	98.9198	98.9231	98.9362	98.8347	98.8593	98.9344	98.8537	98.8673	99.9267	98.4708	98.9054	98.8077	98.1904	99.8878	98.8402	98.9217	98.2724	98.821	98.8614	99.8932	98.871	98.8929	98.8538
SRR8109969	98.292	98.3436	98.3182	98.3283	98.3266	98.3382	98.2829	98.4343	98.3096	98.2707	98.3078	98.2976	98.3196	98.2048	98.3586	98.3116	98.9865	98.3202	98.3248	98.2972	98.2727	98.3383	98.3623	98.9903	98.2914	99.057	98.2867	98.2683	98.3095	98.2863	98.2943	98.2876	98.276	98.2784	98.3489	98.2633	98.2923	98.2178	98.9309	98.3171	98.324	98.2633	99.0284	98.3062	98.2861	98.2958	98.2933	98.29	98.3023
SRR8109970	98.798	98.8307	98.8155	98.756	98.7641	98.9015	98.8821	98.5665	99.9383	98.9121	98.8424	98.9283	98.7811	98.7126	98.7699	98.786	98.2563	98.8541	98.9009	98.8072	98.8042	98.7842	98.7826	98.2146	98.85	98.2581	98.8204	98.9027	98.8451	98.7954	98.7756	98.9466	98.8055	98.7655	98.904	98.4174	98.9298	98.734	98.153	98.832	98.8138	98.9009	98.2595	98.7817	98.7918	98.8852	98.8009	98.8158	98.7977
SRR8110499	99.9987	98.7812	99.9954	98.7281	98.803	98.8681	98.8535	98.5084	98.7799	98.7575	98.8267	98.7769	99.968	99.4065	98.722	99.9875	98.2672	98.842	98.8283	99.9968	99.9881	99.9943	98.7728	98.2275	98.8322	98.3146	98.8834	98.8421	98.8432	99.9939	99.9697	98.7757	99.9956	99.9701	98.8441	98.4394	98.7588	98.7036	98.1702	98.8194	99.9843	98.853	98.2588	98.7721	99.9899	98.8332	99.9686	98.806	99.9872
SRR8110551	98.2876	98.2843	98.2583	98.3403	98.3943	98.385	98.2031	98.3516	98.3841	98.3241	98.24	98.3103	98.2425	98.1764	98.4081	98.2547	98.9874	98.2335	98.3465	98.2735	98.2667	98.2809	98.45	99.0136	98.2281	99.0667	98.252	98.2715	98.2719	98.2974	98.3142	98.3203	98.2834	98.2897	98.3551	98.2992	98.3107	98.3506	98.9178	98.3421	98.264	98.2535	98.9526	98.3601	98.2485	98.3579	98.2578	98.2611	98.2531
SRR8113592	98.8831	98.9265	98.8772	98.7631	98.7336	98.8952	99.8875	98.5193	98.9173	98.8983	99.8692	98.8827	98.8567	98.7628	98.7815	98.8612	98.2872	99.8796	98.9347	98.8826	98.8614	98.8849	98.7608	98.2401	99.88	98.3469	99.8913	99.8975	99.8973	98.8857	98.8783	98.8828	98.8749	98.8524	98.9346	98.4789	98.8605	98.8164	98.276	98.9286	98.8804	99.9026	98.3322	98.8121	98.8965	98.896	98.8987	98.9222	98.8636
SRR8113608	98.756	98.9729	98.7908	98.7178	98.768	98.8869	98.77	98.5539	99.9606	98.9223	98.7604	98.9241	98.7612	98.7408	98.7328	98.7659	98.2348	98.8364	98.9411	98.7825	98.7628	98.7845	98.7318	98.3066	98.7756	98.2943	98.8137	98.7933	98.8361	98.7654	98.7612	98.9143	98.731	98.7571	98.9765	98.2559	98.9194	98.7763	98.2692	98.9631	98.7747	98.7749	98.2872	98.7694	98.7959	98.966	98.7499	98.775	98.7891
SRR8170204	99.9867	98.792	99.989	98.77	98.7937	98.8489	98.8361	98.5083	98.7938	98.7639	98.8378	98.8108	99.9804	99.4227	98.7451	99.991	98.3022	98.8735	98.857	99.9865	99.9981	99.9844	98.7969	98.2645	98.8054	98.3035	98.8604	98.8221	98.8854	99.9858	99.9928	98.7958	99.9833	99.9838	98.8906	98.448	98.7885	98.7269	98.1999	98.818	99.9978	98.8381	98.2684	98.7702	99.9842	98.8675	99.9817	98.8169	99.9788
SRR8170415	98.8549	98.9722	98.8603	98.7424	98.7797	98.9182	98.9269	98.5228	99.3541	98.9488	98.9157	98.953	98.8412	98.8056	98.7962	98.8619	98.2821	98.9165	98.9719	98.8783	98.8531	98.8491	98.8131	98.3015	98.9063	98.3181	98.8889	98.9373	98.9084	98.8553	98.8438	98.9654	98.8535	98.8648	98.9652	98.423	98.9599	98.8411	98.271	98.9787	98.8796	98.9243	98.2935	98.8264	98.8699	98.9613	98.8526	98.847	98.8528
SRR8170421	98.8542	98.9124	98.8267	98.7816	98.7859	98.8632	98.8796	98.5311	98.9423	99.973	98.8716	99.9762	98.8328	98.7861	98.8179	98.8472	98.247	98.9024	98.9218	98.8178	98.8403	98.8239	98.802	98.2726	98.8741	98.3058	98.8657	98.8789	98.9097	98.8086	98.816	99.974	98.8326	98.8157	98.8861	98.481	99.9481	98.763	98.2619	98.8959	98.8337	98.8852	98.2147	98.7344	98.828	98.9048	98.8428	98.7885	98.8249
SRR8170426	98.6021	98.5809	98.6067	98.5489	98.5709	98.494	98.5382	98.6995	98.5759	98.5201	98.5259	98.5365	98.5738	98.4647	98.6437	98.579	98.2647	98.5264	98.5883	98.6096	98.5547	98.6125	98.5498	98.292	98.5352	98.4029	98.5493	98.5145	98.5777	98.5971	98.5937	98.5452	98.5913	98.5778	98.5209	98.3043	98.5488	98.487	98.2879	98.5862	98.5967	98.5311	98.2789	98.5186	98.6067	98.508	98.6041	98.4589	98.5874
SRR8170802	98.4792	98.5438	98.4822	98.6157	98.628	98.6143	98.5262	98.7096	98.5444	98.579	98.5359	98.5923	98.5426	98.4771	98.6486	98.5118	98.3202	98.5481	98.6302	98.5352	98.4987	98.5103	98.6311	98.3057	98.5497	98.3301	98.5183	98.5037	98.5353	98.4935	98.5141	98.5967	98.4959	98.546	98.5191	98.3843	98.5831	98.513	98.2691	98.5225	98.5189	98.5018	98.3252	98.5008	98.517	98.5224	98.5138	98.5048	98.5148
SRR8170816	98.7906	98.8478	98.7893	98.776	98.7921	98.8683	98.7667	98.5634	98.8248	98.8447	98.8105	98.8406	98.7804	98.7127	98.8062	98.7972	98.3002	98.782	98.8482	98.7704	98.7935	98.7751	98.7579	98.2889	98.8132	98.3448	98.8163	98.7906	98.8106	98.7668	98.824	98.8304	98.7946	98.7566	98.8717	98.4206	98.8153	98.7314	98.261	98.8471	98.7818	98.7975	98.2727	98.7178	98.7601	98.8652	98.7712	98.6917	98.7844
SRR8170827	98.5867	98.5838	98.6189	98.5288	98.5271	98.4881	98.552	98.7403	98.5625	98.4983	98.5445	98.5608	98.5816	98.4591	98.6488	98.589	98.2889	98.5215	98.571	98.6131	98.5644	98.6105	98.5364	98.3023	98.5185	98.4381	98.5363	98.5231	98.5615	98.5821	98.5743	98.5208	98.5805	98.5504	98.528	98.3167	98.5708	98.5121	98.2994	98.5789	98.6046	98.5232	98.333	98.5171	98.6004	98.5145	98.5817	98.4761	98.5933
SRR8294487	98.0659	98.2763	98.1461	98.1616	98.3175	98.2824	98.2018	98.37	98.0664	98.2466	98.0635	98.236	98.1741	98.1415	98.2738	98.1162	98.8529	98.1859	98.1683	98.0968	98.1094	98.1337	98.2138	98.9953	98.1673	99.0148	98.1827	98.1846	98.0976	98.1127	98.1247	98.2539	98.0994	98.1443	98.3227	98.0003	98.2137	98.2462	98.9088	98.2941	98.1283	98.2284	98.9922	98.2854	98.105	98.3279	98.1441	98.0762	98.1212
SRR8294501	99.9898	98.8021	99.9887	98.7612	98.7801	98.8695	98.7726	98.5299	98.7614	98.7705	98.7892	98.789	99.9833	99.4116	98.7583	99.9907	98.3117	98.8378	98.8384	99.9877	99.9926	99.9827	98.7763	98.2439	98.7802	98.2975	98.8238	98.7791	98.8411	99.9863	99.9921	98.7786	99.9898	99.9794	98.8538	98.4361	98.7885	98.7456	98.1944	98.8162	99.9978	98.7756	98.2867	98.7168	99.9846	98.8262	99.9818	98.8248	99.987
SRR8294502	99.9875	98.7991	99.9901	98.7485	98.7691	98.8577	98.7824	98.5062	98.7688	98.7323	98.8018	98.7745	99.9787	99.4129	98.7042	99.9907	98.2793	98.8612	98.8408	99.9834	99.9984	99.981	98.7825	98.2227	98.7893	98.2997	98.8207	98.8068	98.8414	99.9832	99.9925	98.7537	99.9867	99.9894	98.8845	98.4382	98.7497	98.6743	98.1703	98.8431	99.9959	98.7876	98.2665	98.7575	99.9836	98.858	99.9834	98.8327	99.9794
SRR8294504	98.4549	98.4205	98.4913	98.5387	98.5505	98.5501	98.3499	98.7322	98.4644	98.5564	98.3621	98.5604	98.5454	98.4008	98.596	98.4719	98.2284	98.4698	98.5882	98.5137	98.4841	98.4396	98.5461	98.3023	98.3918	98.3451	98.4406	98.3476	98.5436	98.4551	98.4813	98.5651	98.4529	98.4675	98.5381	98.3802	98.5384	98.4171	98.2533	98.4012	98.5212	98.3763	98.2565	98.4611	98.464	98.48	98.4944	98.4403	98.4759
SRR8294512	99.9284	98.7653	99.9348	98.7745	98.7966	98.8367	98.8113	98.5385	98.823	98.7656	98.808	98.773	99.9911	99.4146	98.7626	99.9418	98.2417	98.8289	98.814	99.9459	99.9556	99.9446	98.7796	98.2497	98.8162	98.2405	98.8147	98.8248	98.8236	99.9289	99.94	98.7892	99.9299	99.9216	98.8493	98.4832	98.7776	98.7329	98.2032	98.775	99.955	98.8099	98.2407	98.7389	99.9392	98.826	99.9432	98.8424	99.9413
SRR8294514	99.4277	98.7176	99.4266	98.6501	98.66	98.8013	98.7228	98.443	98.6985	98.7285	98.7287	98.7645	99.4535	99.9829	98.6962	99.4311	98.161	98.7405	98.8051	99.4304	99.4444	99.4196	98.6522	98.1746	98.6884	98.2536	98.7864	98.7084	98.7445	99.4187	99.439	98.7758	99.4273	99.3887	98.7957	98.3741	98.743	98.5993	98.0672	98.752	99.4471	98.7152	98.1589	98.6709	99.4249	98.7619	99.4372	98.6781	99.4156
SRR8294518	99.956	98.8459	99.9681	98.7372	98.7665	98.867	98.8002	98.5142	98.7235	98.7007	98.7923	98.6999	99.9955	99.4324	98.7539	99.9776	98.2766	98.8326	98.8057	99.962	99.9798	99.9687	98.7255	98.2532	98.7875	98.3194	98.8067	98.8202	98.8105	99.9677	99.9772	98.7118	99.9716	99.9535	98.8677	98.472	98.7285	98.713	98.2218	98.8743	99.9784	98.7839	98.2703	98.7237	99.9608	98.8598	99.9713	98.7851	99.9659
SRR8294526	98.7868	98.8363	98.7978	98.7511	98.7594	98.8634	98.7819	98.5748	98.8299	98.837	98.8148	98.8478	98.7656	98.7319	98.7835	98.8156	98.317	98.7961	98.8587	98.8206	98.7858	98.8186	98.758	98.2743	98.8171	98.3069	98.8201	98.7974	98.8096	98.7901	98.8002	98.8154	98.7721	98.8163	98.8345	98.4126	98.8047	98.7167	98.2739	98.8416	98.834	98.8219	98.2681	98.7085	98.8277	98.8469	98.8217	98.7064	98.8241
SRR8294532	99.9941	98.7813	99.9961	98.752	98.7921	98.8542	98.8297	98.4923	98.8019	98.8034	98.8414	98.8179	99.9701	99.4239	98.7273	99.9899	98.293	98.8899	98.8824	99.9889	99.9899	99.9938	98.8019	98.2683	98.8244	98.2994	98.8767	98.82	98.8385	99.9948	99.9894	98.7982	99.9938	99.9694	98.8617	98.4424	98.778	98.7348	98.2094	98.8041	99.9892	98.8153	98.2903	98.782	99.9917	98.852	99.9818	98.8303	99.9849
SRR8455485	98.8043	98.9198	98.8089	98.7615	98.7529	98.8724	98.8203	98.5305	98.9322	99.9027	98.779	99.9046	98.7638	98.7262	98.7811	98.8279	98.2762	98.8739	98.9025	98.7693	98.8403	98.779	98.7786	98.2616	98.8063	98.3015	98.8022	98.8112	98.8527	98.7703	98.8059	99.9334	98.7843	98.7905	98.9071	98.4257	99.9161	98.762	98.2483	98.921	98.8173	98.7995	98.2079	98.7008	98.7929	98.9323	98.8104	98.8076	98.7595
SRR8455487	98.7743	98.859	98.8207	98.7629	98.764	98.8767	98.8168	98.5593	98.8055	98.8699	98.8238	98.8557	98.7852	98.7358	98.7735	98.8279	98.3002	98.7787	98.8466	98.7845	98.8064	98.8134	98.7486	98.2716	98.8238	98.3244	98.8136	98.8185	98.8045	98.7784	98.8145	98.8505	98.7714	98.7688	98.8731	98.411	98.8252	98.7387	98.2917	98.8617	98.8436	98.8183	98.3066	98.6905	98.7901	98.858	98.8173	98.7703	98.8108
SRR8455489	98.7495	98.9198	98.7615	98.6779	98.7026	98.8735	99.9891	98.496	98.8058	98.8911	99.9837	98.9038	98.7777	98.7359	98.7388	98.7873	98.2356	99.8636	98.9095	98.7768	98.7838	98.7796	98.735	98.2212	99.9923	98.2944	99.955	99.9939	99.9471	98.755	98.7794	98.905	98.7757	98.756	98.9035	98.4094	98.9011	98.7078	98.175	98.8761	98.7706	99.9927	98.2588	98.7564	98.7708	98.8874	98.7793	98.7435	98.7783
SRR8455493	98.8048	98.9047	98.7972	98.6983	98.6873	98.9262	99.9895	98.5124	98.8547	98.9174	99.9286	98.9056	98.8362	98.7248	98.7644	98.8301	98.2534	99.871	98.899	98.822	98.817	98.8275	98.737	98.2555	99.9954	98.3419	99.9395	99.9933	99.9168	98.8082	98.7952	98.9089	98.8017	98.7878	98.8962	98.3685	98.9101	98.7237	98.1879	98.8848	98.8072	99.9934	98.2835	98.767	98.79	98.9135	98.8011	98.6997	98.8116
SRR8455501	98.3038	98.326	98.2975	98.3919	98.4072	98.343	98.2799	98.3467	98.3028	98.2833	98.2977	98.3015	98.2826	98.2762	98.3893	98.3058	99.0617	98.3228	98.3133	98.3079	98.3067	98.2891	98.4244	98.9985	98.2704	99.1289	98.2979	98.3078	98.3265	98.3134	98.3387	98.2981	98.3091	98.3045	98.3234	98.3053	98.2907	98.2976	98.9934	98.3359	98.3014	98.299	99.0809	98.2878	98.3056	98.3538	98.3312	98.3186	98.3093
SRR8455508	99.959	98.8079	99.9621	98.7527	98.7773	98.8651	98.8233	98.5043	98.7628	98.7076	98.7842	98.7317	99.9939	99.4418	98.779	99.9776	98.2906	98.8318	98.8334	99.9577	99.9769	99.9607	98.7704	98.2792	98.8254	98.2695	98.823	98.8253	98.8166	99.9588	99.9771	98.7476	99.9637	99.9517	98.8543	98.4668	98.7581	98.7467	98.2435	98.8172	99.9759	98.8117	98.2477	98.7577	99.9542	98.8255	99.9683	98.7749	99.9601
SRR8455509	98.8175	98.8874	98.8235	98.6734	98.7487	98.8658	98.875	98.5341	98.9921	99.869	98.8262	99.8788	98.792	98.7447	98.7953	98.8247	98.2539	98.8395	98.9141	98.8044	98.8037	98.7867	98.7461	98.2529	98.8862	98.2649	98.8775	98.8914	98.8652	98.8173	98.8323	99.8834	98.7848	98.7971	98.8807	98.4791	99.8623	98.7719	98.283	98.8934	98.8188	98.8744	98.2439	98.7366	98.7938	98.853	98.8115	98.7643	98.7823
SRR8455510	98.1965	98.2438	98.2554	98.1996	98.1186	98.2841	98.1397	98.0344	98.3161	98.1958	98.1365	98.1831	98.1777	98.1325	98.1985	98.1963	98.007	98.2266	98.2894	98.2118	98.1315	98.1684	98.161	98.0021	98.1352	98.0527	98.1799	98.1546	98.2005	98.2089	98.2079	98.2005	98.1734	98.2266	98.2467	98.4159	98.1561	98.1249	98.0044	98.226	98.1857	98.1587	97.949	98.2756	98.2185	98.2549	98.2293	98.1403	98.1843
SRR8455512	98.7972	98.8467	98.7852	98.6999	98.7232	98.8504	98.7486	98.6201	98.8197	98.8132	98.8176	98.8071	98.7796	98.6702	98.7493	98.78	98.2599	98.7782	98.8454	98.7999	98.7891	98.7763	98.7645	98.2975	98.7973	98.2881	98.8002	98.7996	98.8027	98.7709	98.7627	98.8194	98.775	98.7617	98.8164	98.3552	98.8059	98.7199	98.3149	98.8766	98.7684	98.7662	98.2235	98.744	98.7945	98.8007	98.805	98.7855	98.8217
SRR8455514	98.5845	98.5198	98.5695	98.5441	98.6413	98.5906	98.4369	98.5027	98.4187	98.4839	98.4438	98.4811	98.5346	98.4438	98.5701	98.5426	98.3028	98.4627	98.5471	98.5676	98.5381	98.5462	98.6267	98.281	98.445	98.3479	98.4437	98.4454	98.4907	98.548	98.5497	98.4765	98.5535	98.5422	98.5761	98.2906	98.4898	98.5451	98.2453	98.5281	98.5831	98.436	98.2846	98.4014	98.587	98.5563	98.5927	98.3757	98.5525
SRR8455524	99.953	98.8336	99.9639	98.7482	98.7986	98.8561	98.8408	98.5315	98.7592	98.7667	98.7808	98.7439	99.9942	99.4121	98.764	99.9773	98.2617	98.832	98.8125	99.9535	99.9786	99.9523	98.7595	98.2533	98.8207	98.2977	98.8143	98.8255	98.7906	99.9525	99.978	98.7562	99.9552	99.9427	98.8473	98.442	98.7505	98.7377	98.2365	98.8783	99.9763	98.8058	98.2866	98.7637	99.9617	98.8545	99.9682	98.8146	99.9481
SRR8645315	98.5182	98.5747	98.5325	98.5169	98.5337	98.5579	98.5671	98.9106	98.3256	98.5632	98.5277	98.5508	98.5386	98.4847	98.5676	98.5583	98.3298	98.5784	98.5658	98.5719	98.5482	98.5521	98.5968	98.2837	98.5317	98.3597	98.5068	98.5315	98.5743	98.5469	98.5321	98.5618	98.5411	98.5271	98.5955	98.2892	98.57	98.4765	98.2383	98.5632	98.5641	98.5113	98.3184	98.4725	98.5363	98.5869	98.5699	98.4754	98.5537
SRR8645317	98.4256	98.4389	98.4375	98.4891	98.5396	98.4698	98.4039	98.5835	98.415	98.3901	98.4103	98.4199	98.4366	98.3785	98.5937	98.4583	98.4002	98.4045	98.4837	98.4788	98.4597	98.4781	98.5289	98.3726	98.4501	98.4106	98.3706	98.4123	98.4377	98.4865	98.4636	98.3965	98.4676	98.383	98.462	98.3779	98.3712	98.401	98.3441	98.4061	98.4739	98.4202	98.3559	98.4213	98.4443	98.4397	98.4883	98.2915	98.4627
SRR8645322	98.8941	98.9302	98.9154	98.8027	98.7872	98.9047	98.9283	98.5877	98.9589	98.898	98.9064	98.9223	98.9255	98.8267	98.8016	98.8967	98.3577	98.9173	99.9924	98.8949	98.9003	98.9009	98.8062	98.2764	98.927	98.3401	98.8999	98.912	98.9264	98.8794	98.8991	98.9146	98.8855	98.9029	98.9671	98.4911	98.9351	98.8343	98.2777	98.9345	98.8923	98.9107	98.2998	98.8291	98.88	98.9401	98.8847	98.8737	98.8762
SRR8645324	98.1285	98.2758	98.167	98.2758	98.3447	98.3189	98.2641	98.3478	98.1256	98.2844	98.2184	98.2542	98.1782	98.1023	98.265	98.1119	98.9953	98.177	98.3484	98.1588	98.1277	98.1464	98.3109	99.0073	98.2247	99.0531	98.268	98.2276	98.2832	98.1246	98.14	98.2717	98.1635	98.1562	98.3346	98.0914	98.252	98.2394	98.8755	98.2716	98.1178	98.2516	98.9862	98.2053	98.1455	98.3301	98.1265	98.0917	98.1456
SRR8645334	99.9946	98.8067	99.9959	98.7707	98.8084	98.863	98.7869	98.5148	98.7637	98.752	98.7741	98.7541	99.9543	99.4113	98.7731	99.9871	98.2717	98.8677	98.8519	99.9924	99.9819	99.9899	98.832	98.2781	98.7606	98.2903	98.8165	98.772	98.8217	99.9939	99.9844	98.7306	99.9944	99.9752	98.8591	98.4726	98.7459	98.7091	98.2069	98.8017	99.9838	98.7621	98.2937	98.7642	99.9964	98.8679	99.9818	98.8001	99.9918
SRR8645343	98.2579	98.2176	98.2807	98.242	98.2021	98.2919	98.2438	98.2774	98.2705	98.2169	98.2422	98.2593	98.27	98.1872	98.3095	98.2841	99.3526	98.2837	98.3298	98.2793	98.2846	98.2806	98.262	98.9471	98.2458	99.4922	98.3129	98.2754	98.3053	98.2716	98.2574	98.2256	98.2798	98.2691	98.1768	98.191	98.2906	98.19	98.9555	98.2274	98.2789	98.2631	99.9963	98.2839	98.2605	98.2299	98.2684	98.1798	98.2508
SRR8645348	98.2869	98.2535	98.2983	98.2262	98.2217	98.3193	98.2613	98.284	98.2806	98.2538	98.2846	98.2706	98.275	98.1762	98.2922	98.2855	99.3533	98.273	98.3224	98.292	98.3004	98.3021	98.2994	98.931	98.2313	99.48	98.291	98.2523	98.3135	98.2708	98.278	98.2768	98.2991	98.3103	98.1848	98.2448	98.2752	98.1638	98.9687	98.263	98.2792	98.263	99.9959	98.2555	98.2606	98.2493	98.2926	98.2213	98.2597
SRR8645359	98.8147	98.8996	98.7967	98.7559	98.7951	98.8656	99.9885	98.5174	98.8365	98.8856	99.9807	98.9239	98.8392	98.7736	98.7632	98.8025	98.2807	99.9	98.9048	98.8023	98.8369	98.7965	98.7853	98.2475	99.9853	98.3321	99.9601	99.9842	99.9657	98.8243	98.8294	98.9203	98.8226	98.7861	98.9105	98.4606	98.9007	98.6847	98.1894	98.8647	98.8104	99.987	98.3445	98.7647	98.7963	98.9317	98.8277	98.8033	98.8217
SRR8645360	98.2699	98.2766	98.2933	98.371	98.355	98.3375	98.2587	98.3481	98.325	98.2306	98.2807	98.2291	98.2644	98.2251	98.331	98.2596	99.0349	98.2782	98.2958	98.2659	98.2997	98.26	98.3582	99.0396	98.2834	99.1239	98.3069	98.247	98.2591	98.2566	98.2831	98.253	98.2731	98.2871	98.279	98.2944	98.2401	98.258	99.0283	98.2594	98.271	98.2563	99.0156	98.2757	98.2752	98.299	98.2892	98.3276	98.2629
SRR8645369	98.7716	98.7769	98.7318	99.9815	99.9081	98.7681	98.6908	98.6801	98.72	98.76	98.709	98.7576	98.7653	98.5967	99.9457	98.7472	98.2596	98.7316	98.7858	98.7539	98.7765	98.7679	99.8404	98.3252	98.6971	98.332	98.6999	98.7369	98.7541	98.7613	98.76	98.7397	98.7664	98.7304	98.7658	98.4217	98.7643	98.6609	98.2951	98.7881	98.739	98.6986	98.2379	98.6941	98.7418	98.7436	98.7374	98.6783	98.7578
SRR8645398	99.4462	98.7529	99.4517	98.6658	98.664	98.8044	98.7519	98.453	98.7785	98.75	98.7412	98.7592	99.4622	99.9901	98.7158	99.4462	98.1557	98.7746	98.8376	99.4475	99.4481	99.4325	98.7246	98.2254	98.7522	98.2618	98.8424	98.7517	98.8143	99.4369	99.427	98.7217	99.4319	99.4159	98.8117	98.4236	98.7432	98.6466	98.0884	98.7639	99.4581	98.7451	98.1762	98.7401	99.449	98.8083	99.4581	98.7398	99.4364
SRR8645407	98.8099	99.9233	98.8333	98.7687	98.7242	98.8518	98.8577	98.5823	98.9753	98.8927	98.8524	98.9147	98.8416	98.7268	98.8379	98.8385	98.2221	98.9055	98.9519	98.8281	98.8319	98.816	98.7666	98.2712	98.8714	98.3199	98.9483	98.8588	98.9401	98.8115	98.8263	98.9206	98.8102	98.8095	99.9351	98.4708	98.9158	98.7875	98.185	99.93	98.8313	98.8718	98.2515	98.8212	98.8152	99.9062	98.8272	98.8369	98.8092
SRR8645410	98.7856	98.9123	98.8063	98.6616	98.7042	98.8357	98.8752	98.4922	98.9322	98.9478	98.8444	98.9571	98.7436	98.705	98.7475	98.7954	98.2538	98.8248	98.9234	98.8026	98.7654	98.8069	98.7391	98.3053	98.8302	98.321	98.8748	98.8624	98.8454	98.8157	98.8303	98.9611	98.8022	98.7951	98.8529	98.4464	98.9439	98.7149	98.2895	98.9264	98.7701	98.8313	98.2569	98.7432	98.8431	98.873	98.7975	98.742	98.7884
SRR8793568	99.9893	98.7943	99.9887	98.7689	98.7759	98.8521	98.8273	98.4996	98.7707	98.7404	98.8045	98.7914	99.9829	99.4219	98.7731	99.9904	98.2928	98.862	98.8773	99.9831	99.997	99.981	98.8059	98.2309	98.8146	98.2726	98.8505	98.8042	98.8572	99.9836	99.9962	98.7994	99.9896	99.9893	98.8711	98.4704	98.784	98.7477	98.1998	98.7926	99.9969	98.8218	98.2697	98.747	99.9872	98.847	99.9797	98.8216	99.9849
SRR8793569	98.2435	98.2875	98.2202	98.3375	98.347	98.3399	98.2812	98.2995	98.2649	98.2834	98.2897	98.2485	98.2169	98.196	98.3401	98.1677	99.0296	98.3007	98.3205	98.218	98.2196	98.2175	98.3644	98.951	98.2896	99.0135	98.3025	98.2862	98.247	98.2235	98.2708	98.235	98.2156	98.2358	98.3447	98.2605	98.2789	98.2853	98.9652	98.2768	98.2052	98.2585	99.0197	98.2796	98.2347	98.3206	98.2515	98.328	98.25
SRR8793570	98.7136	98.7525	98.7444	99.9947	99.9003	98.7317	98.6192	98.6405	98.6892	98.7153	98.6536	98.7629	98.7208	98.5852	99.9463	98.6885	98.2438	98.6849	98.7632	98.729	98.7007	98.7023	99.8287	98.2878	98.6255	98.3422	98.6043	98.6468	98.7048	98.7021	98.6882	98.686	98.6651	98.6836	98.7532	98.3982	98.73	98.6508	98.2573	98.7626	98.6883	98.6164	98.2011	98.6867	98.7214	98.7141	98.7291	98.6472	98.6942
SRR8793571	99.9969	98.8036	99.9976	98.7965	98.7891	98.8568	98.7892	98.5174	98.755	98.7663	98.7929	98.768	99.9583	99.3831	98.7904	99.9868	98.2791	98.8149	98.8513	99.9922	99.9827	99.987	98.7856	98.2504	98.777	98.2997	98.8205	98.7691	98.8495	99.9909	99.9855	98.7773	99.9941	99.9691	98.8772	98.4533	98.7862	98.6995	98.1717	98.7882	99.9847	98.7738	98.304	98.714	99.9939	98.8395	99.981	98.7996	99.9875
SRR8793572	98.768	98.8103	98.7512	98.7988	98.7585	98.8989	98.8788	98.5302	98.9319	99.8316	98.8319	99.8377	98.7759	98.7004	98.7937	98.7734	98.3223	98.8506	98.9053	98.7249	98.77	98.7666	98.7712	98.2951	98.8859	98.3423	98.8765	98.8738	98.893	98.741	98.7788	99.8035	98.7467	98.7543	98.8854	98.5199	99.8114	98.761	98.2719	98.8129	98.7863	98.872	98.2656	98.7751	98.7696	98.8489	98.7812	98.7374	98.7478
SRR8793573	98.8246	98.8007	98.7848	99.9404	99.967	98.7774	98.6898	98.6454	98.8081	98.6946	98.6997	98.7461	98.7529	98.659	99.9875	98.7934	98.3194	98.7662	98.799	98.7931	98.8013	98.807	99.971	98.3104	98.7158	98.3229	98.6593	98.7324	98.7673	98.792	98.8092	98.7158	98.8059	98.7873	98.7789	98.4487	98.7264	98.6866	98.3184	98.8081	98.8041	98.699	98.2761	98.7	98.7829	98.7755	98.8256	98.681	98.7956
SRR8793574	98.7323	98.7777	98.738	99.9931	99.913	98.7633	98.6815	98.6541	98.692	98.7761	98.6942	98.7653	98.736	98.5917	99.9319	98.7005	98.2854	98.7197	98.7709	98.6876	98.7422	98.7154	99.8545	98.3199	98.687	98.3145	98.6795	98.7195	98.739	98.7141	98.7489	98.7268	98.7239	98.6817	98.7959	98.383	98.76	98.6856	98.2769	98.7656	98.7107	98.6555	98.2265	98.6815	98.7139	98.7256	98.7227	98.6846	98.7417
SRR8793575	98.3184	98.3431	98.314	98.2977	98.3194	98.3176	98.264	98.359	98.3005	98.3138	98.271	98.3174	98.2989	98.1964	98.3452	98.3055	99.1836	98.2843	98.3326	98.3136	98.3213	98.2889	98.3297	98.9989	98.3054	99.4916	98.3079	98.2857	98.3391	98.2831	98.3079	98.3189	98.3004	98.2896	98.2244	98.2007	98.3246	98.286	98.9994	98.2971	98.3104	98.3023	99.2598	98.3033	98.3332	98.2453	98.3203	98.2154	98.2927
SRR8793576	98.8683	98.95	98.8623	98.7952	98.7911	98.8992	98.9394	98.6077	98.9742	98.9241	98.9411	98.9398	98.8914	98.8135	98.787	98.8692	98.3738	98.9451	99.9921	98.8826	98.8562	98.8674	98.8094	98.2961	98.9496	98.3204	98.9252	98.944	98.9255	98.8688	98.8376	98.9338	98.8515	98.8762	98.9914	98.4602	98.9424	98.8568	98.2962	98.9476	98.8732	98.9379	98.2947	98.8124	98.853	98.9249	98.8749	98.8625	98.8684
SRR8793577	98.2798	98.3037	98.2942	98.3216	98.2959	98.3287	98.2926	98.3437	98.3176	98.321	98.2873	98.3233	98.2677	98.1873	98.3488	98.2755	99.2171	98.3083	98.3289	98.2991	98.2547	98.2796	98.3417	99.0245	98.2999	99.4838	98.3116	98.2985	98.3304	98.2635	98.2861	98.2997	98.2667	98.3092	98.2407	98.2282	98.3146	98.2856	99.0216	98.3175	98.2881	98.2934	99.2855	98.3035	98.2935	98.2784	98.2678	98.2583	98.2534
SRR8793579	98.3007	98.3244	98.3101	98.3156	98.3083	98.3252	98.2829	98.3708	98.3286	98.3186	98.2792	98.3211	98.2988	98.1919	98.359	98.3016	99.2121	98.318	98.3483	98.3199	98.3085	98.3038	98.362	98.9902	98.3152	99.4866	98.3435	98.3007	98.3546	98.2926	98.3216	98.3106	98.3044	98.3063	98.2411	98.2367	98.3183	98.3125	99.0043	98.3127	98.3355	98.3174	99.2786	98.3044	98.3098	98.2555	98.3015	98.2473	98.279
SRR8793580	98.3113	98.3321	98.3093	98.3118	98.3194	98.3045	98.2615	98.3494	98.2984	98.2911	98.272	98.313	98.3093	98.1714	98.3712	98.3235	99.2261	98.2967	98.3211	98.3203	98.3279	98.321	98.3739	99.004	98.2693	99.4942	98.3257	98.2876	98.336	98.2969	98.3228	98.3136	98.3132	98.3156	98.2634	98.2276	98.2848	98.2773	99.0211	98.2838	98.3388	98.2955	99.2512	98.2809	98.3193	98.245	98.3209	98.2783	98.3097
SRR8979069	99.4043	98.7119	99.3916	98.6256	98.6983	98.7894	98.7115	98.405	98.7093	98.7083	98.689	98.7023	99.4353	99.9855	98.7222	99.4028	98.1528	98.7355	98.7749	99.404	99.3856	99.3962	98.6783	98.1916	98.7271	98.2198	98.7928	98.6947	98.797	99.3937	99.3901	98.7084	99.395	99.3472	98.7562	98.3832	98.7273	98.564	98.0799	98.7853	99.3944	98.7024	98.1783	98.6802	99.4065	98.7759	99.3859	98.657	99.3641
SRR8984701	98.8145	98.9316	98.8527	98.8347	98.7978	98.8975	98.9622	98.5776	98.9363	98.8749	98.9367	98.8796	98.8389	98.7957	98.8202	98.8396	98.2754	98.9597	98.9136	98.8334	98.839	98.8348	98.7997	98.267	98.9513	98.3089	98.9267	98.9564	98.9609	98.824	98.8167	98.868	98.8182	98.8337	98.9484	98.4097	98.8671	98.7825	98.298	98.9433	98.8335	98.9632	98.2356	98.7603	98.8319	98.9469	98.8432	98.7718	98.807
SRR8984702	98.1952	98.209	98.1866	98.3306	98.3056	98.3066	98.1779	98.2367	98.1444	98.2382	98.2052	98.2304	98.2051	98.1734	98.3504	98.2064	98.8403	98.1988	98.2023	98.1757	98.2345	98.1857	98.2849	98.9285	98.1897	98.9035	98.2042	98.183	98.2113	98.1433	98.2105	98.2535	98.2058	98.1655	98.2078	98.1512	98.2142	98.23	98.9816	98.2211	98.1544	98.1586	98.8451	98.2449	98.1761	98.2009	98.1816	98.2278	98.1814
SRR8984705	98.2789	98.262	98.2615	98.3368	98.3354	98.2876	98.1807	98.3182	98.2755	98.2234	98.2313	98.2297	98.2603	98.2187	98.3226	98.2751	98.9565	98.2446	98.2455	98.2813	98.3027	98.2761	98.3586	99.5638	98.1924	99.0175	98.1927	98.2187	98.2709	98.2555	98.3017	98.2161	98.2795	98.3	98.309	98.2435	98.2016	98.2509	99.524	98.2577	98.3118	98.2023	98.9234	98.2218	98.2807	98.2821	98.2959	98.2975	98.2779
SRR8984707	98.8613	98.948	98.8768	98.7978	98.7724	98.9124	98.9097	98.5824	98.9576	98.8951	98.9213	98.906	98.8778	98.8305	98.7881	98.869	98.3216	98.9216	99.9932	98.8925	98.8448	98.8717	98.8249	98.3062	98.923	98.3203	98.9285	98.9216	98.8936	98.8458	98.8423	98.907	98.8493	98.8737	98.9779	98.4375	98.9209	98.8214	98.2784	98.9392	98.8827	98.9251	98.2726	98.8037	98.8747	98.9339	98.8874	98.8683	98.8547
SRR8984708	98.6985	98.6966	98.6819	98.5938	98.5657	98.7034	98.5839	98.5863	98.7185	98.644	98.5918	98.63	98.6651	98.4852	98.6606	98.7062	98.2194	98.5447	98.7069	98.7101	98.6797	98.6973	98.6056	98.2321	98.5976	98.2633	98.647	98.6021	98.6068	98.6883	98.7023	98.6004	98.6944	98.6748	98.6801	98.4385	98.6211	98.6217	98.2127	98.7358	98.6956	98.5682	98.1172	98.6724	98.7021	98.6228	98.6975	98.6522	98.7157
SRR8984710	98.8606	98.9296	98.8811	98.7924	98.7931	98.8878	98.9101	98.6054	98.9565	98.9195	98.9015	98.9292	98.8792	98.8325	98.7932	98.8626	98.3493	98.918	99.9892	98.8701	98.868	98.8885	98.7982	98.2711	98.9153	98.3132	98.8976	98.9059	98.9375	98.8741	98.8658	98.9202	98.8805	98.8698	98.977	98.4337	98.9337	98.8431	98.2788	98.9403	98.8596	98.9076	98.3027	98.8039	98.8489	98.9239	98.85	98.8564	98.856
SRR8984711	99.9872	98.8203	99.9878	98.757	98.7623	98.84	98.8239	98.5139	98.7736	98.7536	98.822	98.7515	99.9766	99.4012	98.7313	99.9972	98.3293	98.8752	98.86	99.9812	99.9893	99.9854	98.7902	98.222	98.8084	98.2866	98.8498	98.8138	98.8563	99.9869	99.9864	98.7541	99.9862	99.9911	98.8827	98.4379	98.756	98.7065	98.1606	98.8115	99.9877	98.8115	98.2571	98.7354	99.9847	98.8687	99.9885	98.826	99.9808
SRR8984713	98.7627	98.8146	98.7418	98.7821	98.7221	98.8426	98.8306	98.5144	98.9111	99.8228	98.8311	99.8306	98.7578	98.68	98.7796	98.7509	98.3091	98.8408	98.9109	98.7104	98.7796	98.7317	98.7546	98.24	98.8397	98.3191	98.8517	98.8639	98.8566	98.7329	98.7868	99.8121	98.7516	98.7359	98.877	98.5009	99.8065	98.7177	98.2321	98.812	98.7738	98.8596	98.2904	98.7761	98.7342	98.8502	98.7834	98.751	98.7193
SRR8984715	98.301	98.2738	98.2899	98.3166	98.2902	98.2793	98.2326	98.3549	98.2445	98.2667	98.2878	98.2805	98.3017	98.2654	98.3136	98.2592	99.0454	98.2586	98.2499	98.2485	98.3004	98.3154	98.3544	98.9975	98.2313	99.0504	98.2385	98.2161	98.2341	98.2518	98.2227	98.2784	98.2939	98.2875	98.2573	98.1974	98.3257	98.282	98.9884	98.2307	98.3026	98.2239	99.0318	98.2147	98.2444	98.2743	98.2985	98.3424	98.2718
SRR9057415	98.8097	99.9328	98.8101	98.7511	98.7485	98.8488	98.9253	98.5981	98.9799	98.8937	98.8918	98.9235	98.837	98.7698	98.8218	98.8488	98.2917	98.9605	98.9433	98.8147	98.8086	98.8124	98.7672	98.2847	98.9203	98.3454	98.9502	98.9287	98.9553	98.8262	98.8209	98.9102	98.815	98.8386	99.9934	98.4827	98.9143	98.7977	98.194	99.931	98.8069	98.9231	98.3072	98.8407	98.842	99.979	98.8001	98.9216	98.7964
SRR9057416	99.9852	98.813	99.9889	98.7356	98.7388	98.8949	98.826	98.5468	98.7504	98.7429	98.8137	98.8025	99.9803	99.429	98.7213	99.9901	98.2849	98.8481	98.8509	99.9824	99.9959	99.9864	98.7474	98.2458	98.8112	98.3177	98.8742	98.8131	98.8574	99.9868	99.9949	98.8025	99.9877	99.9836	98.8909	98.4545	98.812	98.7043	98.1805	98.8114	99.9965	98.8176	98.2887	98.7585	99.9811	98.8294	99.9798	98.8104	99.9788
SRR9057420	98.125	98.2263	98.1281	98.2549	98.3619	98.2844	98.0346	98.2981	98.1109	98.2292	98.0261	98.2427	98.1762	98.0999	98.2852	98.1345	98.9694	98.0199	98.2393	98.1234	98.111	98.141	98.3329	98.979	98.0155	99.0573	98.0371	97.9962	98.2491	98.134	98.1481	98.2328	98.1258	98.1385	98.2844	98.2044	98.233	98.2631	98.9461	98.2011	98.1219	98.0195	98.9782	98.2798	98.1388	98.268	98.1391	97.9807	98.1268
SRR9090928	98.1347	98.1754	98.1061	98.247	98.3464	98.2628	97.9922	98.3536	98.1204	98.2473	97.9832	98.2298	98.1344	98.11	98.2865	98.1513	98.9956	98.0102	98.2164	98.169	98.1134	98.1544	98.2897	98.9899	98.02	99.0516	97.9827	98.0201	98.2036	98.1548	98.1668	98.2026	98.1287	98.1529	98.261	98.1608	98.2135	98.2407	98.9666	98.1579	98.15	98.0139	99.0211	98.249	98.1216	98.2779	98.1216	97.9951	98.1544
SRR9090931	99.9974	98.8076	99.993	98.7556	98.7861	98.8433	98.7993	98.5558	98.8005	98.8093	98.8274	98.8143	99.951	99.4055	98.7275	99.9826	98.2492	98.8533	98.8789	99.9936	99.9826	99.9895	98.8016	98.2488	98.805	98.3607	98.8272	98.7846	98.8523	99.9976	99.9835	98.8122	99.9962	99.9671	98.8863	98.4439	98.8076	98.7257	98.1868	98.8365	99.979	98.7879	98.2564	98.7753	99.99	98.8848	99.9823	98.8199	99.985
SRR9166935	98.2571	98.2525	98.2547	98.3347	98.3187	98.3786	98.2752	98.287	98.3047	98.2761	98.2833	98.3042	98.2863	98.1777	98.2859	98.2869	99.9645	98.3032	98.345	98.2839	98.275	98.3056	98.3148	98.989	98.288	99.4262	98.2105	98.3175	98.3074	98.2914	98.3187	98.3202	98.2835	98.2774	98.2647	98.2398	98.2917	98.2976	98.9663	98.2523	98.2707	98.3071	99.4384	98.3104	98.2928	98.1981	98.2941	98.2921	98.3156
SRR9184950	99.9717	98.8698	99.9569	98.7702	98.7888	98.8487	98.8177	98.5348	98.7439	98.7713	98.8034	98.8227	99.9941	99.4371	98.7571	99.979	98.2598	98.8073	98.8585	99.9672	99.9772	99.9642	98.7918	98.259	98.8124	98.3126	98.7965	98.8463	98.7798	99.9536	99.979	98.7697	99.9741	99.9248	98.8692	98.4706	98.7794	98.742	98.2435	98.8681	99.9784	98.8062	98.2904	98.6977	99.9644	98.8768	99.9716	98.7506	99.9636
SRR9184951	98.7661	98.8181	98.7446	98.8018	98.8041	98.8623	98.8561	98.5755	98.8919	98.8879	98.8579	98.9013	98.7326	98.6594	98.8014	98.7379	98.3191	98.8494	98.8731	98.7446	98.7485	98.7386	98.7858	98.2993	98.8619	98.3164	98.7817	98.8723	98.8673	98.7686	98.7926	98.8985	98.7473	98.7606	98.8731	98.4759	98.8727	98.7679	98.1557	98.8061	98.7373	98.8975	98.2844	98.8175	98.7422	98.8666	98.7475	98.819	98.7573
SRR9184957	99.9974	98.8099	99.9956	98.7723	98.7828	98.8471	98.7984	98.5256	98.7807	98.767	98.7863	98.7889	99.9678	99.4043	98.74	99.989	98.2911	98.8568	98.8403	99.9965	99.9885	99.9954	98.7698	98.236	98.7823	98.3118	98.813	98.8101	98.8366	99.9949	99.9883	98.7809	99.9961	99.9705	98.8537	98.4034	98.7974	98.6968	98.1585	98.8279	99.9856	98.7918	98.282	98.762	99.9895	98.8379	99.9797	98.7946	99.9916
SRR9184962	99.9882	98.7727	99.9912	98.7638	98.7805	98.8582	98.7677	98.5352	98.7942	98.7337	98.785	98.7887	99.9697	99.3897	98.7485	99.9964	98.3229	98.8334	98.8421	99.9822	99.9852	99.985	98.8048	98.2913	98.7922	98.2916	98.8412	98.7821	98.829	99.9853	99.9867	98.7562	99.9878	99.9854	98.8491	98.493	98.7515	98.7151	98.1719	98.8083	99.9861	98.7902	98.2662	98.7121	99.9827	98.8388	99.9899	98.8204	99.9838
SRR9184963	98.8208	98.9193	98.8378	98.6491	98.6892	98.8578	99.8944	98.5045	98.8632	98.8699	99.8589	98.8613	98.8622	98.7886	98.7494	98.8742	98.3027	99.9269	98.9372	98.8185	98.8591	98.846	98.7229	98.3222	99.8845	98.31	99.8687	99.8921	99.8534	98.8381	98.8818	98.8618	98.8172	98.8294	98.9136	98.4556	98.8556	98.7554	98.271	98.9094	98.8694	99.901	98.3391	98.7587	98.8441	98.906	98.8864	98.7741	98.84
SRR9184970	99.9975	98.8056	99.9958	98.7535	98.7763	98.8505	98.8351	98.4798	98.7913	98.8178	98.8261	98.8258	99.9682	99.4026	98.7304	99.9889	98.2879	98.8607	98.8548	99.9966	99.9885	99.9872	98.8175	98.2356	98.8189	98.3037	98.8526	98.8269	98.8375	99.9981	99.9883	98.8241	99.9961	99.9727	98.8438	98.4093	98.7962	98.7007	98.1606	98.8334	99.988	98.8343	98.2841	98.7742	99.9924	98.8715	99.9811	98.8013	99.9876
SRR9184974	99.9883	98.7928	99.988	98.7748	98.8076	98.8509	98.7979	98.5208	98.7585	98.736	98.7714	98.7873	99.9621	99.4064	98.7332	99.9971	98.3212	98.8224	98.807	99.983	99.9894	99.9795	98.8357	98.2752	98.7781	98.3254	98.7922	98.8071	98.8346	99.9831	99.9866	98.7618	99.9856	99.9619	98.8626	98.4514	98.7581	98.7114	98.189	98.8352	99.9865	98.7691	98.28	98.7697	99.9854	98.8512	99.9901	98.8029	99.9798
SRR9184976	99.9964	98.781	99.9983	98.7197	98.7528	98.8579	98.8122	98.5004	98.7743	98.7186	98.7901	98.766	99.9715	99.3973	98.7202	99.9887	98.2906	98.8118	98.8168	99.9903	99.9886	99.9912	98.789	98.2217	98.8025	98.3192	98.8236	98.8203	98.8296	99.9885	99.9852	98.7498	99.9948	99.9695	98.8588	98.3984	98.7417	98.6554	98.1417	98.8044	99.9872	98.8026	98.2418	98.733	99.9933	98.8516	99.9811	98.7901	99.9885
SRR9184981	99.9904	98.7944	99.9893	98.7511	98.7835	98.8741	98.8379	98.5504	98.7858	98.7674	98.8184	98.7985	99.9792	99.4049	98.7303	99.9961	98.301	98.8426	98.8414	99.985	99.9874	99.9834	98.7716	98.287	98.8275	98.3118	98.8587	98.7744	98.8523	99.9886	99.9862	98.8154	99.9902	99.9806	98.883	98.4739	98.7877	98.7271	98.2294	98.8098	99.9883	98.8233	98.2865	98.7787	99.9841	98.8715	99.9909	98.8171	99.9836
SRR9184982	98.1831	98.2011	98.0917	98.2252	98.3449	98.2551	98.0381	98.3073	98.1121	98.2622	98.0179	98.248	98.1548	98.0489	98.2875	98.1417	98.9605	98.0585	98.2434	98.1589	98.1637	98.1098	98.2515	98.9759	98.0671	99.0514	98.0227	98.0553	98.2057	98.152	98.1455	98.252	98.1499	98.1585	98.2619	98.1538	98.2425	98.2424	98.9326	98.2037	98.1313	98.0541	98.9379	98.2411	98.1654	98.2925	98.1738	97.9588	98.1598
SRR9309166	98.8358	98.9012	98.8134	98.7435	98.7846	98.8945	99.876	98.5158	98.8459	98.8059	99.8805	98.8513	98.8092	98.7904	98.7303	98.8359	98.2672	99.9947	98.9438	98.832	98.867	98.8385	98.8003	98.2415	99.8672	98.3257	99.8954	99.8627	99.8661	98.8417	98.855	98.8455	98.856	98.8365	98.9805	98.3737	98.8288	98.7535	98.2593	98.9125	98.8484	99.8803	98.3195	98.7801	98.8055	98.9603	98.8499	98.816	98.8271
SRR9309168	98.5538	98.5288	98.5663	98.4329	98.5402	98.5359	98.4315	98.5051	98.4	98.4996	98.4139	98.5054	98.5169	98.4682	98.5291	98.5452	98.279	98.3946	98.5123	98.5459	98.5219	98.5026	98.5892	98.297	98.4137	98.3565	98.414	98.4336	98.4821	98.5048	98.5414	98.5101	98.5157	98.509	98.5006	98.3118	98.4778	98.492	98.3041	98.5247	98.5561	98.4079	98.2933	98.4441	98.5557	98.4695	98.5514	98.2315	98.5274
SRR9659661	99.9952	98.7882	99.9948	98.7634	98.7905	98.8277	98.7916	98.4984	98.7515	98.7366	98.791	98.793	99.9543	99.3912	98.7524	99.9867	98.2917	98.8484	98.8462	99.9926	99.9878	99.9907	98.7845	98.2899	98.7793	98.2512	98.8028	98.7842	98.8439	99.9935	99.9846	98.7518	99.9951	99.9811	98.8648	98.4295	98.7919	98.6932	98.2065	98.7971	99.9859	98.7688	98.2784	98.7521	99.9866	98.8583	99.9746	98.7676	99.9848
SRR9659662	98.7814	98.7948	98.7766	99.8581	99.9943	98.7584	98.6828	98.6298	98.7416	98.7692	98.7023	98.7958	98.7379	98.6415	99.9345	98.768	98.281	98.6925	98.8003	98.7584	98.7717	98.786	99.9393	98.3294	98.6846	98.3621	98.6628	98.6914	98.7746	98.7535	98.7664	98.7518	98.7787	98.7536	98.771	98.4888	98.729	98.6992	98.2831	98.7928	98.7681	98.6663	98.238	98.7085	98.7958	98.7527	98.7832	98.65	98.8091
SRR9659663	99.9972	98.7963	99.9958	98.7765	98.7852	98.8683	98.7979	98.5415	98.7903	98.8109	98.8023	98.805	99.9699	99.4035	98.7489	99.99	98.299	98.847	98.8845	99.9944	99.9881	99.9775	98.8079	98.2579	98.8016	98.2851	98.8522	98.7885	98.8403	99.993	99.9891	98.7926	99.9962	99.9813	98.8546	98.4245	98.7965	98.7153	98.2458	98.8203	99.9846	98.8102	98.2597	98.714	99.996	98.8329	99.9831	98.8214	99.9865
SRR9659664	98.7564	98.8523	98.8019	98.7596	98.7352	98.8051	98.8642	98.5619	98.9223	98.8827	98.8536	98.8805	98.8206	98.7108	98.8043	98.8011	98.2947	98.8426	99.9861	98.7539	98.8026	98.7794	98.7383	98.2781	98.8745	98.2904	98.834	98.8791	98.8822	98.7334	98.801	98.8673	98.7787	98.751	98.9093	98.4288	98.8921	98.7571	98.2238	98.845	98.7781	98.8611	98.2547	98.7737	98.7874	98.8929	98.7717	98.7837	98.7763
SRR9659665	98.5816	98.5945	98.5693	98.4046	98.5587	98.5404	98.4384	98.5514	98.4423	98.5121	98.4256	98.499	98.5529	98.4487	98.5651	98.5694	98.2317	98.3959	98.5604	98.5927	98.5553	98.5687	98.5731	98.2763	98.4399	98.3592	98.4357	98.4443	98.5221	98.5559	98.5392	98.509	98.5726	98.5537	98.5469	98.2379	98.5023	98.4701	98.2762	98.561	98.5781	98.4097	98.2282	98.4837	98.5741	98.5367	98.5627	98.2931	98.5861
SRR9659668	98.7223	98.7778	98.736	99.9932	99.9139	98.7765	98.6657	98.6769	98.6941	98.75	98.7072	98.774	98.7187	98.5722	99.9194	98.7115	98.2567	98.709	98.7666	98.7212	98.7308	98.7167	99.8795	98.3224	98.6619	98.327	98.678	98.6852	98.745	98.7202	98.7128	98.7123	98.7095	98.696	98.7469	98.3484	98.7093	98.6832	98.2794	98.7814	98.7437	98.6549	98.1782	98.6696	98.7074	98.7305	98.7422	98.6393	98.7041
SRR9659669	99.9955	98.8068	99.9945	98.7881	98.7884	98.8676	98.7854	98.5242	98.8019	98.7808	98.797	98.7988	99.9589	99.3945	98.7664	99.9865	98.2892	98.8252	98.8812	99.9907	99.984	99.9858	98.8001	98.2382	98.7713	98.313	98.8232	98.7851	98.8481	99.9927	99.9854	98.768	99.9936	99.9694	98.8543	98.4773	98.7688	98.7148	98.1786	98.7874	99.9862	98.7757	98.2807	98.7508	99.9923	98.8345	99.9823	98.8158	99.9835
SRR9659671	99.9852	98.7952	99.9873	98.7846	98.7856	98.8627	98.8106	98.5202	98.8049	98.7734	98.8234	98.7973	99.9758	99.4166	98.7259	99.9966	98.3224	98.8784	98.8586	99.9843	99.989	99.9812	98.8133	98.2838	98.7845	98.3257	98.8488	98.8042	98.8598	99.9859	99.9817	98.7919	99.9843	99.9867	98.884	98.4238	98.7716	98.7162	98.2008	98.8172	99.9866	98.8024	98.2582	98.7737	99.9844	98.8783	99.9825	98.7888	99.9736
SRR9659672	98.4131	98.4688	98.4645	98.555	98.5518	98.502	98.4779	98.5463	98.439	98.4476	98.4982	98.4715	98.4267	98.4177	98.5364	98.4624	98.5055	98.467	98.4862	98.4293	98.4349	98.4849	98.5694	98.4291	98.4559	98.5464	98.4814	98.4917	98.4452	98.4145	98.4382	98.468	98.4313	98.4494	98.4826	98.3799	98.4487	98.4223	98.4405	98.4861	98.4824	98.4448	98.4957	98.4644	98.4163	98.4971	98.4478	98.4554	98.4374
SRR9659673	99.9702	98.8289	99.9642	98.7729	98.8044	98.8876	98.8248	98.5433	98.7225	98.7729	98.8153	98.7674	99.9949	99.4304	98.7542	99.979	98.2315	98.811	98.8157	99.9616	99.982	99.9558	98.8065	98.207	98.8364	98.3121	98.8027	98.8291	98.8175	99.9593	99.9829	98.7866	99.9663	99.9473	98.8639	98.4704	98.8133	98.7615	98.2263	98.8545	99.9807	98.8014	98.2622	98.7555	99.9638	98.87	99.9722	98.818	99.9693
SRR9659674	98.7561	98.7944	98.7215	99.9902	99.9152	98.759	98.6734	98.6643	98.6865	98.7689	98.7067	98.7877	98.717	98.5775	99.9107	98.7073	98.2707	98.7243	98.7799	98.7566	98.7242	98.7285	99.844	98.3321	98.6643	98.3533	98.6854	98.7279	98.757	98.7495	98.7422	98.7312	98.7394	98.7105	98.7602	98.4084	98.7512	98.6799	98.295	98.7798	98.7557	98.6991	98.2271	98.6987	98.7152	98.6899	98.7641	98.6065	98.7366
SRR9659675	99.9891	98.7804	99.9903	98.7497	98.7631	98.8514	98.7914	98.5345	98.7713	98.803	98.7694	98.8173	99.9775	99.3647	98.742	99.9949	98.28	98.8409	98.8422	99.9853	99.9879	99.9845	98.8065	98.2394	98.7961	98.3232	98.8148	98.7837	98.8113	99.9859	99.9849	98.8078	99.9889	99.9691	98.8685	98.4183	98.8071	98.7445	98.1983	98.8162	99.9864	98.7554	98.2679	98.8075	99.9876	98.8584	99.988	98.8211	99.9836
SRR9659678	99.95	98.8384	99.967	98.7593	98.7777	98.8621	98.8164	98.4902	98.7612	98.7279	98.7973	98.7373	99.9959	99.4314	98.7519	99.9777	98.2751	98.8354	98.7909	99.9687	99.9802	99.9678	98.7572	98.2215	98.809	98.2738	98.8186	98.8238	98.8177	99.9687	99.977	98.7545	99.969	99.952	98.8716	98.4318	98.7601	98.7305	98.2029	98.849	99.9787	98.8052	98.2756	98.7194	99.9628	98.8609	99.9663	98.7854	99.9663
SRR9860267	98.7976	98.8902	98.7994	98.6441	98.7264	98.8847	99.8526	98.4816	98.7803	98.8676	99.8281	98.8498	98.7715	98.6816	98.7199	98.7982	98.1772	99.8605	98.8947	98.7997	98.826	98.819	98.71	98.2299	99.8602	98.2806	99.9132	99.8623	99.8765	98.8362	98.8316	98.8661	98.8265	98.7943	98.892	98.377	98.8554	98.7339	98.2261	98.8937	98.8368	99.8427	98.2493	98.7705	98.824	98.8695	98.8412	98.6591	98.8202
SRR9860285	99.9995	98.8212	99.995	98.7476	98.7888	98.8496	98.8176	98.4881	98.7827	98.7347	98.8157	98.7611	99.9721	99.3885	98.7646	99.9892	98.295	98.8537	98.8655	99.9964	99.9892	99.994	98.7924	98.2673	98.8036	98.2689	98.8504	98.8146	98.8421	99.9945	99.9872	98.7554	99.9971	99.9811	98.8573	98.4192	98.7986	98.6863	98.1776	98.8277	99.9874	98.8167	98.2742	98.7492	99.9876	98.83	99.9741	98.7859	99.9825
SRR9860368	99.986	98.7877	99.9911	98.7524	98.7723	98.8403	98.8343	98.4711	98.7755	98.7673	98.8295	98.7863	99.9801	99.4135	98.7373	99.9911	98.2908	98.8842	98.8494	99.9818	99.9977	99.9795	98.7777	98.2169	98.8198	98.2998	98.8979	98.8395	98.8589	99.9832	99.9969	98.7677	99.9854	99.9887	98.8748	98.4222	98.7882	98.7196	98.1402	98.8304	99.9957	98.8408	98.2833	98.7404	99.9846	98.8682	99.9812	98.8312	99.982
SRR9860369	98.7585	98.9547	98.7812	98.6934	98.7647	98.8926	98.7358	98.5404	99.945	98.8793	98.7458	98.8712	98.7797	98.7073	98.6482	98.8145	98.2184	98.785	98.911	98.7836	98.8031	98.8076	98.7456	98.2701	98.7892	98.333	98.7445	98.7961	98.7649	98.7949	98.8108	98.8851	98.7894	98.7693	98.971	98.3163	98.8744	98.7266	98.2726	98.9762	98.8006	98.777	98.2703	98.7406	98.7921	98.9485	98.7816	98.7201	98.79
SRR9860371	99.9987	98.8061	99.9951	98.7588	98.7854	98.8356	98.8204	98.5328	98.7525	98.8007	98.8233	98.8279	99.9691	99.4026	98.7342	99.9889	98.2768	98.8262	98.8539	99.9954	99.9863	99.9875	98.7825	98.2899	98.7848	98.3439	98.8517	98.8209	98.8548	99.9947	99.9798	98.8162	99.9989	99.9715	98.8886	98.416	98.8042	98.6984	98.2094	98.8269	99.9865	98.8165	98.3044	98.7553	99.9909	98.8529	99.9757	98.808	99.9915
SRR9914969	98.7708	98.8199	98.7442	99.9369	99.9693	98.8019	98.7529	98.6506	98.7916	98.7432	98.7461	98.7554	98.7598	98.6343	99.9846	98.7522	98.2907	98.7709	98.7749	98.7774	98.7512	98.7556	99.9648	98.346	98.754	98.3448	98.765	98.7507	98.7659	98.7458	98.7655	98.7069	98.7482	98.7485	98.7931	98.4576	98.7312	98.7051	98.3428	98.8171	98.7819	98.7289	98.2745	98.7305	98.7576	98.7877	98.7797	98.7117	98.7795
SRR9914971	98.7297	98.9351	98.7457	98.6997	98.7982	98.9013	98.7496	98.5394	99.928	98.8822	98.7241	98.8876	98.694	98.6805	98.688	98.7251	98.2023	98.7854	98.8637	98.7619	98.741	98.7269	98.7849	98.2057	98.7505	98.2735	98.7492	98.7791	98.7775	98.7295	98.7221	98.8995	98.7471	98.7442	98.9679	98.3328	98.9018	98.7531	98.2358	98.9456	98.7666	98.76	98.2497	98.7302	98.7525	98.9308	98.7744	98.7258	98.7458
SRR9914976	98.8874	98.9712	98.8885	98.745	98.8073	98.8924	98.9516	98.5628	99.364	98.9639	98.9338	98.976	98.8882	98.8392	98.8023	98.9077	98.3059	98.9373	98.9859	98.9104	98.8902	98.881	98.8123	98.2787	98.9352	98.3217	98.9381	98.9442	98.8994	98.8672	98.8651	98.9736	98.893	98.864	98.9787	98.4358	98.9803	98.8375	98.3007	98.9856	98.8797	98.938	98.2815	98.8531	98.8948	98.9649	98.8786	98.8913	98.8881
SRR9914981	99.9788	98.787	99.9875	98.7706	98.7435	98.86	98.8151	98.5248	98.7665	98.712	98.804	98.7552	99.9817	99.3898	98.7312	99.9967	98.3244	98.8461	98.8513	99.988	99.9753	99.9856	98.7484	98.2242	98.8067	98.2872	98.864	98.8069	98.8527	99.9902	99.9874	98.7377	99.9886	99.9831	98.8975	98.4696	98.7958	98.7052	98.1782	98.8063	99.9898	98.8098	98.2465	98.7483	99.9817	98.8479	99.9937	98.8115	99.9822
SRR9914983	98.558	98.5743	98.6244	98.6142	98.6047	98.5813	98.5594	98.7813	98.546	98.5318	98.5632	98.5449	98.5845	98.5289	98.6529	98.6189	98.3786	98.5355	98.5778	98.5864	98.5771	98.612	98.615	98.3677	98.5317	98.3818	98.5562	98.5134	98.5051	98.5614	98.5847	98.5762	98.5911	98.5873	98.5531	98.3952	98.5959	98.6125	98.3554	98.5903	98.6062	98.5007	98.3665	98.5316	98.5837	98.5788	98.5739	98.5542	98.5707
SRR9914986	99.9989	98.8183	99.9951	98.7327	98.7588	98.8198	98.7921	98.5578	98.7347	98.7616	98.8184	98.7826	99.9677	99.4218	98.7331	99.988	98.2881	98.8443	98.8473	99.9936	99.9867	99.9963	98.7602	98.2483	98.8047	98.314	98.8528	98.8081	98.8109	99.9953	99.9815	98.7948	99.9991	99.9715	98.8864	98.3749	98.7658	98.6689	98.1911	98.8324	99.9839	98.8003	98.2661	98.7507	99.9882	98.8558	99.9773	98.7782	99.9905
SRR9914987	98.7251	98.7688	98.7199	99.9927	99.9071	98.7378	98.6695	98.6537	98.729	98.7431	98.6826	98.7441	98.7187	98.5769	99.951	98.6829	98.2429	98.7247	98.7682	98.7018	98.7214	98.6854	99.88	98.2891	98.6541	98.3241	98.6049	98.7155	98.7351	98.7055	98.7123	98.7144	98.7075	98.6887	98.7503	98.3557	98.7236	98.6915	98.267	98.7862	98.6954	98.6647	98.2219	98.6761	98.6723	98.7115	98.6892	98.6543	98.7013
SRR9914990	98.7876	98.8003	98.8034	98.694	98.7176	98.828	98.8751	98.5316	98.8337	98.8021	98.865	98.815	98.7969	98.7588	98.7136	98.8119	98.3173	98.8708	98.8691	98.7999	98.8022	98.7955	98.7294	98.3354	98.8744	98.3221	98.843	98.8902	98.8795	98.81	98.8576	98.8156	98.8163	98.8055	98.8478	98.461	98.794	98.7306	98.229	98.824	98.7961	98.8952	98.2944	98.886	98.7959	98.8361	98.7928	99.1408	98.7933
SRR9914991	99.998	98.7998	99.9939	98.7583	98.7692	98.8501	98.7945	98.5393	98.7504	98.7457	98.805	98.7756	99.9662	99.3932	98.7167	99.9881	98.2889	98.8414	98.8301	99.996	99.9863	99.993	98.7787	98.2865	98.7758	98.3068	98.8218	98.799	98.8555	99.9924	99.9824	98.7722	99.9978	99.9715	98.8717	98.3885	98.7706	98.6679	98.1633	98.8488	99.9826	98.7942	98.2578	98.7482	99.9925	98.8635	99.9781	98.7825	99.9889
SRR9914992	99.9862	98.7879	99.9901	98.7761	98.7678	98.8614	98.7548	98.5455	98.7641	98.7671	98.7627	98.7854	99.9784	99.4227	98.7462	99.9899	98.2857	98.8302	98.8282	99.9864	99.9932	99.9775	98.7774	98.2091	98.7545	98.3138	98.8149	98.7811	98.7919	99.982	99.9933	98.7936	99.9872	99.9777	98.8665	98.4635	98.7921	98.6944	98.1829	98.8346	99.9963	98.7734	98.2723	98.7185	99.9828	98.8654	99.9845	98.8665	99.9802
SRR9914997	98.7149	98.7922	98.7332	98.7312	98.7161	98.8983	98.8058	98.5313	98.9043	98.9021	98.7647	98.9251	98.7335	98.7256	98.7663	98.718	98.2599	98.7643	98.8907	98.7484	98.718	98.7234	98.7317	98.2353	98.7995	98.296	98.8372	98.7947	98.823	98.7306	98.7368	98.898	98.7235	98.7365	98.8557	98.4361	98.8977	98.7338	98.2161	98.8147	98.7241	98.8112	98.2463	98.7608	98.6905	98.8386	98.7091	98.7932	98.7134
SRR9915000	99.9953	98.7946	99.9961	98.7127	98.7587	98.8421	98.8555	98.5395	98.7831	98.7656	98.8326	98.7921	99.9729	99.401	98.7021	99.9907	98.2723	98.8524	98.8458	99.9933	99.9906	99.9889	98.7853	98.2556	98.8297	98.2794	98.8743	98.8263	98.8591	99.9914	99.9858	98.8026	99.9938	99.9823	98.8684	98.3992	98.7801	98.6849	98.1623	98.815	99.9897	98.8416	98.264	98.7661	99.9945	98.8693	99.9824	98.7942	99.9925
SRR9915001	98.8186	98.9763	98.828	98.7139	98.7056	98.8506	99.9857	98.5246	98.8193	98.89	99.9729	98.8961	98.8218	98.8038	98.741	98.8348	98.2947	99.8945	98.9088	98.8237	98.8534	98.8245	98.7413	98.2767	99.9781	98.3803	99.9857	99.977	99.9575	98.8195	98.8496	98.9297	98.8213	98.8366	98.9421	98.4492	98.8905	98.709	98.2848	98.9717	98.8681	99.9829	98.3488	98.7731	98.8419	98.9532	98.8622	98.788	98.8289
[truncated: 206 more columns]

## Sheet: Table 4
Supplemental Table 4. Presence and absence of antimicrobial resistance genes per genome identified using ABRicate
#FILE	NUM_FOUND	AAC(3)-IId	AAC(3)-IV	AAC(6')-Iaa	AAC(6')-Iy	ANT(3'')-IIa	APH(3'')-Ib	APH(3')-Ia	APH(4)-Ia	APH(6)-Id	CARB-3	CMY-59	CRP	CTX-M-65	Escherichia_coli_acrA	Escherichia_coli_ampH	FosA3	FosA7	H-NS	QnrB5	QnrS2	TEM-1	TEM-150	TEM-206	aadA2	acrB	acrD	bacA	baeR	cmlA1	cpxA	dfrA1	dfrA12	dfrA14	emrA	emrB	emrR	floR	golS	kdpE	marA	mdsA	mdsB	mdsC	mdtB	mdtC	mdtK	mphA	msbA
SRR7300314	31	0	0	0	1	0	0	0	0	0	0	0	1	0	1	1	0	0	1	0	1	1	0	0	0	1	1	1	1	0	1	0	0	0	1	1	1	0	1	1	1	1	1	1	1	1	1	0	1
SRR9860267	31	0	0	1	0	1	0	0	0	0	1	0	1	0	1	1	0	0	1	0	0	1	0	0	0	1	1	1	1	0	1	0	0	0	1	1	1	0	1	1	1	1	1	1	1	1	1	0	1
SRR10985350	28	0	0	0	1	0	1	0	0	1	0	0	1	0	1	0	0	0	1	0	0	0	0	0	0	1	1	1	1	0	1	0	0	0	1	1	1	0	1	1	1	1	1	1	1	1	1	0	1
SRR9184963	35	1	1	1	0	0	1	0	0	1	0	0	1	0	1	1	0	0	1	0	0	1	0	0	1	1	1	1	1	0	1	0	1	0	1	1	1	0	1	1	1	1	1	1	1	1	1	0	1
SRR10674773	31	0	0	1	0	0	1	0	0	1	0	0	1	0	1	1	0	0	1	0	0	1	0	0	0	1	1	1	1	0	1	0	0	0	1	1	1	0	1	1	1	1	1	1	1	1	1	0	1
SRR7179431	29	0	0	0	1	0	1	0	0	1	0	0	1	0	1	1	0	0	1	0	0	0	0	0	0	1	1	1	1	0	1	0	0	0	1	1	1	0	1	1	1	1	1	1	1	1	1	0	1
SRR7346596	29	0	0	0	1	0	1	0	0	1	0	0	1	0	1	1	0	0	1	0	0	0	0	0	0	1	1	1	1	0	1	0	0	0	1	1	1	0	1	1	1	1	1	1	1	1	1	0	1
SRR7300336	27	0	0	1	0	0	0	0	0	0	0	0	1	0	1	1	0	0	1	0	0	0	0	0	0	1	1	1	1	0	1	0	0	0	1	1	1	0	1	1	1	1	1	1	1	1	1	0	1
SRR8170415	32	0	0	1	0	1	0	0	0	0	0	0	1	0	1	1	0	0	1	0	0	0	0	0	1	1	1	1	1	1	1	0	0	0	1	1	1	0	1	1	1	1	1	1	1	1	1	0	1
SRR9914976	32	0	0	1	0	1	0	0	0	0	0	0	1	0	1	1	0	0	1	0	0	0	0	0	1	1	1	1	1	1	1	0	0	0	1	1	1	0	1	1	1	1	1	1	1	1	1	0	1
SRR11305620	31	0	0	0	1	0	0	0	0	0	0	0	1	0	1	0	0	0	1	0	0	0	0	0	0	1	1	1	1	0	1	1	0	0	1	1	1	1	1	1	1	1	1	1	1	1	1	1	1
SRR8793574	36	0	0	0	1	1	0	1	1	0	0	0	1	1	1	0	1	0	1	0	0	1	0	0	0	1	1	1	1	0	1	0	0	1	1	1	1	1	1	1	1	1	1	1	1	1	1	0	1
SRR9659668	36	0	0	0	1	1	0	1	1	0	0	0	1	1	1	0	1	0	1	0	0	1	0	0	0	1	1	1	1	0	1	0	0	1	1	1	1	1	1	1	1	1	1	1	1	1	1	0	1
SRR9659674	36	0	0	0	1	1	0	1	1	0	0	0	1	1	1	0	1	0	1	0	0	1	0	0	0	1	1	1	1	0	1	0	0	1	1	1	1	1	1	1	1	1	1	1	1	1	1	0	1
SRR7063453	35	0	0	0	1	1	0	1	1	0	0	0	1	1	1	0	1	0	1	0	0	0	0	0	0	1	1	1	1	0	1	0	0	1	1	1	1	1	1	1	1	1	1	1	1	1	1	0	1
SRR7179448	35	0	0	0	1	1	0	1	1	0	0	0	1	1	1	0	1	0	1	0	0	0	0	0	0	1	1	1	1	0	1	0	0	1	1	1	1	1	1	1	1	1	1	1	1	1	1	0	1
SRR8645369	32	0	0	0	1	1	0	1	0	0	0	0	1	1	1	0	1	0	1	0	0	0	0	0	0	1	1	1	1	0	1	0	0	1	1	1	1	0	1	1	1	1	1	1	1	1	1	0	1
SRR10103909	34	0	0	0	1	1	0	1	1	0	0	0	1	1	1	0	0	0	1	0	0	0	0	0	0	1	1	1	1	0	1	0	0	1	1	1	1	1	1	1	1	1	1	1	1	1	1	0	1
SRR7789794	30	0	0	0	1	0	0	1	1	0	0	0	1	0	1	0	0	0	1	0	0	0	0	0	0	1	1	1	1	0	1	0	0	1	1	1	1	1	1	1	1	1	1	1	1	1	1	0	1
SRR8793570	32	0	0	0	1	1	0	0	1	0	0	0	1	0	1	0	0	0	1	0	0	0	0	0	0	1	1	1	1	0	1	0	0	1	1	1	1	1	1	1	1	1	1	1	1	1	1	0	1
SRR6468492	34	0	0	0	1	0	1	1	0	1	0	1	1	0	1	1	0	0	1	0	0	0	0	1	0	1	1	1	1	0	1	0	0	0	1	1	1	1	1	1	1	1	1	1	1	1	1	0	1
SRR8979069	34	0	0	0	1	0	1	1	0	1	0	1	1	0	1	1	0	0	1	0	0	0	0	1	0	1	1	1	1	0	1	0	0	0	1	1	1	1	1	1	1	1	1	1	1	1	1	0	1
SRR10988577	33	0	0	0	1	0	1	0	0	1	0	1	1	0	1	1	0	0	1	0	0	0	0	1	0	1	1	1	1	0	1	0	0	0	1	1	1	1	1	1	1	1	1	1	1	1	1	0	1
SRR6107362	30	0	0	0	1	0	1	0	0	1	0	0	1	0	1	0	0	0	1	0	0	0	1	0	0	1	1	1	1	0	1	0	0	0	1	1	1	1	1	1	1	1	1	1	1	1	1	0	1
SRR9166935	30	0	0	1	0	0	1	0	0	1	0	0	1	0	1	0	0	0	1	0	0	0	1	0	0	1	1	1	1	0	1	0	0	0	1	1	1	0	1	1	1	1	1	1	1	1	1	0	1
SRR10686683	30	0	0	0	1	0	1	0	0	1	0	0	1	0	1	1	0	0	1	0	0	1	0	0	0	1	1	1	1	0	1	0	0	0	1	1	1	0	1	1	1	1	1	1	1	1	1	0	1
SRR7740939	32	0	0	0	1	0	1	0	0	1	0	0	1	0	1	1	0	0	1	0	0	1	0	0	0	1	1	1	1	0	1	0	0	0	1	1	1	0	1	1	1	1	1	1	1	1	1	0	1
SRR8113592	30	0	0	1	0	0	1	0	0	1	0	0	1	0	1	1	0	0	1	0	0	1	0	0	0	1	1	1	1	0	1	0	0	0	1	1	1	0	1	1	1	1	1	1	1	1	1	0	1
SRR8645410	28	0	0	0	1	0	0	0	0	0	0	0	1	0	1	1	0	0	1	0	0	1	0	0	0	1	1	1	1	0	1	0	0	0	1	1	1	0	1	1	1	1	1	1	1	1	1	0	1
SRR10224599	27	0	0	0	1	0	0	0	0	0	0	0	1	0	1	1	0	0	1	1	0	0	0	0	0	1	1	1	1	0	1	0	0	0	1	1	1	0	1	1	1	1	1	1	1	1	1	0	1
SRR5364226	28	0	0	0	1	0	0	0	0	0	0	0	1	0	1	1	0	0	1	1	0	0	0	0	0	1	1	1	1	0	1	0	0	0	1	1	1	0	1	1	1	1	1	1	1	1	1	0	1
SRR6107330	27	0	0	0	1	0	0	0	0	0	0	0	1	0	1	1	0	1	1	0	0	0	0	0	0	1	1	1	1	0	1	0	0	0	1	1	1	0	1	1	1	1	1	1	1	1	1	0	1
SRR6107334	27	0	0	0	1	0	0	0	0	0	0	0	1	0	1	1	0	1	1	0	0	0	0	0	0	1	1	1	1	0	1	0	0	0	1	1	1	0	1	1	1	1	1	1	1	1	1	0	1
SRR6107340	27	0	0	0	1	0	0	0	0	0	0	0	1	0	1	1	0	1	1	0	0	0	0	0	0	1	1	1	1	0	1	0	0	0	1	1	1	0	1	1	1	1	1	1	1	1	1	0	1
SRR6107359	27	0	0	0	1	0	0	0	0	0	0	0	1	0	1	1	0	1	1	0	0	0	0	0	0	1	1	1	1	0	1	0	0	0	1	1	1	0	1	1	1	1	1	1	1	1	1	0	1
SRR6107360	27	0	0	0	1	0	0	0	0	0	0	0	1	0	1	1	0	1	1	0	0	0	0	0	0	1	1	1	1	0	1	0	0	0	1	1	1	0	1	1	1	1	1	1	1	1	1	0	1
SRR6183271	27	0	0	0	1	0	0	0	0	0	0	0	1	0	1	1	0	1	1	0	0	0	0	0	0	1	1	1	1	0	1	0	0	0	1	1	1	0	1	1	1	1	1	1	1	1	1	0	1
SRR6183272	27	0	0	0	1	0	0	0	0	0	0	0	1	0	1	1	0	1	1	0	0	0	0	0	0	1	1	1	1	0	1	0	0	0	1	1	1	0	1	1	1	1	1	1	1	1	1	0	1
SRR7610624	27	0	0	0	1	0	0	0	0	0	0	0	1	0	1	1	0	1	1	0	0	0	0	0	0	1	1	1	1	0	1	0	0	0	1	1	1	0	1	1	1	1	1	1	1	1	1	0	1
SRR7939573	28	0	0	0	1	0	0	0	0	0	0	0	1	0	1	1	0	1	1	0	0	0	0	0	0	1	1	1	1	0	1	0	0	0	1	1	1	0	1	1	1	1	1	1	1	1	1	0	1
SRR8170802	28	0	0	0	1	0	0	0	0	0	0	0	1	0	1	1	0	1	1	0	0	0	0	0	0	1	1	1	1	0	1	0	0	0	1	1	1	0	1	1	1	1	1	1	1	1	1	0	1
SRR8294504	28	0	0	0	1	0	0	0	0	0	0	0	1	0	1	1	0	1	1	0	0	0	0	0	0	1	1	1	1	0	1	0	0	0	1	1	1	0	1	1	1	1	1	1	1	1	1	0	1
SRR6183302	29	0	0	1	0	0	0	0	0	0	0	0	1	0	1	1	0	1	1	0	0	0	0	0	0	1	1	1	1	0	1	0	0	0	1	1	1	0	1	1	1	1	1	1	1	1	1	0	1
SRR7063449	33	0	0	0	1	1	0	1	1	0	0	0	1	1	1	0	0	0	1	0	0	0	0	0	0	1	1	1	1	0	1	0	0	0	1	1	1	1	1	1	1	1	1	1	1	1	1	0	1
SRR8645343	32	0	0	0	1	0	1	1	0	1	0	0	1	0	1	1	0	0	1	0	0	0	0	0	0	1	1	1	1	0	1	0	0	0	1	1	1	0	1	1	1	1	1	1	1	1	1	0	1
SRR8645348	32	0	0	0	1	0	1	1	0	1	0	0	1	0	1	1	0	0	1	0	0	0	0	0	0	1	1	1	1	0	1	0	0	0	1	1	1	0	1	1	1	1	1	1	1	1	1	0	1
SRR10224600	30	0	0	0	1	0	1	0	0	1	0	1	1	0	1	1	0	0	1	0	0	0	0	0	0	1	1	1	1	0	1	0	0	0	1	1	1	0	1	1	1	1	1	1	1	1	1	0	1
SRR10674775	32	0	0	0	1	0	1	0	0	1	0	1	1	0	1	1	0	0	1	0	0	0	0	0	0	1	1	1	1	0	1	0	0	0	1	1	1	1	1	1	1	1	1	1	1	1	1	0	1
SRR12102176	30	0	0	0	1	0	1	0	0	1	0	0	1	0	1	1	0	0	1	0	0	0	0	0	0	1	1	1	1	0	1	0	0	0	1	1	1	0	1	1	1	1	1	1	1	1	1	0	1
SRR12102181	30	0	0	0	1	0	1	0	0	1	0	0	1	0	1	1	0	0	1	0	0	0	0	0	0	1	1	1	1	0	1	0	0	0	1	1	1	0	1	1	1	1	1	1	1	1	1	0	1
SRR12102183	30	0	0	0	1	0	1	0	0	1	0	0	1	0	1	1	0	0	1	0	0	0	0	0	0	1	1	1	1	0	1	0	0	0	1	1	1	0	1	1	1	1	1	1	1	1	1	0	1
SRR12102186	30	0	0	0	1	0	1	0	0	1	0	0	1	0	1	1	0	0	1	0	0	0	0	0	0	1	1	1	1	0	1	0	0	0	1	1	1	0	1	1	1	1	1	1	1	1	1	0	1
SRR5364224	32	0	0	0	1	0	1	0	0	1	0	1	1	0	1	1	0	0	1	0	0	0	0	0	0	1	1	1	1	0	1	0	0	0	1	1	1	1	1	1	1	1	1	1	1	1	1	0	1
SRR7740940	30	0	0	0	1	0	1	0	0	1	0	0	1	0	1	1	0	0	1	0	0	0	0	0	0	1	1	1	1	0	1	0	0	0	1	1	1	0	1	1	1	1	1	1	1	1	1	0	1
SRR7740950	32	0	0	0	1	0	1	0	0	1	0	1	1	0	1	1	0	0	1	0	0	0	0	0	0	1	1	1	1	0	1	0	0	0	1	1	1	1	1	1	1	1	1	1	1	1	1	0	1
SRR8294514	32	0	0	0	1	0	1	0	0	1	0	1	1	0	1	1	0	0	1	0	0	0	0	0	0	1	1	1	1	0	1	0	0	0	1	1	1	1	1	1	1	1	1	1	1	1	1	0	1
SRR8645398	32	0	0	0	1	0	1	0	0	1	0	1	1	0	1	1	0	0	1	0	0	0	0	0	0	1	1	1	1	0	1	0	0	0	1	1	1	1	1	1	1	1	1	1	1	1	1	0	1
SRR6183270	30	0	0	1	0	0	1	0	0	1	0	0	1	0	1	1	0	0	1	0	0	0	0	0	0	1	1	1	1	0	1	0	0	0	1	1	1	0	1	1	1	1	1	1	1	1	1	0	1
SRR6183310	32	0	0	1	0	0	1	0	0	1	0	1	1	0	1	1	0	0	1	0	0	0	0	0	0	1	1	1	1	0	1	0	0	0	1	1	1	1	1	1	1	1	1	1	1	1	1	0	1
SRR10224610	27	0	0	0	1	0	0	1	0	0	0	0	1	0	1	0	0	0	1	0	0	0	0	0	0	1	1	1	1	0	1	0	0	0	1	1	1	0	1	1	1	1	1	1	1	1	1	0	1
SRR10224606	29	0	0	0	1	1	0	0	0	0	0	0	1	0	1	1	0	0	1	0	0	0	0	0	0	1	1	1	1	0	1	0	0	0	1	1	1	0	1	1	1	1	1	1	1	1	1	0	1
SRR7442144	28	0	0	0	1	1	0	0	0	0	0	0	1	0	1	0	0	0	1	0	0	0	0	0	0	1	1	1	1	0	1	0	0	0	1	1	1	0	1	1	1	1	1	1	1	1	1	0	1
SRR9914987	28	0	0	0	1	1	0	0	0	0	0	0	1	0	1	0	0	0	1	0	0	0	0	0	0	1	1	1	1	0	1	0	0	0	1	1	1	0	1	1	1	1	1	1	1	1	1	0	1
SRR10686669	28	0	0	1	0	1	0	0	0	0	0	0	1	0	1	1	0	0	1	0	0	0	0	0	0	1	1	1	1	0	1	0	0	0	1	1	1	0	1	1	1	1	1	1	1	1	1	0	1
SRR10103906	26	0	1	0	1	0	0	0	0	0	0	0	1	0	1	1	0	0	1	0	0	0	0	0	0	1	1	1	1	0	1	0	0	0	1	1	1	0	1	1	1	1	1	1	1	1	1	0	1
SRR10103908	26	0	1	0	1	0	0	0	0	0	0	0	1	0	1	1	0	0	1	0	0	0	0	0	0	1	1	1	1	0	1	0	0	0	1	1	1	0	1	1	1	1	1	1	1	1	1	0	1
SRR10103910	25	0	1	0	1	0	0	0	0	0	0	0	1	0	1	0	0	0	1	0	0	0	0	0	0	1	1	1	1	0	1	0	0	0	1	1	1	0	1	1	1	1	1	1	1	1	1	0	1
SRR10103916	27	0	0	0	1	0	0	0	0	0	0	0	1	0	1	1	0	0	1	0	0	0	0	0	0	1	1	1	1	0	1	0	0	0	1	1	1	0	1	1	1	1	1	1	1	1	1	0	1
SRR10224598	27	0	0	0	1	0	0	0	0	0	0	0	1	0	1	1	0	0	1	0	0	0	0	0	0	1	1	1	1	0	1	0	0	0	1	1	1	0	1	1	1	1	1	1	1	1	1	0	1
SRR10224601	25	0	0	0	1	0	0	0	0	0	0	0	1	0	1	0	0	0	1	0	0	0	0	0	0	1	1	1	1	0	1	0	0	0	1	1	1	0	1	1	1	1	1	1	1	1	1	0	1
SRR10224602	26	0	0	0	1	0	0	0	0	0	0	0	1	0	1	1	0	0	1	0	0	0	0	0	0	1	1	1	1	0	1	0	0	0	1	1	1	0	1	1	1	1	1	1	1	1	1	0	1
SRR10224607	26	0	0	0	1	0	0	0	0	0	0	0	1	0	1	1	0	0	1	0	0	0	0	0	0	1	1	1	1	0	1	0	0	0	1	1	1	0	1	1	1	1	1	1	1	1	1	0	1
SRR10224608	26	0	0	0	1	0	0	0	0	0	0	0	1	0	1	1	0	0	1	0	0	0	0	0	0	1	1	1	1	0	1	0	0	0	1	1	1	0	1	1	1	1	1	1	1	1	1	0	1
SRR10224609	26	0	0	0	1	0	0	0	0	0	0	0	1	0	1	1	0	0	1	0	0	0	0	0	0	1	1	1	1	0	1	0	0	0	1	1	1	0	1	1	1	1	1	1	1	1	1	0	1
SRR10224613	26	0	0	0	1	0	0	0	0	0	0	0	1	0	1	0	0	0	1	0	0	0	0	0	0	1	1	1	1	0	1	0	0	0	1	1	1	0	1	1	1	1	1	1	1	1	1	0	1
SRR10224617	26	0	0	0	1	0	0	0	0	0	0	0	1	0	1	1	0	0	1	0	0	0	0	0	0	1	1	1	1	0	1	0	0	0	1	1	1	0	1	1	1	1	1	1	1	1	1	0	1
SRR10224618	26	0	0	0	1	0	0	0	0	0	0	0	1	0	1	1	0	0	1	0	0	0	0	0	0	1	1	1	1	0	1	0	0	0	1	1	1	0	1	1	1	1	1	1	1	1	1	0	1
SRR10224619	27	0	0	0	1	0	0	0	0	0	0	0	1	0	1	1	0	0	1	0	0	0	0	0	0	1	1	1	1	0	1	0	0	0	1	1	1	0	1	1	1	1	1	1	1	1	1	0	1
SRR10224620	26	0	0	0	1	0	0	0	0	0	0	0	1	0	1	1	0	0	1	0	0	0	0	0	0	1	1	1	1	0	1	0	0	0	1	1	1	0	1	1	1	1	1	1	1	1	1	0	1
SRR10224621	26	0	0	0	1	0	0	0	0	0	0	0	1	0	1	1	0	0	1	0	0	0	0	0	0	1	1	1	1	0	1	0	0	0	1	1	1	0	1	1	1	1	1	1	1	1	1	0	1
SRR10224623	27	0	0	0	1	0	0	0	0	0	0	0	1	0	1	1	0	0	1	0	0	0	0	0	0	1	1	1	1	0	1	0	0	0	1	1	1	0	1	1	1	1	1	1	1	1	1	0	1
SRR10224624	27	0	0	0	1	0	0	0	0	0	0	0	1	0	1	1	0	0	1	0	0	0	0	0	0	1	1	1	1	0	1	0	0	0	1	1	1	0	1	1	1	1	1	1	1	1	1	0	1
SRR10224625	26	0	0	0	1	0	0	0	0	0	0	0	1	0	1	0	0	0	1	0	0	0	0	0	0	1	1	1	1	0	1	0	0	0	1	1	1	0	1	1	1	1	1	1	1	1	1	0	1
SRR10226384	26	0	0	0	1	0	0	0	0	0	0	0	1	0	1	1	0	0	1	0	0	0	0	0	0	1	1	1	1	0	1	0	0	0	1	1	1	0	1	1	1	1	1	1	1	1	1	0	1
SRR10392731	27	0	0	0	1	0	0	0	0	0	0	0	1	0	1	1	0	0	1	0	0	0	0	0	0	1	1	1	1	0	1	0	0	0	1	1	1	0	1	1	1	1	1	1	1	1	1	0	1
SRR10674704	27	0	0	0	1	0	0	0	0	0	0	0	1	0	1	1	0	0	1	0	0	0	0	0	0	1	1	1	1	0	1	0	0	0	1	1	1	0	1	1	1	1	1	1	1	1	1	0	1
SRR10674765	26	0	0	0	1	0	0	0	0	0	0	0	1	0	1	1	0	0	1	0	0	0	0	0	0	1	1	1	1	0	1	0	0	0	1	1	1	0	1	1	1	1	1	1	1	1	1	0	1
SRR10674766	27	0	0	0	1	0	0	0	0	0	0	0	1	0	1	1	0	0	1	0	0	0	0	0	0	1	1	1	1	0	1	0	0	0	1	1	1	0	1	1	1	1	1	1	1	1	1	0	1
SRR10674767	26	0	0	0	1	0	0	0	0	0	0	0	1	0	1	1	0	0	1	0	0	0	0	0	0	1	1	1	1	0	1	0	0	0	1	1	1	0	1	1	1	1	1	1	1	1	1	0	1
SRR10674769	26	0	0	0	1	0	0	0	0	0	0	0	1	0	1	1	0	0	1	0	0	0	0	0	0	1	1	1	1	0	1	0	0	0	1	1	1	0	1	1	1	1	1	1	1	1	1	0	1
SRR10674770	27	0	0	0	1	0	0	0	0	0	0	0	1	0	1	1	0	0	1	0	0	0	0	0	0	1	1	1	1	0	1	0	0	0	1	1	1	0	1	1	1	1	1	1	1	1	1	0	1
SRR10674771	26	0	0	0	1	0	0	0	0	0	0	0	1	0	1	1	0	0	1	0	0	0	0	0	0	1	1	1	1	0	1	0	0	0	1	1	1	0	1	1	1	1	1	1	1	1	1	0	1
SRR10674774	27	0	0	0	1	0	0	0	0	0	0	0	1	0	1	1	0	0	1	0	0	0	0	0	0	1	1	1	1	0	1	0	0	0	1	1	1	0	1	0	1	1	1	1	1	1	1	0	1
SRR10674782	27	0	0	0	1	0	0	0	0	0	0	0	1	0	1	1	0	0	1	0	0	0	0	0	0	1	1	1	1	0	1	0	0	0	1	1	1	0	1	1	1	1	1	1	1	1	1	0	1
SRR10674783	27	0	0	0	1	0	0	0	0	0	0	0	1	0	1	1	0	0	1	0	0	0	0	0	0	1	1	1	1	0	1	0	0	0	1	1	1	0	1	1	1	1	1	1	1	1	1	0	1
SRR10686682	26	0	0	0	1	0	0	0	0	0	0	0	1	0	1	1	0	0	1	0	0	0	0	0	0	1	1	1	1	0	1	0	0	0	1	1	1	0	1	1	1	1	1	1	1	1	1	0	1
SRR10985287	26	0	0	0	1	0	0	0	0	0	0	0	1	0	1	1	0	0	1	0	0	0	0	0	0	1	1	1	1	0	1	0	0	0	1	1	1	0	1	1	1	1	1	1	1	1	1	0	1
SRR10985342	27	0	0	0	1	0	0	0	0	0	0	0	1	0	1	1	0	0	1	0	0	0	0	0	0	1	1	1	1	0	1	0	0	0	1	1	1	0	1	1	1	1	1	1	1	1	1	0	1
SRR10985343	25	0	0	0	1	0	0	0	0	0	0	0	1	0	1	0	0	0	1	0	0	0	0	0	0	1	1	1	1	0	1	0	0	0	1	1	1	0	1	1	1	1	1	1	1	1	1	0	1
SRR10985344	26	0	0	0	1	0	0	0	0	0	0	0	1	0	1	1	0	0	1	0	0	0	0	0	0	1	1	1	1	0	1	0	0	0	1	1	1	0	1	1	1	1	1	1	1	1	1	0	1
SRR10985345	26	0	0	0	1	0	0	0	0	0	0	0	1	0	1	1	0	0	1	0	0	0	0	0	0	1	1	1	1	0	1	0	0	0	1	1	1	0	1	1	1	1	1	1	1	1	1	0	1
SRR10985346	26	0	0	0	1	0	0	0	0	0	0	0	1	0	1	1	0	0	1	0	0	0	0	0	0	1	1	1	1	0	1	0	0	0	1	1	1	0	1	1	1	1	1	1	1	1	1	0	1
SRR10985348	26	0	0	0	1	0	0	0	0	0	0	0	1	0	1	0	0	0	1	0	0	0	0	0	0	1	1	1	1	0	1	0	0	0	1	1	1	0	1	0	1	1	1	1	1	1	1	0	1
SRR10985349	26	0	0	0	1	0	0	0	0	0	0	0	1	0	1	1	0	0	1	0	0	0	0	0	0	1	1	1	1	0	1	0	0	0	1	1	1	0	1	1	1	1	1	1	1	1	1	0	1
SRR10988576	26	0	0	0	1	0	0	0	0	0	0	0	1	0	1	1	0	0	1	0	0	0	0	0	0	1	1	1	1	0	1	0	0	0	1	1	1	0	1	1	1	1	1	1	1	1	1	0	1
SRR11305616	27	0	0	0	1	0	0	0	0	0	0	0	1	0	1	1	0	0	1	0	0	0	0	0	0	1	1	1	1	0	1	0	0	0	1	1	1	0	1	1	1	1	1	1	1	1	1	0	1
SRR11305619	26	0	0	0	1	0	0	0	0	0	0	0	1	0	1	1	0	0	1	0	0	0	0	0	0	1	1	1	1	0	1	0	0	0	1	1	1	0	1	1	1	1	1	1	1	1	1	0	1
SRR11305623	26	0	0	0	1	0	0	0	0	0	0	0	1	0	1	1	0	0	1	0	0	0	0	0	0	1	1	1	1	0	1	0	0	0	1	1	1	0	1	1	1	1	1	1	1	1	1	0	1
SRR11305633	27	0	0	0	1	0	0	0	0	0	0	0	1	0	1	1	0	0	1	0	0	0	0	0	0	1	1	1	1	0	1	0	0	0	1	1	1	0	1	1	1	1	1	1	1	1	1	0	1
SRR11305634	26	0	0	0	1	0	0	0	0	0	0	0	1	0	1	1	0	0	1	0	0	0	0	0	0	1	1	1	1	0	1	0	0	0	1	1	1	0	1	1	1	1	1	1	1	1	1	0	1
SRR11305643	26	0	0	0	1	0	0	0	0	0	0	0	1	0	1	1	0	0	1	0	0	0	0	0	0	1	1	1	1	0	1	0	0	0	1	1	1	0	1	1	1	1	1	1	1	1	1	0	1
SRR11625437	26	0	0	0	1	0	0	0	0	0	0	0	1	0	1	1	0	0	1	0	0	0	0	0	0	1	1	1	1	0	1	0	0	0	1	1	1	0	1	1	1	1	1	1	1	1	1	0	1
SRR11853600	26	0	0	0	1	0	0	0	0	0	0	0	1	0	1	1	0	0	1	0	0	0	0	0	0	1	1	1	1	0	1	0	0	0	1	1	1	0	1	1	1	1	1	1	1	1	1	0	1
SRR11853601	26	0	0	0	1	0	0	0	0	0	0	0	1	0	1	1	0	0	1	0	0	0	0	0	0	1	1	1	1	0	1	0	0	0	1	1	1	0	1	1	1	1	1	1	1	1	1	0	1
SRR11853602	27	0	0	0	1	0	0	0	0	0	0	1	1	0	1	1	0	0	1	0	0	0	0	0	0	1	1	1	1	0	1	0	0	0	1	1	1	0	1	1	1	1	1	1	1	1	1	0	1
SRR11853603	26	0	0	0	1	0	0	0	0	0	0	0	1	0	1	0	0	0	1	0	0	0	0	0	0	1	1	1	1	0	1	0	0	0	1	1	1	0	1	1	1	1	1	1	1	1	1	0	1
SRR11853605	27	0	0	0	1	0	0	0	0	0	0	0	1	0	1	1	0	0	1	0	0	0	0	0	0	1	1	1	1	0	1	0	0	0	1	1	1	0	1	1	1	1	1	1	1	1	1	0	1
SRR11853606	26	0	0	0	1	0	0	0	0	0	0	0	1	0	1	1	0	0	1	0	0	0	0	0	0	1	1	1	1	0	1	0	0	0	1	1	1	0	1	1	1	1	1	1	1	1	1	0	1
SRR12102174	26	0	0	0	1	0	0	0	0	0	0	0	1	0	1	1	0	0	1	0	0	0	0	0	0	1	1	1	1	0	1	0	0	0	1	1	1	0	1	1	1	1	1	1	1	1	1	0	1
SRR12102175	26	0	0	0	1	0	0	0	0	0	0	0	1	0	1	1	0	0	1	0	0	0	0	0	0	1	1	1	1	0	1	0	0	0	1	1	1	0	1	1	1	1	1	1	1	1	1	0	1
SRR12102177	27	0	0	0	1	0	0	0	0	0	0	1	1	0	1	1	0	0	1	0	0	0	0	0	0	1	1	1	1	0	1	0	0	0	1	1	1	0	1	1	1	1	1	1	1	1	1	0	1
SRR12102178	26	0	0	0	1	0	0	0	0	0	0	0	1	0	1	1	0	0	1	0	0	0	0	0	0	1	1	1	1	0	1	0	0	0	1	1	1	0	1	1	1	1	1	1	1	1	1	0	1
SRR12102179	26	0	0	0	1	0	0	0	0	0	0	0	1	0	1	1	0	0	1	0	0	0	0	0	0	1	1	1	1	0	1	0	0	0	1	1	1	0	1	1	1	1	1	1	1	1	1	0	1
SRR12102180	26	0	0	0	1	0	0	0	0	0	0	0	1	0	1	1	0	0	1	0	0	0	0	0	0	1	1	1	1	0	1	0	0	0	1	1	1	0	1	1	1	1	1	1	1	1	1	0	1
SRR12102182	26	0	0	0	1	0	0	0	0	0	0	0	1	0	1	1	0	0	1	0	0	0	0	0	0	1	1	1	1	0	1	0	0	0	1	1	1	0	1	1	1	1	1	1	1	1	1	0	1
SRR12102184	25	0	0	0	1	0	0	0	0	0	0	0	1	0	1	0	0	0	1	0	0	0	0	0	0	1	1	1	1	0	1	0	0	0	1	1	1	0	1	1	1	1	1	1	1	1	1	0	1
SRR12102185	26	0	0	0	1	0	0	0	0	0	0	0	1	0	1	1	0	0	1	0	0	0	0	0	0	1	1	1	1	0	1	0	0	0	1	1	1	0	1	1	1	1	1	1	1	1	1	0	1
SRR5364225	26	0	0	0	1	0	0	0	0	0	0	0	1	0	1	1	0	0	1	0	0	0	0	0	0	1	1	1	1	0	1	0	0	0	1	1	1	0	1	1	1	1	1	1	1	1	1	0	1
SRR5382673	26	0	0	0	1	0	0	0	0	0	0	0	1	0	1	1	0	0	1	0	0	0	0	0	0	1	1	1	1	0	1	0	0	0	1	1	1	0	1	1	1	1	1	1	1	1	1	0	1
SRR6107297	26	0	0	0	1	0	0	0	0	0	0	0	1	0	1	1	0	0	1	0	0	0	0	0	0	1	1	1	1	0	1	0	0	0	1	1	1	0	1	1	1	1	1	1	1	1	1	0	1
SRR6107309	27	0	0	0	1	0	0	0	0	0	0	0	1	0	1	1	0	0	1	0	0	0	0	0	0	1	1	1	1	0	1	0	0	0	1	1	1	0	1	1	1	1	1	1	1	1	1	0	1
SRR6107320	27	0	0	0	1	0	0	0	0	0	0	0	1	0	1	1	0	0	1	0	0	0	0	0	0	1	1	1	1	0	1	0	0	0	1	1	1	0	1	1	1	1	1	1	1	1	1	0	1
SRR6107350	21	0	0	0	1	0	0	0	0	0	0	0	1	0	1	1	0	0	1	0	0	0	0	0	0	1	1	1	1	0	1	0	0	0	1	1	1	0	0	1	1	0	0	0	1	1	1	0	1
SRR6107354	27	0	0	0	1	0	0	0	0	0	0	0	1	0	1	1	0	0	1	0	0	0	0	0	0	1	1	1	1	0	1	0	0	0	1	1	1	0	1	1	1	1	1	1	1	1	1	0	1
SRR6107371	26	0	0	0	1	0	0	0	0	0	0	0	1	0	1	1	0	0	1	0	0	0	0	0	0	1	1	1	1	0	1	0	0	0	1	1	1	0	1	1	1	1	1	1	1	1	1	0	1
SRR6158700	27	0	0	0	1	0	0	0	0	0	0	0	1	0	1	1	0	0	1	0	0	0	0	0	0	1	1	1	1	0	1	0	0	0	1	1	1	0	1	1	1	1	1	1	1	1	1	0	1
SRR6183274	27	0	0	0	1	0	0	0	0	0	0	0	1	0	1	1	0	0	1	0	0	0	0	0	0	1	1	1	1	0	1	0	0	0	1	1	1	0	1	1	1	1	1	1	1	1	1	0	1
SRR6183275	26	0	0	0	1	0	0	0	0	0	0	0	1	0	1	1	0	0	1	0	0	0	0	0	0	1	1	1	1	0	1	0	0	0	1	1	1	0	1	1	1	1	1	1	1	1	1	0	1
SRR6183303	26	0	0	0	1	0	0	0	0	0	0	0	1	0	1	1	0	0	1	0	0	0	0	0	0	1	1	1	1	0	1	0	0	0	1	1	1	0	1	1	1	1	1	1	1	1	1	0	1
SRR6183315	27	0	0	0	1	0	0	0	0	0	0	0	1	0	1	1	0	0	1	0	0	0	0	0	0	1	1	1	1	0	1	0	0	0	1	1	1	0	1	1	1	1	1	1	1	1	1	0	1
SRR6183316	26	0	0	0	1	0	0	0	0	0	0	0	1	0	1	1	0	0	1	0	0	0	0	0	0	1	1	1	1	0	1	0	0	0	1	1	1	0	1	1	1	1	1	1	1	1	1	0	1
SRR6183317	27	0	0	0	1	0	0	0	0	0	0	0	1	0	1	1	0	0	1	0	0	0	0	0	0	1	1	1	1	0	1	0	0	0	1	1	1	0	1	1	1	1	1	1	1	1	1	0	1
SRR6366419	26	0	0	0	1	0	0	0	0	0	0	0	1	0	1	1	0	0	1	0	0	0	0	0	0	1	1	1	1	0	1	0	0	0	1	1	1	0	1	1	1	1	1	1	1	1	1	0	1
SRR6366421	26	0	0	0	1	0	0	0	0	0	0	0	1	0	1	1	0	0	1	0	0	0	0	0	0	1	1	1	1	0	1	0	0	0	1	1	1	0	1	1	1	1	1	1	1	1	1	0	1
SRR6366425	26	0	0	0	1	0	0	0	0	0	0	0	1	0	1	1	0	0	1	0	0	0	0	0	0	1	1	1	1	0	1	0	0	0	1	1	1	0	1	1	1	1	1	1	1	1	1	0	1
SRR6366426	26	0	0	0	1	0	0	0	0	0	0	0	1	0	1	1	0	0	1	0	0	0	0	0	0	1	1	1	1	0	1	0	0	0	1	1	1	0	1	1	1	1	1	1	1	1	1	0	1
SRR6366428	25	0	0	0	1	0	0	0	0	0	0	0	1	0	1	0	0	0	1	0	0	0	0	0	0	1	1	1	1	0	1	0	0	0	1	1	1	0	1	1	1	1	1	1	1	1	1	0	1
SRR6366432	26	0	0	0	1	0	0	0	0	0	0	0	1	0	1	1	0	0	1	0	0	0	0	0	0	1	1	1	1	0	1	0	0	0	1	1	1	0	1	1	1	1	1	1	1	1	1	0	1
SRR6371549	26	0	0	0	1	0	0	0	0	0	0	0	1	0	1	0	0	0	1	0	0	0	0	0	0	1	1	1	1	0	1	0	0	0	1	1	1	0	1	1	1	1	1	1	1	1	1	0	1
SRR6468486	26	0	0	0	1	0	0	0	0	0	0	0	1	0	1	0	0	0	1	0	0	0	0	0	0	1	1	1	1	0	1	0	0	0	1	1	1	0	1	0	1	1	1	1	1	1	1	0	1
SRR6468719	21	0	0	0	1	0	0	0	0	0	0	0	1	0	1	1	0	0	1	0	0	0	0	0	0	1	1	1	1	0	1	0	0	0	1	1	1	0	0	1	1	0	0	0	1	1	1	0	1
SRR6468720	26	0	0	0	1	0	0	0	0	0	0	0	1	0	1	1	0	0	1	0	0	0	0	0	0	1	1	1	1	0	1	0	0	0	1	1	1	0	1	1	1	1	1	1	1	1	1	0	1
SRR6710445	27	0	0	0	1	0	0	0	0	0	0	0	1	0	1	1	0	0	1	0	0	0	0	0	0	1	1	1	1	0	1	0	0	0	1	1	1	0	1	1	1	1	1	1	1	1	1	0	1
SRR6710447	26	0	0	0	1	0	0	0	0	0	0	0	1	0	1	1	0	0	1	0	0	0	0	0	0	1	1	1	1	0	1	0	0	0	1	1	1	0	1	1	1	1	1	1	1	1	1	0	1
SRR6710453	27	0	0	0	1	0	0	0	0	0	0	0	1	0	1	1	0	0	1	0	0	0	0	0	0	1	1	1	1	0	1	0	0	0	1	1	1	0	1	1	1	1	1	1	1	1	1	0	1
SRR6710464	26	0	0	0	1	0	0	0	0	0	0	0	1	0	1	1	0	0	1	0	0	0	0	0	0	1	1	1	1	0	1	0	0	0	1	1	1	0	1	1	1	1	1	1	1	1	1	0	1
SRR6710468	26	0	0	0	1	0	0	0	0	0	0	0	1	0	1	1	0	0	1	0	0	0	0	0	0	1	1	1	1	0	1	0	0	0	1	1	1	0	1	1	1	1	1	1	1	1	1	0	1
SRR6760545	26	0	0	0	1	0	0	0	0	0	0	0	1	0	1	1	0	0	1	0	0	0	0	0	0	1	1	1	1	0	1	0	0	0	1	1	1	0	1	1	1	1	1	1	1	1	1	0	1
SRR6940586	26	0	0	0	1	0	0	0	0	0	0	0	1	0	1	1	0	0	1	0	0	0	0	0	0	1	1	1	1	0	1	0	0	0	1	1	1	0	1	1	1	1	1	1	1	1	1	0	1
SRR6940737	26	0	0	0	1	0	0	0	0	0	0	0	1	0	1	1	0	0	1	0	0	0	0	0	0	1	1	1	1	0	1	0	0	0	1	1	1	0	1	1	1	1	1	1	1	1	1	0	1
SRR6940738	26	0	0	0	1	0	0	0	0	0	0	0	1	0	1	1	0	0	1	0	0	0	0	0	0	1	1	1	1	0	1	0	0	0	1	1	1	0	1	1	1	1	1	1	1	1	1	0	1
SRR6940739	27	0	0	0	1	0	0	0	0	0	0	0	1	0	1	1	0	0	1	0	0	0	0	0	0	1	1	1	1	0	1	0	0	0	1	1	1	0	1	1	1	1	1	1	1	1	1	0	1
SRR6940746	26	0	0	0	1	0	0	0	0	0	0	0	1	0	1	1	0	0	1	0	0	0	0	0	0	1	1	1	1	0	1	0	0	0	1	1	1	0	1	1	1	1	1	1	1	1	1	0	1
SRR6940748	27	0	0	0	1	0	0	0	0	0	0	0	1	0	1	1	0	0	1	0	0	0	0	0	0	1	1	1	1	0	1	0	0	0	1	1	1	0	1	1	1	1	1	1	1	1	1	0	1
SRR6940754	26	0	0	0	1	0	0	0	0	0	0	0	1	0	1	1	0	0	1	0	0	0	0	0	0	1	1	1	1	0	1	0	0	0	1	1	1	0	1	1	1	1	1	1	1	1	1	0	1
SRR7063460	27	0	0	0	1	0	0	0	0	0	0	0	1	0	1	1	0	0	1	0	0	0	0	0	0	1	1	1	1	0	1	0	0	0	1	1	1	0	1	1	1	1	1	1	1	1	1	0	1
SRR7063463	26	0	0	0	1	0	0	0	0	0	0	0	1	0	1	1	0	0	1	0	0	0	0	0	0	1	1	1	1	0	1	0	0	0	1	1	1	0	1	1	1	1	1	1	1	1	1	0	1
SRR7063466	26	0	0	0	1	0	0	0	0	0	0	0	1	0	1	1	0	0	1	0	0	0	0	0	0	1	1	1	1	0	1	0	0	0	1	1	1	0	1	1	1	1	1	1	1	1	1	0	1
SRR7089248	26	0	0	0	1	0	0	0	0	0	0	0	1	0	1	1	0	0	1	0	0	0	0	0	0	1	1	1	1	0	1	0	0	0	1	1	1	0	1	1	1	1	1	1	1	1	1	0	1
SRR7170431	26	0	0	0	1	0	0	0	0	0	0	0	1	0	1	1	0	0	1	0	0	0	0	0	0	1	1	1	1	0	1	0	0	0	1	1	1	0	1	1	1	1	1	1	1	1	1	0	1
SRR7170435	26	0	0	0	1	0	0	0	0	0	0	0	1	0	1	1	0	0	1	0	0	0	0	0	0	1	1	1	1	0	1	0	0	0	1	1	1	0	1	1	1	1	1	1	1	1	1	0	1
SRR7170522	26	0	0	0	1	0	0	0	0	0	0	0	1	0	1	1	0	0	1	0	0	0	0	0	0	1	1	1	1	0	1	0	0	0	1	1	1	0	1	1	1	1	1	1	1	1	1	0	1
SRR7170524	26	0	0	0	1	0	0	0	0	0	0	0	1	0	1	1	0	0	1	0	0	0	0	0	0	1	1	1	1	0	1	0	0	0	1	1	1	0	1	1	1	1	1	1	1	1	1	0	1
SRR7170525	25	0	0	0	1	0	0	0	0	0	0	0	1	0	1	0	0	0	1	0	0	0	0	0	0	1	1	1	1	0	1	0	0	0	1	1	1	0	1	1	1	1	1	1	1	1	1	0	1
SRR7170526	26	0	0	0	1	0	0	0	0	0	0	0	1	0	1	1	0	0	1	0	0	0	0	0	0	1	1	1	1	0	1	0	0	0	1	1	1	0	1	1	1	1	1	1	1	1	1	0	1
SRR7179439	26	0	0	0	1	0	0	0	0	0	0	0	1	0	1	0	0	0	1	0	0	0	0	0	0	1	1	1	1	0	1	0	0	0	1	1	1	0	1	1	1	1	1	1	1	1	1	0	1
SRR7179452	27	0	0	0	1	0	0	0	0	0	0	0	1	0	1	1	0	0	1	0	0	0	0	0	0	1	1	1	1	0	1	0	0	0	1	1	1	0	1	1	1	1	1	1	1	1	1	0	1
SRR7300306	26	0	0	0	1	0	0	0	0	0	0	0	1	0	1	1	0	0	1	0	0	0	0	0	0	1	1	1	1	0	1	0	0	0	1	1	1	0	1	1	1	1	1	1	1	1	1	0	1
SRR7300310	26	0	0	0	1	0	0	0	0	0	0	0	1	0	1	1	0	0	1	0	0	0	0	0	0	1	1	1	1	0	1	0	0	0	1	1	1	0	1	1	1	1	1	1	1	1	1	0	1
SRR7300317	26	0	0	0	1	0	0	0	0	0	0	0	1	0	1	1	0	0	1	0	0	0	0	0	0	1	1	1	1	0	1	0	0	0	1	1	1	0	1	1	1	1	1	1	1	1	1	0	1
SRR7300318	26	0	0	0	1	0	0	0	0	0	0	0	1	0	1	1	0	0	1	0	0	0	0	0	0	1	1	1	1	0	1	0	0	0	1	1	1	0	1	1	1	1	1	1	1	1	1	0	1
SRR7300335	27	0	0	0	1	0	0	0	0	0	0	0	1	0	1	1	0	0	1	0	0	0	0	0	0	1	1	1	1	0	1	0	0	0	1	1	1	0	1	1	1	1	1	1	1	1	1	0	1
SRR7300337	27	0	0	0	1	0	0	0	0	0	0	0	1	0	1	1	0	0	1	0	0	0	0	0	0	1	1	1	1	0	1	0	0	0	1	1	1	0	1	1	1	1	1	1	1	1	1	0	1
SRR7300343	27	0	0	0	1	0	0	0	0	0	0	0	1	0	1	1	0	0	1	0	0	0	0	0	0	1	1	1	1	0	1	0	0	0	1	1	1	0	1	1	1	1	1	1	1	1	1	0	1
SRR7353054	27	0	0	0	1	0	0	0	0	0	0	0	1	0	1	1	0	0	1	0	0	0	0	0	0	1	1	1	1	0	1	0	0	0	1	1	1	0	1	1	1	1	1	1	1	1	1	0	1
SRR7414890	26	0	0	0	1	0	0	0	0	0	0	0	1	0	1	0	0	0	1	0	0	0	0	0	0	1	1	1	1	0	1	0	0	0	1	1	1	0	1	1	1	1	1	1	1	1	1	0	1
SRR7442148	27	0	0	0	1	0	0	0	0	0	0	0	1	0	1	1	0	0	1	0	0	0	0	0	0	1	1	1	1	0	1	0	0	0	1	1	1	0	1	0	1	1	1	1	1	1	1	0	1
SRR7442149	26	0	0	0	1	0	0	0	0	0	0	0	1	0	1	1	0	0	1	0	0	0	0	0	0	1	1	1	1	0	1	0	0	0	1	1	1	0	1	1	1	1	1	1	1	1	1	0	1
SRR7442150	26	0	0	0	1	0	0	0	0	0	0	0	1	0	1	1	0	0	1	0	0	0	0	0	0	1	1	1	1	0	1	0	0	0	1	1	1	0	1	1	1	1	1	1	1	1	1	0	1
SRR7442151	27	0	0	0	1	0	0	0	0	0	0	0	1	0	1	1	0	0	1	0	0	0	0	0	0	1	1	1	1	0	1	0	0	0	1	1	1	0	1	1	1	1	1	1	1	1	1	0	1
SRR7442153	27	0	0	0	1	0	0	0	0	0	0	0	1	0	1	1	0	0	1	0	0	0	0	0	0	1	1	1	1	0	1	0	0	0	1	1	1	0	1	1	1	1	1	1	1	1	1	0	1
SRR7442155	27	0	0	0	1	0	0	0	0	0	0	0	1	0	1	1	0	0	1	0	0	0	0	0	0	1	1	1	1	0	1	0	0	0	1	1	1	0	1	1	1	1	1	1	1	1	1	0	1
SRR7442156	26	0	0	0	1	0	0	0	0	0	0	0	1	0	1	1	0	0	1	0	0	0	0	0	0	1	1	1	1	0	1	0	0	0	1	1	1	0	1	1	1	1	1	1	1	1	1	0	1
SRR7447159	26	0	0	0	1	0	0	0	0	0	0	0	1	0	1	1	0	0	1	0	0	0	0	0	0	1	1	1	1	0	1	0	0	0	1	1	1	0	1	1	1	1	1	1	1	1	1	0	1
SRR7447160	26	0	0	0	1	0	0	0	0	0	0	0	1	0	1	1	0	0	1	0	0	0	0	0	0	1	1	1	1	0	1	0	0	0	1	1	1	0	1	1	1	1	1	1	1	1	1	0	1
SRR7447168	26	0	0	0	1	0	0	0	0	0	0	0	1	0	1	1	0	0	1	0	0	0	0	0	0	1	1	1	1	0	1	0	0	0	1	1	1	0	1	1	1	1	1	1	1	1	1	0	1
SRR7610621	28	0	0	0	1	0	0	0	0	0	0	1	1	0	1	1	0	0	1	0	0	0	0	0	0	1	1	1	1	0	1	0	0	0	1	1	1	0	1	1	1	1	1	1	1	1	1	0	1
SRR7610623	27	0	0	0	1	0	0	0	0	0	0	0	1	0	1	1	0	0	1	0	0	0	0	0	0	1	1	1	1	0	1	0	0	0	1	1	1	0	1	1	1	1	1	1	1	1	1	0	1
SRR7610630	26	0	0	0	1	0	0	0	0	0	0	0	1	0	1	1	0	0	1	0	0	0	0	0	0	1	1	1	1	0	1	0	0	0	1	1	1	0	1	1	1	1	1	1	1	1	1	0	1
SRR7610633	26	0	0	0	1	0	0	0	0	0	0	0	1	0	1	1	0	0	1	0	0	0	0	0	0	1	1	1	1	0	1	0	0	0	1	1	1	0	1	1	1	1	1	1	1	1	1	0	1
SRR7610637	27	0	0	0	1	0	0	0	0	0	0	0	1	0	1	1	0	0	1	0	0	0	0	0	0	1	1	1	1	0	1	0	0	0	1	1	1	0	1	1	1	1	1	1	1	1	1	0	1
SRR7610638	27	0	0	0	1	0	0	0	0	0	0	0	1	0	1	1	0	0	1	0	0	0	0	0	0	1	1	1	1	0	1	0	0	0	1	1	1	0	1	1	1	1	1	1	1	1	1	0	1
SRR7610644	26	0	0	0	1	0	0	0	0	0	0	0	1	0	1	1	0	0	1	0	0	0	0	0	0	1	1	1	1	0	1	0	0	0	1	1	1	0	1	1	1	1	1	1	1	1	1	0	1
SRR7664533	26	0	0	0	1	0	0	0	0	0	0	0	1	0	1	1	0	0	1	0	0	0	0	0	0	1	1	1	1	0	1	0	0	0	1	1	1	0	1	1	1	1	1	1	1	1	1	0	1
SRR7664538	26	0	0	0	1	0	0	0	0	0	0	0	1	0	1	1	0	0	1	0	0	0	0	0	0	1	0	1	1	0	1	0	0	0	1	1	1	0	1	1	1	1	1	1	1	1	1	0	1
SRR7664540	26	0	0	0	1	0	0	0	0	0	0	0	1	0	1	1	0	0	1	0	0	0	0	0	0	1	0	1	1	0	1	0	0	0	1	1	1	0	1	1	1	1	1	1	1	1	1	0	1
SRR7664545	26	0	0	0	1	0	0	0	0	0	0	0	1	0	1	1	0	0	1	0	0	0	0	0	0	1	1	1	1	0	1	0	0	0	1	1	1	0	1	1	1	1	1	1	1	1	1	0	1
SRR7664546	27	0	0	0	1	0	0	0	0	0	0	0	1	0	1	1	0	0	1	0	0	0	0	0	0	1	1	1	1	0	1	0	0	0	1	1	1	0	1	1	1	1	1	1	1	1	1	0	1
SRR7664550	26	0	0	0	1	0	0	0	0	0	0	0	1	0	1	1	0	0	1	0	0	0	0	0	0	1	1	1	1	0	1	0	0	0	1	1	1	0	1	1	1	0	1	1	1	1	1	0	1
SRR7739602	26	0	0	0	1	0	0	0	0	0	0	0	1	0	1	1	0	0	1	0	0	0	0	0	0	1	1	1	1	0	1	0	0	0	1	1	1	0	1	1	1	1	1	1	1	1	1	0	1
SRR7739850	26	0	0	0	1	0	0	0	0	0	0	0	1	0	1	1	0	0	1	0	0	0	0	0	0	1	1	1	1	0	1	0	0	0	1	1	1	0	1	1	1	1	1	1	1	1	1	0	1
SRR7740875	26	0	0	0	1	0	0	0	0	0	0	0	1	0	1	1	0	0	1	0	0	0	0	0	0	1	1	1	1	0	1	0	0	0	1	1	1	0	1	1	1	1	1	1	1	1	1	0	1
SRR7740877	26	0	0	0	1	0	0	0	0	0	0	0	1	0	1	1	0	0	1	0	0	0	0	0	0	1	1	1	1	0	1	0	0	0	1	1	1	0	1	1	1	1	1	1	1	1	1	0	1
SRR7740938	26	0	0	0	1	0	0	0	0	0	0	0	1	0	1	1	0	0	1	0	0	0	0	0	0	1	1	1	1	0	1	0	0	0	1	1	1	0	1	1	1	1	1	1	1	1	1	0	1
SRR7740941	26	0	0	0	1	0	0	0	0	0	0	0	1	0	1	1	0	0	1	0	0	0	0	0	0	1	1	1	1	0	1	0	0	0	1	1	1	0	1	1	1	1	1	1	1	1	1	0	1
SRR7740945	26	0	0	0	1	0	0	0	0	0	0	0	1	0	1	1	0	0	1	0	0	0	0	0	0	1	1	1	1	0	1	0	0	0	1	1	1	0	1	1	1	1	1	1	1	1	1	0	1
SRR7789780	27	0	0	0	1	0	0	0	0	0	0	0	1	0	1	1	0	0	1	0	0	0	0	0	0	1	1	1	1	0	1	0	0	0	1	1	1	0	1	1	1	1	1	1	1	1	1	0	1
SRR7789797	27	0	0	0	1	0	0	0	0	0	0	0	1	0	1	1	0	0	1	0	0	0	0	0	0	1	1	1	1	0	1	0	0	0	1	1	1	0	1	1	1	1	1	1	1	1	1	0	1
SRR7789799	26	0	0	0	1	0	0	0	0	0	0	0	1	0	1	1	0	0	1	0	0	0	0	0	0	1	1	1	1	0	1	0	0	0	1	1	1	0	1	1	1	1	1	1	1	1	1	0	1
SRR7789801	26	0	0	0	1	0	0	0	0	0	0	0	1	0	1	1	0	0	1	0	0	0	0	0	0	1	1	1	1	0	1	0	0	0	1	1	1	0	1	1	1	1	1	1	1	1	1	0	1
SRR7789802	26	0	0	0	1	0	0	0	0	0	0	0	1	0	1	1	0	0	1	0	0	0	0	0	0	1	1	1	1	0	1	0	0	0	1	1	1	0	1	1	1	1	1	1	1	1	1	0	1
SRR7789804	26	0	0	0	1	0	0	0	0	0	0	0	1	0	1	1	0	0	1	0	0	0	0	0	0	1	1	1	1	0	1	0	0	0	1	1	1	0	1	1	1	1	1	1	1	1	1	0	1
SRR7789805	26	0	0	0	1	0	0	0	0	0	0	0	1	0	1	1	0	0	1	0	0	0	0	0	0	1	1	1	1	0	1	0	0	0	1	1	1	0	1	1	1	1	1	1	1	1	1	0	1
SRR7939572	26	0	0	0	1	0	0	0	0	0	0	0	1	0	1	1	0	0	1	0	0	0	0	0	0	1	1	1	1	0	1	0	0	0	1	1	1	0	1	1	1	1	1	1	1	1	1	0	1
SRR7939574	26	0	0	0	1	0	0	0	0	0	0	0	1	0	1	1	0	0	1	0	0	0	0	0	0	1	1	1	1	0	1	0	0	0	1	1	1	0	1	1	1	1	1	1	1	1	1	0	1
SRR7939575	25	0	0	0	1	0	0	0	0	0	0	0	1	0	1	0	0	0	1	0	0	0	0	0	0	1	1	1	1	0	1	0	0	0	1	1	1	0	1	1	1	1	1	1	1	1	1	0	1
SRR7939576	26	0	0	0	1	0	0	0	0	0	0	0	1	0	1	1	0	0	1	0	0	0	0	0	0	1	1	1	1	0	1	0	0	0	1	1	1	0	1	1	1	1	1	1	1	1	1	0	1
SRR7939578	27	0	0	0	1	0	0	0	0	0	0	0	1	0	1	1	0	0	1	0	0	0	0	0	0	1	1	1	1	0	1	0	0	0	1	1	1	0	1	1	1	1	1	1	1	1	1	0	1
SRR7939579	26	0	0	0	1	0	0	0	0	0	0	0	1	0	1	1	0	0	1	0	0	0	0	0	0	1	1	1	1	0	1	0	0	0	1	1	1	0	1	1	1	1	1	1	1	1	1	0	1
SRR7939580	26	0	0	0	1	0	0	0	0	0	0	0	1	0	1	1	0	0	1	0	0	0	0	0	0	1	1	1	1	0	1	0	0	0	1	1	1	0	1	1	1	1	1	1	1	1	1	0	1
SRR8102442	27	0	0	0	1	0	0	0	0	0	0	0	1	0	1	1	0	0	1	0	0	0	0	0	0	1	1	1	1	0	1	0	0	0	1	1	1	0	1	1	1	1	1	1	1	1	1	0	1
SRR8109963	27	0	0	0	1	0	0	0	0	0	0	0	1	0	1	1	0	0	1	0	0	0	0	0	0	1	1	1	1	0	1	0	0	0	1	1	1	0	1	1	1	1	1	1	1	1	1	0	1
SRR8109966	27	0	0	0	1	0	0	0	0	0	0	0	1	0	1	1	0	0	1	0	0	0	0	0	0	1	1	1	1	0	1	0	0	0	1	1	1	0	1	1	1	1	1	1	1	1	1	0	1
SRR8109969	27	0	0	0	1	0	0	0	0	0	0	0	1	0	1	1	0	0	1	0	0	0	0	0	0	1	1	1	1	0	1	0	0	0	1	1	1	0	1	1	1	1	1	1	1	1	1	0	1
SRR8110499	26	0	0	0	1	0	0	0	0	0	0	0	1	0	1	1	0	0	1	0	0	0	0	0	0	1	1	1	1	0	1	0	0	0	1	1	1	0	1	1	1	1	1	1	1	1	1	0	1
SRR8110551	27	0	0	0	1	0	0	0	0	0	0	0	1	0	1	1	0	0	1	0	0	0	0	0	0	1	1	1	1	0	1	0	0	0	1	1	1	0	1	1	1	1	1	1	1	1	1	0	1
SRR8170204	26	0	0	0	1	0	0	0	0	0	0	0	1	0	1	1	0	0	1	0	0	0	0	0	0	1	1	1	1	0	1	0	0	0	1	1	1	0	1	1	1	1	1	1	1	1	1	0	1
SRR8170421	27	0	0	0	1	0	0	0	0	0	0	0	1	0	1	1	0	0	1	0	0	0	0	0	0	1	1	1	1	0	1	0	0	0	1	1	1	0	1	1	1	1	1	1	1	1	1	0	1
SRR8170816	26	0	0	0	1	0	0	0	0	0	0	0	1	0	1	1	0	0	1	0	0	0	0	0	0	1	1	1	1	0	1	0	0	0	1	1	1	0	1	1	1	1	1	1	1	1	1	0	1
SRR8294487	26	0	0	0	1	0	0	0	0	0	0	0	1	0	1	1	0	0	1	0	0	0	0	0	0	1	1	1	1	0	1	0	0	0	1	1	1	0	1	1	1	1	1	1	1	1	1	0	1
SRR8294501	26	0	0	0	1	0	0	0	0	0	0	0	1	0	1	1	0	0	1	0	0	0	0	0	0	1	1	1	1	0	1	0	0	0	1	1	1	0	1	1	1	1	1	1	1	1	1	0	1
SRR8294502	26	0	0	0	1	0	0	0	0	0	0	0	1	0	1	1	0	0	1	0	0	0	0	0	0	1	1	1	1	0	1	0	0	0	1	1	1	0	1	1	1	1	1	1	1	1	1	0	1
SRR8294512	26	0	0	0	1	0	0	0	0	0	0	0	1	0	1	1	0	0	1	0	0	0	0	0	0	1	1	1	1	0	1	0	0	0	1	1	1	0	1	1	1	1	1	1	1	1	1	0	1
SRR8294518	26	0	0	0	1	0	0	0	0	0	0	0	1	0	1	1	0	0	1	0	0	0	0	0	0	1	1	1	1	0	1	0	0	0	1	1	1	0	1	1	1	1	1	1	1	1	1	0	1
SRR8294526	26	0	0	0	1	0	0	0	0	0	0	0	1	0	1	1	0	0	1	0	0	0	0	0	0	1	1	1	1	0	1	0	0	0	1	1	1	0	1	1	1	1	1	1	1	1	1	0	1
SRR8294532	26	0	0	0	1	0	0	0	0	0	0	0	1	0	1	1	0	0	1	0	0	0	0	0	0	1	1	1	1	0	1	0	0	0	1	1	1	0	1	1	1	1	1	1	1	1	1	0	1
SRR8455485	27	0	0	0	1	0	0	0	0	0	0	0	1	0	1	1	0	0	1	0	0	0	0	0	0	1	1	1	1	0	1	0	0	0	1	1	1	0	1	1	1	1	1	1	1	1	1	0	1
SRR8455487	26	0	0	0	1	0	0	0	0	0	0	0	1	0	1	1	0	0	1	0	0	0	0	0	0	1	1	1	1	0	1	0	0	0	1	1	1	0	1	1	1	1	1	1	1	1	1	0	1
SRR8455501	27	0	0	0	1	0	0	0	0	0	0	0	1	0	1	1	0	0	1	0	0	0	0	0	0	1	1	1	1	0	1	0	0	0	1	1	1	0	1	1	1	1	1	1	1	1	1	0	1
SRR8455508	26	0	0	0	1	0	0	0	0	0	0	0	1	0	1	1	0	0	1	0	0	0	0	0	0	1	1	1	1	0	1	0	0	0	1	1	1	0	1	1	1	1	1	1	1	1	1	0	1
SRR8455509	27	0	0	0	1	0	0	0	0	0	0	0	1	0	1	1	0	0	1	0	0	0	0	0	0	1	1	1	1	0	1	0	0	0	1	1	1	0	1	1	1	1	1	1	1	1	1	0	1
SRR8455510	26	0	0	0	1	0	0	0	0	0	0	0	1	0	1	1	0	0	1	0	0	0	0	0	0	1	1	1	1	0	1	0	0	0	1	1	1	0	1	1	1	1	1	1	1	1	1	0	1
SRR8455512	26	0	0	0	1	0	0	0	0	0	0	0	1	0	1	1	0	0	1	0	0	0	0	0	0	1	1	1	1	0	1	0	0	0	1	1	1	0	1	1	1	1	1	1	1	1	1	0	1
SRR8455524	26	0	0	0	1	0	0	0	0	0	0	0	1	0	1	1	0	0	1	0	0	0	0	0	0	1	1	1	1	0	1	0	0	0	1	1	1	0	1	1	1	1	1	1	1	1	1	0	1
SRR8645315	26	0	0	0	1	0	0	0	0	0	0	0	1	0	1	1	0	0	1	0	0	0	0	0	0	1	1	1	1	0	1	0	0	0	1	1	1	0	1	1	1	1	1	1	1	1	1	0	1
SRR8645322	26	0	0	0	1	0	0	0	0	0	0	0	1	0	1	1	0	0	1	0	0	0	0	0	0	1	1	1	1	0	1	0	0	0	1	1	1	0	1	1	1	1	1	1	1	1	1	0	1
SRR8645324	26	0	0	0	1	0	0	0	0	0	0	0	1	0	1	1	0	0	1	0	0	0	0	0	0	1	1	1	1	0	1	0	0	0	1	1	1	0	1	1	1	1	1	1	1	1	1	0	1
SRR8645334	26	0	0	0	1	0	0	0	0	0	0	0	1	0	1	1	0	0	1	0	0	0	0	0	0	1	1	1	1	0	1	0	0	0	1	1	1	0	1	1	1	1	1	1	1	1	1	0	1
SRR8793568	26	0	0	0	1	0	0	0	0	0	0	0	1	0	1	1	0	0	1	0	0	0	0	0	0	1	1	1	1	0	1	0	0	0	1	1	1	0	1	1	1	1	1	1	1	1	1	0	1
SRR8793569	27	0	0	0	1	0	0	0	0	0	0	0	1	0	1	1	0	0	1	0	0	0	0	0	0	1	1	1	1	0	1	0	0	0	1	1	1	0	1	1	1	1	1	1	1	1	1	0	1
SRR8793571	26	0	0	0	1	0	0	0	0	0	0	0	1	0	1	1	0	0	1	0	0	0	0	0	0	1	1	1	1	0	1	0	0	0	1	1	1	0	1	1	1	1	1	1	1	1	1	0	1
SRR8793572	27	0	0	0	1	0	0	0	0	0	0	0	1	0	1	1	0	0	1	0	0	0	0	0	0	1	1	1	1	0	1	0	0	0	1	1	1	0	1	1	1	1	1	1	1	1	1	0	1
SRR8793573	25	0	0	0	1	0	0	0	0	0	0	0	1	0	1	0	0	0	1	0	0	0	0	0	0	1	1	1	1	0	1	0	0	0	1	1	1	0	1	1	1	1	1	1	1	1	1	0	1
SRR8793575	27	0	0	0	1	0	0	0	0	0	0	0	1	0	1	1	0	0	1	0	0	0	0	0	0	1	1	1	1	0	1	0	0	0	1	1	1	0	1	1	1	1	1	1	1	1	1	0	1
SRR8793576	26	0	0	0	1	0	0	0	0	0	0	0	1	0	1	1	0	0	1	0	0	0	0	0	0	1	1	1	1	0	1	0	0	0	1	1	1	0	1	1	1	1	1	1	1	1	1	0	1
SRR8793577	27	0	0	0	1	0	0	0	0	0	0	0	1	0	1	1	0	0	1	0	0	0	0	0	0	1	1	1	1	0	1	0	0	0	1	1	1	0	1	1	1	1	1	1	1	1	1	0	1
SRR8793579	27	0	0	0	1	0	0	0	0	0	0	0	1	0	1	1	0	0	1	0	0	0	0	0	0	1	1	1	1	0	1	0	0	0	1	1	1	0	1	1	1	1	1	1	1	1	1	0	1
SRR8793580	27	0	0	0	1	0	0	0	0	0	0	0	1	0	1	1	0	0	1	0	0	0	0	0	0	1	1	1	1	0	1	0	0	0	1	1	1	0	1	1	1	1	1	1	1	1	1	0	1
SRR8984701	26	0	0	0	1	0	0	0	0	0	0	0	1	0	1	0	0	0	1	0	0	0	0	0	0	1	1	1	1	0	1	0	0	0	1	1	1	0	1	0	1	1	1	1	1	1	1	0	1
SRR8984702	27	0	0	0	1	0	0	0	0	0	0	0	1	0	1	1	0	0	1	0	0	0	0	0	0	1	1	1	1	0	1	0	0	0	1	1	1	0	1	1	1	1	1	1	1	1	1	0	1
SRR8984705	26	0	0	0	1	0	0	0	0	0	0	0	1	0	1	0	0	0	1	0	0	0	0	0	0	1	1	1	1	0	1	0	0	0	1	1	1	0	1	1	1	1	1	1	1	1	1	0	1
SRR8984707	26	0	0	0	1	0	0	0	0	0	0	0	1	0	1	1	0	0	1	0	0	0	0	0	0	1	1	1	1	0	1	0	0	0	1	1	1	0	1	1	1	1	1	1	1	1	1	0	1
SRR8984708	26	0	0	0	1	0	0	0	0	0	0	0	1	0	1	0	0	0	1	0	0	0	0	0	0	1	1	1	1	0	1	0	0	0	1	1	1	0	1	1	1	1	1	1	1	1	1	0	1
SRR8984710	26	0	0	0	1	0	0	0	0	0	0	0	1	0	1	1	0	0	1	0	0	0	0	0	0	1	1	1	1	0	1	0	0	0	1	1	1	0	1	1	1	1	1	1	1	1	1	0	1
SRR8984711	26	0	0	0	1	0	0	0	0	0	0	0	1	0	1	1	0	0	1	0	0	0	0	0	0	1	1	1	1	0	1	0	0	0	1	1	1	0	1	1	1	1	1	1	1	1	1	0	1
SRR8984713	27	0	0	0	1	0	0	0	0	0	0	0	1	0	1	1	0	0	1	0	0	0	0	0	0	1	1	1	1	0	1	0	0	0	1	1	1	0	1	1	1	1	1	1	1	1	1	0	1
SRR8984715	27	0	0	0	1	0	0	0	0	0	0	0	1	0	1	1	0	0	1	0	0	0	0	0	0	1	1	1	1	0	1	0	0	0	1	1	1	0	1	1	1	1	1	1	1	1	1	0	1
SRR9057416	26	0	0	0	1	0	0	0	0	0	0	0	1	0	1	1	0	0	1	0	0	0	0	0	0	1	1	1	1	0	1	0	0	0	1	1	1	0	1	1	1	1	1	1	1	1	1	0	1
SRR9057420	26	0	0	0	1	0	0	0	0	0	0	0	1	0	1	0	0	0	1	0	0	0	0	0	0	1	1	1	1	0	1	0	0	0	1	1	1	0	1	1	1	1	1	1	1	1	1	0	1
SRR9090928	26	0	0	0	1	0	0	0	0	0	0	0	1	0	1	0	0	0	1	0	0	0	0	0	0	1	1	1	1	0	1	0	0	0	1	1	1	0	1	1	1	1	1	1	1	1	1	0	1
SRR9090931	26	0	0	0	1	0	0	0	0	0	0	0	1	0	1	1	0	0	1	0	0	0	0	0	0	1	1	1	1	0	1	0	0	0	1	1	1	0	1	1	1	1	1	1	1	1	1	0	1
SRR9184950	26	0	0	0	1	0	0	0	0	0	0	0	1	0	1	1	0	0	1	0	0	0	0	0	0	1	1	1	1	0	1	0	0	0	1	1	1	0	1	1	1	1	1	1	1	1	1	0	1
SRR9184951	27	0	0	0	1	0	0	0	0	0	0	0	1	0	1	1	0	0	1	0	0	0	0	0	0	1	1	1	1	0	1	0	0	0	1	1	1	0	1	1	1	1	1	1	1	1	1	0	1
SRR9184957	26	0	0	0	1	0	0	0	0	0	0	0	1	0	1	1	0	0	1	0	0	0	0	0	0	1	1	1	1	0	1	0	0	0	1	1	1	0	1	1	1	1	1	1	1	1	1	0	1
SRR9184962	26	0	0	0	1	0	0	0	0	0	0	0	1	0	1	1	0	0	1	0	0	0	0	0	0	1	1	1	1	0	1	0	0	0	1	1	1	0	1	1	1	1	1	1	1	1	1	0	1
SRR9184970	26	0	0	0	1	0	0	0	0	0	0	0	1	0	1	1	0	0	1	0	0	0	0	0	0	1	1	1	1	0	1	0	0	0	1	1	1	0	1	1	1	1	1	1	1	1	1	0	1
SRR9184974	26	0	0	0	1	0	0	0	0	0	0	0	1	0	1	1	0	0	1	0	0	0	0	0	0	1	1	1	1	0	1	0	0	0	1	1	1	0	1	1	1	1	1	1	1	1	1	0	1
SRR9184976	26	0	0	0	1	0	0	0	0	0	0	0	1	0	1	1	0	0	1	0	0	0	0	0	0	1	1	1	1	0	1	0	0	0	1	1	1	0	1	1	1	1	1	1	1	1	1	0	1
SRR9184981	26	0	0	0	1	0	0	0	0	0	0	0	1	0	1	1	0	0	1	0	0	0	0	0	0	1	1	1	1	0	1	0	0	0	1	1	1	0	1	1	1	1	1	1	1	1	1	0	1
SRR9184982	26	0	0	0	1	0	0	0	0	0	0	0	1	0	1	0	0	0	1	0	0	0	0	0	0	1	1	1	1	0	1	0	0	0	1	1	1	0	1	1	1	1	1	1	1	1	1	0	1
SRR9659661	26	0	0	0	1	0	0	0	0	0	0	0	1	0	1	1	0	0	1	0	0	0	0	0	0	1	1	1	1	0	1	0	0	0	1	1	1	0	1	1	1	1	1	1	1	1	1	0	1
SRR9659662	25	0	0	0	1	0	0	0	0	0	0	0	1	0	1	0	0	0	1	0	0	0	0	0	0	1	1	1	1	0	1	0	0	0	1	1	1	0	1	1	1	1	1	1	1	1	1	0	1
SRR9659663	26	0	0	0	1	0	0	0	0	0	0	0	1	0	1	1	0	0	1	0	0	0	0	0	0	1	1	1	1	0	1	0	0	0	1	1	1	0	1	1	1	1	1	1	1	1	1	0	1
SRR9659664	26	0	0	0	1	0	0	0	0	0	0	0	1	0	1	1	0	0	1	0	0	0	0	0	0	1	1	1	1	0	1	0	0	0	1	1	1	0	1	1	1	1	1	1	1	1	1	0	1
SRR9659669	26	0	0	0	1	0	0	0	0	0	0	0	1	0	1	1	0	0	1	0	0	0	0	0	0	1	1	1	1	0	1	0	0	0	1	1	1	0	1	1	1	1	1	1	1	1	1	0	1
SRR9659671	26	0	0	0	1	0	0	0	0	0	0	0	1	0	1	1	0	0	1	0	0	0	0	0	0	1	1	1	1	0	1	0	0	0	1	1	1	0	1	1	1	1	1	1	1	1	1	0	1
SRR9659673	26	0	0	0	1	0	0	0	0	0	0	0	1	0	1	1	0	0	1	0	0	0	0	0	0	1	1	1	1	0	1	0	0	0	1	1	1	0	1	1	1	1	1	1	1	1	1	0	1
SRR9659675	26	0	0	0	1	0	0	0	0	0	0	0	1	0	1	1	0	0	1	0	0	0	0	0	0	1	1	1	1	0	1	0	0	0	1	1	1	0	1	1	1	1	1	1	1	1	1	0	1
SRR9659678	26	0	0	0	1	0	0	0	0	0	0	0	1	0	1	1	0	0	1	0	0	0	0	0	0	1	1	1	1	0	1	0	0	0	1	1	1	0	1	1	1	1	1	1	1	1	1	0	1
SRR9860285	26	0	0	0	1	0	0	0	0	0	0	0	1	0	1	1	0	0	1	0	0	0	0	0	0	1	1	1	1	0	1	0	0	0	1	1	1	0	1	1	1	1	1	1	1	1	1	0	1
SRR9860368	26	0	0	0	1	0	0	0	0	0	0	0	1	0	1	1	0	0	1	0	0	0	0	0	0	1	1	1	1	0	1	0	0	0	1	1	1	0	1	1	1	1	1	1	1	1	1	0	1
SRR9860371	26	0	0	0	1	0	0	0	0	0	0	0	1	0	1	1	0	0	1	0	0	0	0	0	0	1	1	1	1	0	1	0	0	0	1	1	1	0	1	1	1	1	1	1	1	1	1	0	1
SRR9914969	25	0	0	0	1	0	0	0	0	0	0	0	1	0	1	0	0	0	1	0	0	0	0	0	0	1	1	1	1	0	1	0	0	0	1	1	1	0	1	1	1	1	1	1	1	1	1	0	1
SRR9914981	26	0	0	0	1	0	0	0	0	0	0	0	1	0	1	1	0	0	1	0	0	0	0	0	0	1	1	1	1	0	1	0	0	0	1	1	1	0	1	1	1	1	1	1	1	1	1	0	1
SRR9914983	27	0	0	0	1	0	0	0	0	0	0	0	1	0	1	1	0	0	1	0	0	0	0	0	0	1	1	1	1	0	1	0	0	0	1	1	1	0	1	1	1	1	1	1	1	1	1	0	1
SRR9914986	26	0	0	0	1	0	0	0	0	0	0	0	1	0	1	1	0	0	1	0	0	0	0	0	0	1	1	1	1	0	1	0	0	0	1	1	1	0	1	1	1	1	1	1	1	1	1	0	1
SRR9914990	27	0	0	0	1	0	0	0	0	0	0	0	1	0	1	1	0	0	1	0	0	0	0	0	0	1	1	1	1	0	1	0	0	0	1	1	1	0	1	1	1	1	1	1	1	1	1	0	1
SRR9914991	26	0	0	0	1	0	0	0	0	0	0	0	1	0	1	1	0	0	1	0	0	0	0	0	0	1	1	1	1	0	1	0	0	0	1	1	1	0	1	1	1	1	1	1	1	1	1	0	1
SRR9914992	26	0	0	0	1	0	0	0	0	0	0	0	1	0	1	1	0	0	1	0	0	0	0	0	0	1	1	1	1	0	1	0	0	0	1	1	1	0	1	1	1	1	1	1	1	1	1	0	1
SRR9914997	25	0	0	0	1	0	0	0	0	0	0	0	1	0	1	0	0	0	1	0	0	0	0	0	0	1	1	1	1	0	1	0	0	0	1	1	1	0	1	1	1	1	1	1	1	1	1	0	1
SRR9915000	26	0	0	0	1	0	0	0	0	0	0	0	1	0	1	1	0	0	1	0	0	0	0	0	0	1	1	1	1	0	1	0	0	0	1	1	1	0	1	1	1	1	1	1	1	1	1	0	1
SRR10103907	25	0	1	1	0	0	0	0	0	0	0	0	1	0	1	0	0	0	1	0	0	0	0	0	0	1	1	1	1	0	1	0	0	0	1	1	1	0	1	1	1	1	1	1	1	1	1	0	1
SRR10103911	26	0	1	1	0	0	0	0	0	0	0	0	1	0	1	1	0	0	1	0	0	0	0	0	0	1	1	1	1	0	1	0	0	0	1	1	1	0	1	1	1	1	1	1	1	1	1	0	1
SRR10103912	25	0	1	1	0	0	0	0	0	0	0	0	1	0	1	0	0	0	1	0	0	0	0	0	0	1	1	1	1	0	1	0	0	0	1	1	1	0	1	1	1	1	1	1	1	1	1	0	1
SRR10103913	25	0	1	1	0	0	0	0	0	0	0	0	1	0	1	0	0	0	1	0	0	0	0	0	0	1	1	1	1	0	1	0	0	0	1	1	1	0	1	1	1	1	1	1	1	1	1	0	1
SRR10103914	26	0	1	1	0	0	0	0	0	0	0	0	1	0	1	0	0	0	1	0	0	0	0	0	0	1	1	1	1	0	1	0	0	0	1	1	1	0	1	1	1	1	1	1	1	1	1	0	1
SRR10224597	25	0	0	1	0	0	0	0	0	0	0	0	1	0	1	0	0	0	1	0	0	0	0	0	0	1	1	1	1	0	1	0	0	0	1	1	1	0	1	1	1	1	1	1	1	1	1	0	1
SRR10224603	25	0	0	1	0	0	0	0	0	0	0	0	1	0	1	0	0	0	1	0	0	0	0	0	0	1	1	1	1	0	1	0	0	0	1	1	1	0	1	1	1	1	1	1	1	1	1	0	1
SRR10224604	26	0	0	1	0	0	0	0	0	0	0	0	1	0	1	1	0	0	1	0	0	0	0	0	0	1	1	1	1	0	1	0	0	0	1	1	1	0	1	1	1	1	1	1	1	1	1	0	1
SRR10224611	26	0	0	1	0	0	0	0	0	0	0	0	1	0	1	0	0	0	1	0	0	0	0	0	0	1	1	1	1	0	1	0	0	0	1	1	1	0	1	1	1	1	1	1	1	1	1	0	1
SRR10224612	26	0	0	1	0	0	0	0	0	0	0	0	1	0	1	1	0	0	1	0	0	0	0	0	0	1	1	1	1	0	1	0	0	0	1	1	1	0	1	1	1	1	1	1	1	1	1	0	1
SRR10224614	26	0	0	1	0	0	0	0	0	0	0	0	1	0	1	1	0	0	1	0	0	0	0	0	0	1	1	1	1	0	1	0	0	0	1	1	1	0	1	1	1	1	1	1	1	1	1	0	1
SRR10224615	26	0	0	1	0	0	0	0	0	0	0	0	1	0	1	1	0	0	1	0	0	0	0	0	0	1	1	1	1	0	1	0	0	0	1	1	1	0	1	1	1	1	1	1	1	1	1	0	1
SRR10224616	26	0	0	1	0	0	0	0	0	0	0	0	1	0	1	1	0	0	1	0	0	0	0	0	0	1	1	1	1	0	1	0	0	0	1	1	1	0	1	1	1	1	1	1	1	1	1	0	1
SRR10224622	25	0	0	1	0	0	0	0	0	0	0	0	1	0	1	0	0	0	1	0	0	0	0	0	0	1	1	1	1	0	1	0	0	0	1	1	1	0	1	1	1	1	1	1	1	1	1	0	1
SRR10224626	26	0	0	1	0	0	0	0	0	0	0	0	1	0	1	0	0	0	1	0	0	0	0	0	0	1	1	1	1	0	1	0	0	0	1	1	1	0	1	1	1	1	1	1	1	1	1	0	1
SRR10224628	25	0	0	1	0	0	0	0	0	0	0	0	1	0	1	0	0	0	1	0	0	0	0	0	0	1	1	1	1	0	1	0	0	0	1	1	1	0	1	1	1	1	1	1	1	1	1	0	1
SRR10386313	26	0	0	1	0	0	0	0	0	0	0	0	1	0	1	1	0	0	1	0	0	0	0	0	0	1	1	1	1	0	1	0	0	0	1	1	1	0	1	1	1	1	1	1	1	1	1	0	1
SRR10392733	26	0	0	1	0	0	0	0	0	0	0	0	1	0	1	0	0	0	1	0	0	0	0	0	0	1	1	1	1	0	1	0	0	0	1	1	1	0	1	1	1	1	1	1	1	1	1	0	1
SRR10674764	25	0	0	1	0	0	0	0	0	0	0	0	1	0	1	0	0	0	1	0	0	0	0	0	0	1	1	1	1	0	1	0	0	0	1	1	1	0	1	1	1	1	1	1	1	1	1	0	1
SRR10674776	26	0	0	1	0	0	0	0	0	0	0	0	1	0	1	0	0	0	1	0	0	0	0	0	0	1	1	1	1	0	1	0	0	0	1	1	1	0	1	1	1	1	1	1	1	1	1	0	1
SRR10674779	26	0	0	1	0	0	0	0	0	0	0	0	1	0	1	1	0	0	1	0	0	0	0	0	0	1	1	1	1	0	1	0	0	0	1	1	1	0	1	1	1	1	1	1	1	1	1	0	1
SRR10674784	26	0	0	1	0	0	0	0	0	0	0	0	1	0	1	1	0	0	1	0	0	0	0	0	0	1	1	1	1	0	1	0	0	0	1	1	1	0	1	1	1	1	1	1	1	1	1	0	1
SRR10686680	25	0	0	1	0	0	0	0	0	0	0	0	1	0	1	1	0	0	1	0	0	0	0	0	0	1	1	1	1	0	1	0	0	0	1	1	1	0	1	0	1	1	1	1	1	1	1	0	1
SRR10686681	25	0	0	1	0	0	0	0	0	0	0	0	1	0	1	0	0	0	1	0	0	0	0	0	0	1	1	1	1	0	1	0	0	0	1	1	1	0	1	1	1	1	1	1	1	1	1	0	1
SRR11305618	26	0	0	1	0	0	0	0	0	0	0	0	1	0	1	1	0	0	1	0	0	0	0	0	0	1	1	1	1	0	1	0	0	0	1	1	1	0	1	1	1	1	1	1	1	1	1	0	1
SRR11305626	26	0	0	1	0	0	0	0	0	0	0	0	1	0	1	1	0	0	1	0	0	0	0	0	0	1	1	1	1	0	1	0	0	0	1	1	1	0	1	1	1	1	1	1	1	1	1	0	1
SRR11305629	26	0	0	1	0	0	0	0	0	0	0	0	1	0	1	1	0	0	1	0	0	0	0	0	0	1	1	1	1	0	1	0	0	0	1	1	1	0	1	1	1	1	1	1	1	1	1	0	1
SRR11305631	26	0	0	1	0	0	0	0	0	0	0	0	1	0	1	1	0	0	1	0	0	0	0	0	0	1	1	1	1	0	1	0	0	0	1	1	1	0	1	1	1	1	1	1	1	1	1	0	1
SRR11853607	26	0	0	1	0	0	0	0	0	0	0	0	1	0	1	1	0	0	1	0	0	0	0	0	0	1	1	1	1	0	1	0	0	0	1	1	1	0	1	1	1	1	1	1	1	1	1	0	1
SRR12102173	25	0	0	1	0	0	0	0	0	0	0	0	1	0	1	0	0	0	1	0	0	0	0	0	0	1	1	1	1	0	1	0	0	0	1	1	1	0	1	1	1	1	1	1	1	1	1	0	1
SRR5364221	26	0	0	1	0	0	0	0	0	0	0	0	1	0	1	1	0	0	1	0	0	0	0	0	0	1	1	1	1	0	1	0	0	0	1	1	1	0	1	1	1	1	1	1	1	1	1	0	1
SRR5364227	26	0	0	1	0	0	0	0	0	0	0	0	1	0	1	1	0	0	1	0	0	0	0	0	0	1	1	1	1	0	1	0	0	0	1	1	1	0	1	1	1	1	1	1	1	1	1	0	1
SRR5364228	27	0	0	1	0	0	0	0	0	0	0	0	1	0	1	1	0	0	1	0	0	0	0	0	0	1	1	1	1	0	1	0	0	0	1	1	1	0	1	1	1	1	1	1	1	1	1	0	1
SRR5364229	27	0	0	1	0	0	0	0	0	0	0	0	1	0	1	1	0	0	1	0	0	0	0	0	0	1	1	1	1	0	1	0	0	0	1	1	1	0	1	1	1	1	1	1	1	1	1	0	1
SRR5382665	26	0	0	1	0	0	0	0	0	0	0	0	1	0	1	0	0	0	1	0	0	0	0	0	0	1	1	1	1	0	1	0	0	0	1	1	1	0	1	1	1	1	1	1	1	1	1	0	1
SRR6107328	26	0	0	1	0	0	0	0	0	0	0	0	1	0	1	0	0	0	1	0	0	0	0	0	0	1	1	1	1	0	1	0	0	0	1	1	1	0	1	1	1	1	1	1	1	1	1	0	1
SRR6183276	26	0	0	1	0	0	0	0	0	0	0	0	1	0	1	1	0	0	1	0	0	0	0	0	0	1	1	1	1	0	1	0	0	0	1	1	1	0	1	1	1	1	1	1	1	1	1	0	1
SRR6366430	26	0	0	1	0	0	0	0	0	0	0	0	1	0	1	0	0	0	1	0	0	0	0	0	0	1	1	1	1	0	1	0	0	0	1	1	1	0	1	1	1	1	1	1	1	1	1	0	1
SRR6366439	26	0	0	1	0	0	0	0	0	0	0	0	1	0	1	1	0	0	1	0	0	0	0	0	0	1	1	1	1	0	1	0	0	0	1	1	1	0	1	1	1	1	1	1	1	1	1	0	1
SRR6468723	26	0	0	1	0	0	0	0	0	0	0	0	1	0	1	0	0	0	1	0	0	0	0	0	0	1	1	1	1	0	1	0	0	0	1	1	1	0	1	1	1	1	1	1	1	1	1	0	1
SRR6710467	26	0	0	1	0	0	0	0	0	0	0	0	1	0	1	0	0	0	1	0	0	0	0	0	0	1	1	1	1	0	1	0	0	0	1	1	1	0	1	1	1	1	1	1	1	1	1	0	1
SRR7063454	27	0	0	1	0	0	0	0	0	0	0	0	1	0	1	1	0	0	1	0	0	0	0	0	0	1	1	1	1	0	1	0	0	0	1	1	1	0	1	1	1	1	1	1	1	1	1	0	1
SRR7170422	27	0	0	1	0	0	0	0	0	0	0	0	1	0	1	1	0	0	1	0	0	0	0	0	0	1	1	1	1	0	1	0	0	0	1	1	1	0	1	1	1	1	1	1	1	1	1	0	1
SRR7170423	25	0	0	1	0	0	0	0	0	0	0	0	1	0	1	0	0	0	1	0	0	0	0	0	0	1	1	1	1	0	1	0	0	0	1	1	1	0	1	1	1	1	1	1	1	1	1	0	1
SRR7170529	25	0	0	1	0	0	0	0	0	0	0	0	1	0	1	0	0	0	1	0	0	0	0	0	0	1	1	1	1	0	1	0	0	0	1	1	1	0	1	1	1	1	1	1	1	1	1	0	1
SRR7442154	26	0	0	1	0	0	0	0	0	0	0	0	1	0	1	1	0	0	1	0	0	0	0	0	0	1	1	1	1	0	1	0	0	0	1	1	1	0	1	1	1	1	1	1	1	1	1	0	1
SRR7610551	26	0	0	1	0	0	0	0	0	0	0	0	1	0	1	1	0	0	1	0	0	0	0	0	0	1	1	1	1	0	1	0	0	0	1	1	1	0	1	1	1	1	1	1	1	1	1	0	1
SRR7610629	26	0	0	1	0	0	0	0	0	0	0	0	1	0	1	1	0	0	1	0	0	0	0	0	0	1	1	1	1	0	1	0	0	0	1	1	1	0	1	1	1	1	1	1	1	1	1	0	1
SRR7610639	25	0	0	1	0	0	0	0	0	0	0	0	1	0	1	0	0	0	1	0	0	0	0	0	0	1	1	1	1	0	1	0	0	0	1	1	1	0	1	1	1	1	1	1	1	1	1	0	1
SRR7610649	26	0	0	1	0	0	0	0	0	0	0	0	1	0	1	1	0	0	1	0	0	0	0	0	0	1	1	1	1	0	1	0	0	0	1	1	1	0	1	1	1	1	1	1	1	1	1	0	1
SRR7664535	26	0	0	1	0	0	0	0	0	0	0	0	1	0	1	1	0	0	1	0	0	0	0	0	0	1	1	1	1	0	1	0	0	0	1	1	1	0	1	1	1	1	1	1	1	1	1	0	1
SRR7664542	26	0	0	1	0	0	0	0	0	0	0	0	1	0	1	1	0	0	1	0	0	0	0	0	0	1	1	1	1	0	1	0	0	0	1	1	1	0	1	1	1	1	1	1	1	1	1	0	1
SRR7664547	26	0	0	1	0	0	0	0	0	0	0	0	1	0	1	1	0	0	1	0	0	0	0	0	0	1	1	1	1	0	1	0	0	0	1	1	1	0	1	1	1	1	1	1	1	1	1	0	1
SRR7740936	26	0	0	1	0	0	0	0	0	0	0	0	1	0	1	0	0	0	1	0	0	0	0	0	0	1	1	1	1	0	1	0	0	0	1	1	1	0	1	1	1	1	1	1	1	1	1	0	1
SRR7789779	26	0	0	1	0	0	0	0	0	0	0	0	1	0	1	1	0	0	1	0	0	0	0	0	0	1	1	1	1	0	1	0	0	0	1	1	1	0	1	1	1	1	1	1	1	1	1	0	1
SRR7789796	26	0	0	1	0	0	0	0	0	0	0	0	1	0	1	1	0	0	1	0	0	0	0	0	0	1	1	1	1	0	1	0	0	0	1	1	1	0	1	1	1	1	1	1	1	1	1	0	1
SRR7789803	26	0	0	1	0	0	0	0	0	0	0	0	1	0	1	1	0	0	1	0	0	0	0	0	0	1	1	1	1	0	1	0	0	0	1	1	1	0	1	1	1	1	1	1	1	1	1	0	1
SRR7789861	25	0	0	1	0	0	0	0	0	0	0	0	1	0	1	0	0	0	1	0	0	0	0	0	0	1	1	1	1	0	1	0	0	0	1	1	1	0	1	1	1	1	1	1	1	1	1	0	1
SRR7797459	26	0	0	1	0	0	0	0	0	0	0	0	1	0	1	0	0	0	1	0	0	0	0	0	0	1	1	1	1	0	1	0	0	0	1	1	1	0	1	1	1	1	1	1	1	1	1	0	1
SRR7939577	27	0	0	1	0	0	0	0	0	0	0	0	1	0	1	1	0	0	1	0	0	0	0	0	0	1	1	1	1	0	1	0	0	0	1	1	1	0	1	1	1	1	1	1	1	1	1	0	1
SRR7939588	26	0	0	1	0	0	0	0	0	0	0	0	1	0	1	1	0	0	1	0	0	0	0	0	0	1	1	1	1	0	1	0	0	0	1	1	1	0	1	1	1	1	1	1	1	1	1	0	1
SRR8109896	26	0	0	1	0	0	0	0	0	0	0	0	1	0	1	0	0	0	1	0	0	0	0	0	0	1	1	1	1	0	1	0	0	0	1	1	1	0	1	1	1	1	1	1	1	1	1	0	1
SRR8109967	25	0	0	1	0	0	0	0	0	0	0	0	1	0	1	0	0	0	1	0	0	0	0	0	0	1	1	1	1	0	1	0	0	0	1	1	1	0	1	1	1	1	1	1	1	1	1	0	1
SRR8109970	26	0	0	1	0	0	0	0	0	0	0	0	1	0	1	0	0	0	1	0	0	0	0	0	0	1	1	1	1	0	1	0	0	0	1	1	1	0	1	1	1	1	1	1	1	1	1	0	1
SRR8113608	26	0	0	1	0	0	0	0	0	0	0	0	1	0	1	0	0	0	1	0	0	0	0	0	0	1	1	1	1	0	1	0	0	0	1	1	1	0	1	1	1	1	1	1	1	1	1	0	1
SRR8170426	27	0	0	1	0	0	0	0	0	0	0	0	1	0	1	1	0	0	1	0	0	0	0	0	0	1	1	1	1	0	1	0	0	0	1	1	1	0	1	1	1	1	1	1	1	1	1	0	1
SRR8170827	27	0	0	1	0	0	0	0	0	0	0	0	1	0	1	1	0	0	1	0	0	0	0	0	0	1	1	1	1	0	1	0	0	0	1	1	1	0	1	1	1	1	1	1	1	1	1	0	1
SRR8455489	26	0	0	1	0	0	0	0	0	0	0	0	1	0	1	1	0	0	1	0	0	0	0	0	0	1	1	1	1	0	1	0	0	0	1	1	1	0	1	1	1	1	1	1	1	1	1	0	1
SRR8455493	26	0	0	1	0	0	0	0	0	0	0	0	1	0	1	1	0	0	1	0	0	0	0	0	0	1	1	1	1	0	1	0	0	0	1	1	1	0	1	1	1	1	1	1	1	1	1	0	1
SRR8455514	27	0	0	1	0	0	0	0	0	0	0	0	1	0	1	1	0	0	1	0	0	0	0	0	0	1	1	1	1	0	1	0	0	0	1	1	1	0	1	1	1	1	1	1	1	1	1	0	1
SRR8645317	24	0	0	1	0	0	0	0	0	0	0	0	1	0	1	1	0	0	1	0	0	0	0	0	0	1	1	1	1	0	1	0	0	0	1	1	1	0	1	0	1	0	0	0	1	1	1	0	1
SRR8645359	26	0	0	1	0	0	0	0	0	0	0	0	1	0	1	1	0	0	1	0	0	0	0	0	0	1	1	1	1	0	1	0	0	0	1	1	1	0	1	1	1	1	1	1	1	1	1	0	1
SRR8645360	27	0	0	1	0	0	0	0	0	0	0	0	1	0	1	1	0	0	1	0	0	0	0	0	0	1	1	1	1	0	1	0	0	0	1	1	1	0	1	1	1	1	1	1	1	1	1	0	1
SRR8645407	25	0	0	1	0	0	0	0	0	0	0	0	1	0	1	0	0	0	1	0	0	0	0	0	0	1	1	1	1	0	1	0	0	0	1	1	1	0	1	1	1	1	1	1	1	1	1	0	1
SRR9057415	25	0	0	1	0	0	0	0	0	0	0	0	1	0	1	0	0	0	1	0	0	0	0	0	0	1	1	1	1	0	1	0	0	0	1	1	1	0	1	1	1	1	1	1	1	1	1	0	1
SRR9309166	26	0	0	1	0	0	0	0	0	0	0	0	1	0	1	1	0	0	1	0	0	0	0	0	0	1	1	1	1	0	1	0	0	0	1	1	1	0	1	1	1	1	1	1	1	1	1	0	1
SRR9309168	27	0	0	1	0	0	0	0	0	0	0	0	1	0	1	1	0	0	1	0	0	0	0	0	0	1	1	1	1	0	1	0	0	0	1	1	1	0	1	1	1	1	1	1	1	1	1	0	1
SRR9659665	27	0	0	1	0	0	0	0	0	0	0	0	1	0	1	1	0	0	1	0	0	0	0	0	0	1	1	1	1	0	1	0	0	0	1	1	1	0	1	1	1	1	1	1	1	1	1	0	1
SRR9659672	27	0	0	1	0	0	0	0	0	0	0	0	1	0	1	1	0	0	1	0	0	0	0	0	0	1	1	1	1	0	1	0	0	0	1	1	1	0	1	1	1	1	1	1	1	1	1	0	1
SRR9860369	26	0	0	1	0	0	0	0	0	0	0	0	1	0	1	0	0	0	1	0	0	0	0	0	0	1	1	1	1	0	1	0	0	0	1	1	1	0	1	1	1	1	1	1	1	1	1	0	1
SRR9914971	26	0	0	1	0	0	0	0	0	0	0	0	1	0	1	0	0	0	1	0	0	0	0	0	0	1	1	1	1	0	1	0	0	0	1	1	1	0	1	1	1	1	1	1	1	1	1	0	1
SRR9915001	26	0	0	1	0	0	0	0	0	0	0	0	1	0	1	1	0	0	1	0	0	0	0	0	0	1	1	1	1	0	1	0	0	0	1	1	1	0	1	1	1	1	1	1	1	1	1	0	1
SRR7664543	27	0	0	0	0	0	0	0	0	0	0	0	1	0	1	1	0	0	1	0	0	0	0	0	0	1	1	1	1	0	1	0	0	0	1	1	1	0	1	1	1	1	1	1	1	1	1	0	1
[truncated: 13 more columns]

## Sheet: Table 5
Supplemental Table 5. List of genes conferring resistance to multiple antibiotics identified using ABRicate
MDR gene	Confers resistance to
acrB	cephalosporin; fluoroquinolone; glycylcycline; penam; phenicol; rifamycin; tetracycline; triclosan
baeR	aminocoumarin; aminoglycoside
cpxA	aminocoumarin; aminoglycoside
CRP	fluoroquinolone; macrolide; penam
acrA	cephalosporin; fluoroquinolone; glycylcycline; penam; phenicol; rifamycin; tetracycline; triclosan
H-NS	cephalosporin; cephamycin; fluoroquinolone; macrolide; penam; tetracycline
marA	carbapenem; cephalosporin; cephamycin; fluoroquinolone; glycylcycline; monobactam; penam; penem; phenicol; rifamycin; tetracycline; triclosan
sdiA	cephalosporin; fluoroquinolone; glycylcycline; penam; phenicol; rifamycin; tetracycline; triclosan
tolC	aminocoumarin; aminoglycoside; carbapenem; cephalosporin; cephamycin; fluoroquinolone; glycylcycline; macrolide; penam; penem; peptide; phenicol; rifamycin; tetracycline; triclosan

## Sheet: Table 6
Supplementary Table 6. Strain names, accession numbers and associated metadata of genomes from 17 other states in the United States. These genomes were obtained from the NCBI Pathogen Detection database.
Strain	Serovar	Isolate	Create date	Location	Isolation source	Isolation type	SNP cluster	Source type	Host	Collection date	BioSample	Assembly	AMR genotypes
AZ-TG79560		PDT000111480.2	2016-03-02T10:27:26Z	USA:AZ	stool	clinical	PDS000001809.42	Human	Homo sapiens	2015	SAMN04247075	GCA_006095775.1	blaTEM-40=COMPLETE,mdsA=COMPLETE,mdsB=COMPLETE
AZ-TG79588		PDT000098517.2	2015-12-21T16:23:51Z	USA:AZ	stool	clinical	PDS000001976.63	Human	Homo sapiens	2015	SAMN04247082	GCA_006023415.1	mdsA=COMPLETE,mdsB=COMPLETE
AZ-TG79584		PDT000098516.2	2015-12-21T16:23:51Z	USA:AZ	stool	clinical	PDS000001976.63	Human	Homo sapiens	2015	SAMN04247081	GCA_006093155.1	mdsA=COMPLETE,mdsB=COMPLETE
AZ-TG79564		PDT000098511.2	2015-12-21T16:23:51Z	USA:AZ	stool	clinical	PDS000001976.63	Human	Homo sapiens	2015	SAMN04247076	GCA_006888625.1	mdsA=COMPLETE,mdsB=COMPLETE
AZ-TG79524		PDT000108082.2	2016-02-22T21:23:11Z	USA:AZ	stool	clinical	PDS000030237.929	Human	Homo sapiens	2015	SAMN04247066	GCA_006895665.1	mdsA=COMPLETE,mdsB=COMPLETE
AZ-TG92854	Poona	PDT000127129.2	2016-04-25T15:11:48Z	USA:AZ	stool	clinical	PDS000030420.1	Human	Homo sapiens	2016-04-14	SAMN04884994	GCA_008903635.1	mdsA=COMPLETE,mdsB=COMPLETE
AZ-TG92818	Poona	PDT000127120.2	2016-04-25T15:11:47Z	USA:AZ	stool	clinical	PDS000030423.5	Human	Homo sapiens	2016-04-14	SAMN04884985	GCA_008903625.1	mdsA=COMPLETE,mdsB=COMPLETE
AZ-TG92802	Poona	PDT000137194.2	2016-07-08T02:16:07Z	USA:AZ	stool	clinical	PDS000030480.3	Human	Homo sapiens	2016-04-14	SAMN05362838	GCA_008913965.1	mdsA=COMPLETE,mdsB=COMPLETE
AZ-TG79552		PDT000111478.2	2016-03-02T10:27:26Z	USA:AZ	stool	clinical	PDS000030629.10	Human	Homo sapiens	2015	SAMN04247073	GCA_005677015.1	mdsA=COMPLETE,mdsB=COMPLETE
AZ-TG92846	Poona	PDT000127127.2	2016-04-25T15:11:48Z	USA:AZ	stool	clinical	PDS000030629.10	Human	Homo sapiens	2016-04-14	SAMN04884992	GCA_008903725.1	mdsA=COMPLETE,mdsB=COMPLETE
AZ-TG79556		PDT000111479.2	2016-03-02T10:27:26Z	USA:AZ	stool	clinical	PDS000037073.3	Human	Homo sapiens	2015	SAMN04247074	GCA_005607135.1	mdsA=COMPLETE,mdsB=COMPLETE
AZ-TG92858	Poona	PDT000127130.2	2016-04-25T15:11:48Z	USA:AZ	urine	clinical	PDS000030423.5	Human	Homo sapiens	2016-04-14	SAMN04884995	GCA_008903785.1	mdsA=COMPLETE,mdsB=COMPLETE
PNUSAS144854		PDT000743437.1	2020-05-21T22:27:45Z	USA:CT	stool	clinical	PDS000002800.142	Human	Homo sapiens	2015-06-29	SAMN14983955	GCA_016171725.1	mdsA=COMPLETE,mdsB=COMPLETE
FLDOH-105	Serotype pending	PDT000085462.2	2015-10-01T14:13:24Z	USA:FL	stool	clinical	PDS000002099.339	Human	Homo sapiens	2015-05	SAMN04096562	GCA_008653215.1	mdsA=COMPLETE,mdsB=COMPLETE
FLDOH-114		PDT000085473.2	2015-10-01T14:13:24Z	USA:FL	stool	clinical	PDS000002099.339	Human	Homo sapiens	2015-06	SAMN04096704	GCA_006091095.1	mdsA=COMPLETE,mdsB=COMPLETE
FLDOH-111	Serotype pending	PDT000085470.2	2015-10-01T14:13:24Z	USA:FL	stool	clinical	PDS000002099.339	Human	Homo sapiens	2015-06	SAMN04096565	GCA_008651935.1	mdsA=COMPLETE,mdsB=COMPLETE
FLDOH-115	Serotype pending	PDT000085474.2	2015-10-01T14:13:24Z	USA:FL	stool	clinical	PDS000002099.339	Human	Homo sapiens	2015-06	SAMN04096761	GCA_008651215.1	mdsA=COMPLETE,mdsB=COMPLETE
FLDOH-109	Serotype pending	PDT000085466.3	2015-11-06T22:17:43Z	USA:FL	stool	clinical	PDS000002099.339	Human	Homo sapiens	2015-06	SAMN04096743	GCA_008648135.1	mdsA=COMPLETE,mdsB=COMPLETE
FLDOH-107	Serotype pending	PDT000085464.3	2015-11-06T22:17:43Z	USA:FL	stool	clinical	PDS000002099.339	Human	Homo sapiens	2015-07	SAMN04096784	GCA_008648015.1	mdsA=COMPLETE,mdsB=COMPLETE
FLDOH-110	Javiana	PDT000085467.2	2015-10-01T14:13:24Z	USA:FL	stool	clinical	PDS000002099.339	Human	Homo sapiens	2015-07	SAMN04096853	GCA_010539645.1	mdsA=COMPLETE,mdsB=COMPLETE
FLDOH-106	Javiana	PDT000085463.2	2015-10-01T14:13:24Z	USA:FL	stool	clinical	PDS000002099.339	Human	Homo sapiens	2015-07	SAMN04096735	GCA_010688505.1	mdsA=COMPLETE,mdsB=COMPLETE
FLDOH-113	Javiana	PDT000085472.2	2015-10-01T14:13:24Z	USA:FL	stool	clinical	PDS000002099.339	Human	Homo sapiens	2015-07	SAMN04096812	GCA_010716795.1	mdsA=COMPLETE,mdsB=COMPLETE
FLDOH-112	Javiana	PDT000085471.2	2015-10-01T14:13:24Z	USA:FL	stool	clinical	PDS000002099.339	Human	Homo sapiens	2015-07	SAMN04096752	GCA_010796675.1	mdsA=COMPLETE,mdsB=COMPLETE
FLDOH-116	Javiana	PDT000085475.2	2015-10-01T14:13:24Z	USA:FL	urine	clinical	PDS000002099.339	Human	Homo sapiens	2015-07	SAMN04096828	GCA_010687705.1	mdsA=COMPLETE,mdsB=COMPLETE
CFSAN080819		PDT000569645.1	2019-08-21T20:37:50Z	USA:MA	blood	clinical	PDS000006321.246	Human	Homo sapiens	2018-03	SAMN12610430	GCA_008167345.1	mdsA=COMPLETE,mdsB=COMPLETE
CFSAN080821		PDT000568783.1	2019-08-21T11:41:29Z	USA:MA	stool	clinical	PDS000026765.50	Human	Homo sapiens	2018-04	SAMN12610241	GCA_008130125.1	mdsA=COMPLETE,mdsB=COMPLETE
CFSAN080825		PDT000569675.1	2019-08-21T20:37:55Z	USA:MA	stool	clinical	PDS000076604.235	Human	Homo sapiens	2018-04	SAMN12610479	GCA_008167705.1	mdsA=COMPLETE,mdsB=COMPLETE
CFSAN080820		PDT000571022.1	2019-08-22T13:41:03Z	USA:MA	stool	clinical	PDS000106897.30	Human	Homo sapiens	2018-04	SAMN12610409	GCA_008144605.1	aph(3'')-Ib=COMPLETE,aph(6)-Id=COMPLETE,blaTEM-1=COMPLETE,mdsA=COMPLETE,mdsB=COMPLETE,sul2=COMPLETE,tet(B)=COMPLETE
PNUSAS141382		PDT000721248.1	2020-04-10T13:12:16Z	USA:MD	blood	clinical	PDS000026617.378	Human	Homo sapiens	2015-10-06	SAMN14560345	GCA_012283565.1	mdsA=COMPLETE,mdsB=COMPLETE
PNUSAS142260		PDT000724546.1	2020-04-20T22:13:17Z	USA:MD	blood	clinical	PDS000028192.629	Human	Homo sapiens	2015-08-25	SAMN14647028	GCA_014586215.1	aph(3'')-Ib=COMPLETE,aph(3')-Ia=COMPLETE,aph(6)-Id=COMPLETE,blaCMY-2=COMPLETE,blaTEM=COMPLETE,floR=COMPLETE,gyrA_S83F=POINT,mdsA=COMPLETE,mdsB=COMPLETE,sul2=COMPLETE,tet(A)=COMPLETE
PNUSAS084353		PDT000743565.1	2020-05-22T01:22:26Z	USA:MD	blood	clinical	PDS000030237.929	Human	Homo sapiens	2015-06-10	SAMN14987855	GCA_013164325.1	mdsA=COMPLETE,mdsB=COMPLETE
PNUSAS142252		PDT000724562.1	2020-04-20T22:13:23Z	USA:MD	blood	clinical	PDS000064393.5	Human	Homo sapiens	2015-09-07	SAMN14647083	GCA_014585955.1	mdsA=COMPLETE,mdsB=COMPLETE
2015AM-1347		PDT000743573.1	2020-05-22T01:22:29Z	USA:MD	blood	clinical	PDS000076648.98	Human	Homo sapiens	2015-06-13	SAMN14987843	GCA_013164295.1	mdsA=COMPLETE,mdsB=COMPLETE
PNUSAS139859		PDT000713172.1	2020-03-25T13:18:20Z	USA:MD	stool	clinical	PDS000001378.268	Human	Homo sapiens	2016-04-22	SAMN14446543	GCA_011754035.1	mdsA=COMPLETE,mdsB=COMPLETE
PNUSAS141966		PDT000724127.1	2020-04-20T20:16:59Z	USA:MD	stool	clinical	PDS000026617.378	Human	Homo sapiens	2015-08-01	SAMN14608986	GCA_014591815.1	mdsA=COMPLETE,mdsB=COMPLETE
PNUSAS141957		PDT000724117.1	2020-04-20T20:16:56Z	USA:MD	stool	clinical	PDS000026710.376	Human	Homo sapiens	2015-08-10	SAMN14608984	GCA_014591015.1	mdsA=COMPLETE,mdsB=COMPLETE,sul2=COMPLETE,tet(A)=COMPLETE
PNUSAS141250		PDT000720820.1	2020-04-08T16:17:24Z	USA:MD	stool	clinical	PDS000026710.376	Human	Homo sapiens	2015-10-29	SAMN14549325	GCA_012222345.1	blaCMY-2=COMPLETE,mdsA=COMPLETE,mdsB=COMPLETE,sul2=COMPLETE,tet(A)=COMPLETE
PNUSAS139848		PDT000714182.1	2020-03-25T17:19:25Z	USA:MD	stool	clinical	PDS000026722.2	Human	Homo sapiens	2016-05-15	SAMN14447505	GCA_011754055.1	blaCMY-2=COMPLETE,mdsA=COMPLETE,mdsB=COMPLETE,sul2=COMPLETE,tet(A)=COMPLETE
PNUSAS141971		PDT000724128.1	2020-04-20T20:16:59Z	USA:MD	stool	clinical	PDS000026746.115	Human	Homo sapiens	2015-08-07	SAMN14608991	GCA_014591915.1	mdsA=COMPLETE,mdsB=COMPLETE
PNUSAS141976		PDT000724108.1	2020-04-20T20:16:54Z	USA:MD	stool	clinical	PDS000026746.115	Human	Homo sapiens	2015-08-12	SAMN14608987	GCA_014591935.1	mdsA=COMPLETE,mdsB=COMPLETE
PNUSAS142271		PDT000724560.1	2020-04-20T22:13:22Z	USA:MD	stool	clinical	PDS000026746.115	Human	Homo sapiens	2015-08-30	SAMN14647035	GCA_014586115.1	mdsA=COMPLETE,mdsB=COMPLETE
PNUSAS139867		PDT000713154.1	2020-03-25T13:18:13Z	USA:MD	stool	clinical	PDS000026746.115	Human	Homo sapiens	2015-12-16	SAMN14446513	GCA_011753555.1	mdsA=COMPLETE,mdsB=COMPLETE
PNUSAS141940		PDT000722758.1	2020-04-16T19:16:36Z	USA:MD	stool	clinical	PDS000026794.69	Human	Homo sapiens	2015-09-22	SAMN14606307	GCA_014593635.1	mdsA=COMPLETE,mdsB=COMPLETE
PNUSAS141960		PDT000724109.1	2020-04-20T20:16:54Z	USA:MD	stool	clinical	PDS000026799.68	Human	Homo sapiens	2015-08-16	SAMN14609006	GCA_014591975.1	mdsA=COMPLETE,mdsB=COMPLETE
PNUSAS141233		PDT000720826.1	2020-04-08T16:17:27Z	USA:MD	stool	clinical	PDS000026800.266	Human	Homo sapiens	2015-10-16	SAMN14549300	GCA_016175195.1	mdsA=COMPLETE,mdsB=COMPLETE
PNUSAS141956		PDT000724133.1	2020-04-20T20:17:00Z	USA:MD	stool	clinical	PDS000026831.20	Human	Homo sapiens	2015-08-13	SAMN14608983	GCA_014591795.1	mdsA=COMPLETE,mdsB=COMPLETE
PNUSAS141397		PDT000721247.1	2020-04-10T13:12:16Z	USA:MD	stool	clinical	PDS000026926.61	Human	Homo sapiens	2015-08-30	SAMN14560323	GCA_012283585.1	mdsA=COMPLETE,mdsB=COMPLETE
PNUSAS141241		PDT000720818.1	2020-04-08T16:17:23Z	USA:MD	stool	clinical	PDS000026926.61	Human	Homo sapiens	2015-10-10	SAMN14549314	GCA_012216105.1	mdsA=COMPLETE,mdsB=COMPLETE
PNUSAS141969		PDT000724125.1	2020-04-20T20:16:58Z	USA:MD	stool	clinical	PDS000026970.654	Human	Homo sapiens	2015-07-21	SAMN14608920	GCA_014591095.1	mdsA=COMPLETE,mdsB=COMPLETE
PNUSAS141979		PDT000724122.1	2020-04-20T20:16:57Z	USA:MD	stool	clinical	PDS000026970.654	Human	Homo sapiens	2015-07-29	SAMN14608996	GCA_014590855.1	mdsA=COMPLETE,mdsB=COMPLETE
PNUSAS141398		PDT000721252.1	2020-04-10T13:12:17Z	USA:MD	stool	clinical	PDS000026970.654	Human	Homo sapiens	2015-08-03	SAMN14560343	GCA_012283505.1	mdsA=COMPLETE,mdsB=COMPLETE
PNUSAS141388		PDT000721288.1	2020-04-10T14:19:39Z	USA:MD	stool	clinical	PDS000027076.602	Human	Homo sapiens	2015-09-28	SAMN14560359	GCA_012283025.1	mdsA=COMPLETE,mdsB=COMPLETE
PNUSAS140100		PDT001242413.1	2022-02-08T02:28:36Z	USA:MD	stool	clinical	PDS000027076.602	Human	Homo sapiens	2015-11-30	SAMN14485889	GCA_022050725.1	mdsA=COMPLETE,mdsB=COMPLETE
PNUSAS140112		PDT000716743.1	2020-03-30T15:12:27Z	USA:MD	stool	clinical	PDS000027403.143	Human	Homo sapiens	2015-10-25	SAMN14485868	GCA_011770605.1	mdsA=COMPLETE,mdsB=COMPLETE
PNUSAS141930		PDT000722783.1	2020-04-16T19:16:52Z	USA:MD	stool	clinical	PDS000027503.239	Human	Homo sapiens	2015-09-20	SAMN14606414	GCA_014593415.1	aph(3'')-Ib=PARTIAL,aph(3'')-Ib=PARTIAL_END_OF_CONTIG,mdsA=COMPLETE,mdsB=COMPLETE,sul2=COMPLETE,tet(A)=COMPLETE
PNUSAS141230		PDT000720800.1	2020-04-08T15:11:50Z	USA:MD	stool	clinical	PDS000029725.135	Human	Homo sapiens	2015-10-01	SAMN14549304	GCA_012218405.1	fosA7=COMPLETE,mdsA=COMPLETE,mdsB=COMPLETE
PNUSAS141937		PDT000722775.1	2020-04-16T19:16:50Z	USA:MD	stool	clinical	PDS000029824.3	Human	Homo sapiens	2015-09-30	SAMN14606458	GCA_014592395.1	mdsA=COMPLETE,mdsB=COMPLETE
PNUSAS142262		PDT000724544.1	2020-04-20T22:13:16Z	USA:MD	stool	clinical	PDS000030010.11	Human	Homo sapiens	2015-08-24	SAMN14647026	GCA_014584735.1	mdsA=COMPLETE,mdsB=COMPLETE
PNUSAS141926		PDT000722765.1	2020-04-16T19:16:38Z	USA:MD	stool	clinical	PDS000030065.15	Human	Homo sapiens	2015-09-22	SAMN14606423	GCA_014593555.1	mdsA=COMPLETE,mdsB=COMPLETE
PNUSAS141968		PDT000724119.1	2020-04-20T20:16:56Z	USA:MD	stool	clinical	PDS000030174.30	Human	Homo sapiens	2015-08-05	SAMN14608999	GCA_014590835.1	aadA7=COMPLETE,fosA7=COMPLETE,mdsA=COMPLETE,mdsB=COMPLETE,sul1=COMPLETE,tet(A)=COMPLETE
PNUSAS141959		PDT000724126.1	2020-04-20T20:16:58Z	USA:MD	stool	clinical	PDS000030174.30	Human	Homo sapiens	2015-08-13	SAMN14609004	GCA_014590615.1	aadA7=COMPLETE,fosA7=COMPLETE,mdsA=COMPLETE,mdsB=COMPLETE,sul1=COMPLETE,tet(A)=COMPLETE
PNUSAS137271		PDT000707752.1	2020-03-09T19:11:34Z	USA:MD	stool	clinical	PDS000030174.30	Human	Homo sapiens	2015-10-15	SAMN14337555	GCA_011468635.1	aadA7=COMPLETE,fosA7=COMPLETE,mdsA=COMPLETE,mdsB=COMPLETE,sul1=COMPLETE,tet(A)=COMPLETE
PNUSAS080442		PDT000743630.1	2020-05-22T01:22:50Z	USA:MD	stool	clinical	PDS000030237.929	Human	Homo sapiens	2015-05-19	SAMN14992844	GCA_016172175.1	mdsA=COMPLETE,mdsB=COMPLETE
PNUSAS080448		PDT000743626.1	2020-05-22T01:22:49Z	USA:MD	stool	clinical	PDS000030237.929	Human	Homo sapiens	2015-05-23	SAMN14992857	GCA_013147445.1	mdsA=COMPLETE,mdsB=COMPLETE
PNUSAS144852		PDT000743433.1	2020-05-21T22:27:44Z	USA:MD	stool	clinical	PDS000030237.929	Human	Homo sapiens	2015-07-02	SAMN14983957	GCA_013165045.1	mdsA=COMPLETE,mdsB=COMPLETE
PNUSAS142266		PDT000724547.1	2020-04-20T22:13:18Z	USA:MD	stool	clinical	PDS000030237.929	Human	Homo sapiens	2015-08-23	SAMN14647040	GCA_014585655.1	mdsA=COMPLETE,mdsB=COMPLETE
PNUSAS142248		PDT000724552.1	2020-04-20T22:13:20Z	USA:MD	stool	clinical	PDS000030237.929	Human	Homo sapiens	2015-09-03	SAMN14647080	GCA_014586155.1	mdsA=COMPLETE,mdsB=COMPLETE
PNUSAS141408		PDT000721281.1	2020-04-10T14:19:37Z	USA:MD	stool	clinical	PDS000030237.929	Human	Homo sapiens	2015-09-10	SAMN14560351	GCA_012283165.1	mdsA=COMPLETE,mdsB=COMPLETE
PNUSAS141928		PDT000722767.1	2020-04-16T19:16:38Z	USA:MD	stool	clinical	PDS000030237.929	Human	Homo sapiens	2015-09-17	SAMN14606432	GCA_014593435.1	blaTEM-1=COMPLETE,mdsA=COMPLETE,mdsB=COMPLETE
PNUSAS141377		PDT000721282.1	2020-04-10T14:19:37Z	USA:MD	stool	clinical	PDS000030237.929	Human	Homo sapiens	2015-09-18	SAMN14560350	GCA_012283085.1	mdsA=COMPLETE,mdsB=COMPLETE
PNUSAS141380		PDT000721250.1	2020-04-10T13:12:16Z	USA:MD	stool	clinical	PDS000030237.929	Human	Homo sapiens	2015-10-02	SAMN14560347	GCA_012283525.1	mdsA=COMPLETE,mdsB=COMPLETE
PNUSAS141257		PDT000720795.1	2020-04-08T15:11:46Z	USA:MD	stool	clinical	PDS000030237.929	Human	Homo sapiens	2015-10-17	SAMN14549306	GCA_012190515.1	mdsA=COMPLETE,mdsB=COMPLETE
PNUSAS140099		PDT000716734.1	2020-03-30T15:12:24Z	USA:MD	stool	clinical	PDS000030237.929	Human	Homo sapiens	2015-11-06	SAMN14485862	GCA_011770825.1	mdsA=COMPLETE,mdsB=COMPLETE
2015AM-3377		PDT000716742.1	2020-03-30T15:12:27Z	USA:MD	stool	clinical	PDS000030237.929	Human	Homo sapiens	2015-11-10	SAMN14485869	GCA_011770405.1	mdsA=COMPLETE,mdsB=COMPLETE
PNUSAS140104		PDT000716756.1	2020-03-30T15:12:30Z	USA:MD	stool	clinical	PDS000030237.929	Human	Homo sapiens	2015-11-22	SAMN14485880	GCA_011770205.1	mdsA=COMPLETE,mdsB=COMPLETE
PNUSAS139858		PDT000713155.1	2020-03-25T13:18:13Z	USA:MD	stool	clinical	PDS000030237.929	Human	Homo sapiens	2015-12-30	SAMN14446511	GCA_011753595.1	mdsA=COMPLETE,mdsB=COMPLETE
PNUSAS139864		PDT000713167.1	2020-03-25T13:18:18Z	USA:MD	stool	clinical	PDS000030237.929	Human	Homo sapiens	2016-01-26	SAMN14446534	GCA_011753295.1	mdsA=COMPLETE,mdsB=COMPLETE
PNUSAS139860		PDT000713161.1	2020-03-25T13:18:15Z	USA:MD	stool	clinical	PDS000030237.929	Human	Homo sapiens	2016-01-27	SAMN14446533	GCA_016175745.1	blaTEM-1=COMPLETE,mdsA=COMPLETE,mdsB=COMPLETE
PNUSAS140106		PDT000716735.1	2020-03-30T15:12:24Z	USA:MD	stool	clinical	PDS000055739.2	Human	Homo sapiens	2015-10-30	SAMN14485859	GCA_011770325.1	aph(3'')-Ib=PARTIAL,aph(6)-Id=COMPLETE,blaTEM-1=COMPLETE,dfrA14=COMPLETE,mdsA=COMPLETE,mdsB=COMPLETE,sul2=COMPLETE,tet(A)=COMPLETE
PNUSAS139865		PDT000713158.1	2020-03-25T13:18:14Z	USA:MD	stool	clinical	PDS000056842.9	Human	Homo sapiens	2015-12-29	SAMN14446540	GCA_011753995.1	mdsA=COMPLETE,mdsB=COMPLETE
PNUSAS140098		PDT000716748.1	2020-03-30T15:12:28Z	USA:MD	stool	clinical	PDS000060839.1	Human	Homo sapiens	2015-11-19	SAMN14485882	GCA_011780505.1	mdsA=COMPLETE,mdsB=COMPLETE
PNUSAS140111		PDT000716740.1	2020-03-30T15:12:26Z	USA:MD	stool	clinical	PDS000060839.1	Human	Homo sapiens	2015-11-22	SAMN14485881	GCA_011770945.1	mdsA=COMPLETE,mdsB=COMPLETE
PNUSAS139866		PDT000713162.1	2020-03-25T13:18:16Z	USA:MD	stool	clinical	PDS000060875.1	Human	Homo sapiens	2016-01-13	SAMN14446538	GCA_011753615.1	mdsA=COMPLETE,mdsB=COMPLETE
PNUSAS141938		PDT000722756.1	2020-04-16T19:16:35Z	USA:MD	stool	clinical	PDS000061145.1	Human	Homo sapiens	2015-09-18	SAMN14606315	GCA_014593675.1	mdsA=COMPLETE,mdsB=COMPLETE
PNUSAS141927		PDT000722778.1	2020-04-16T19:16:51Z	USA:MD	stool	clinical	PDS000061145.1	Human	Homo sapiens	2015-10-05	SAMN14606493	GCA_014592605.1	mdsA=COMPLETE,mdsB=COMPLETE
PNUSAS142251		PDT000724561.1	2020-04-20T22:13:23Z	USA:MD	stool	clinical	PDS000061246.1	Human	Homo sapiens	2015-09-06	SAMN14647084	GCA_014585935.1	mdsA=COMPLETE,mdsB=COMPLETE
PNUSAS142267		PDT000724555.1	2020-04-20T22:13:20Z	USA:MD	stool	clinical	PDS000061247.1	Human	Homo sapiens	2015-08-29	SAMN14647039	GCA_016175125.1	mdsA=COMPLETE,mdsB=COMPLETE
PNUSAS141982		PDT000724121.1	2020-04-20T20:16:57Z	USA:MD	stool	clinical	PDS000061253.2	Human	Homo sapiens	2015-08-04	SAMN14608993	GCA_020291665.1	mdsA=COMPLETE,mdsB=COMPLETE
PNUSAS141983		PDT000724131.1	2020-04-20T20:17:00Z	USA:MD	stool	clinical	PDS000061253.2	Human	Homo sapiens	2015-08-06	SAMN14608992	GCA_020291865.1	mdsA=COMPLETE,mdsB=COMPLETE
PNUSAS141395		PDT000721249.1	2020-04-10T13:12:16Z	USA:MD	stool	clinical	PDS000065095.45	Human	Homo sapiens	2015-09-09	SAMN14560325	GCA_012283605.1	mdsA=COMPLETE,mdsB=COMPLETE
PNUSAS137282		PDT000707770.1	2020-03-09T19:11:41Z	USA:MD	stool	clinical	PDS000065787.13	Human	Homo sapiens	2016-07-17	SAMN14337585	GCA_011467315.1	gyrA_D87N=POINT,mdsA=COMPLETE,mdsB=COMPLETE
PNUSAS142264		PDT000724541.1	2020-04-20T22:13:15Z	USA:MD	stool	clinical	PDS000066898.47	Human	Homo sapiens	2015-08-23	SAMN14647042	GCA_014586135.1	aac(3)-VIa=COMPLETE,aadA1=COMPLETE,mdsA=COMPLETE,mdsB=COMPLETE,sul1=COMPLETE
PNUSAS141935		PDT000722774.1	2020-04-16T19:16:42Z	USA:MD	stool	clinical	PDS000076604.235	Human	Homo sapiens	2015-09-27	SAMN14606405	GCA_014592865.1	mdsA=COMPLETE,mdsB=COMPLETE
PNUSAS139851		PDT000713165.1	2020-03-25T13:18:17Z	USA:MD	stool	clinical	PDS000076604.235	Human	Homo sapiens	2016-01-29	SAMN14446548	GCA_011753375.1	mdsA=COMPLETE,mdsB=COMPLETE
PNUSAS141963		PDT000724113.1	2020-04-20T20:16:55Z	USA:MD	stool	clinical	PDS000083226.229	Human	Homo sapiens	2015-07-20	SAMN14608919	GCA_014590935.1	mdsA=COMPLETE,mdsB=COMPLETE
PNUSAS141980		PDT000724110.1	2020-04-20T20:16:54Z	USA:MD	stool	clinical	PDS000083226.229	Human	Homo sapiens	2015-08-04	SAMN14608997	GCA_014591895.1	mdsA=COMPLETE,mdsB=COMPLETE
PNUSAS142265		PDT000724542.1	2020-04-20T22:13:15Z	USA:MD	stool	clinical	PDS000083226.229	Human	Homo sapiens	2015-08-24	SAMN14647041	GCA_014585455.1	mdsA=COMPLETE,mdsB=COMPLETE
PNUSAS140117		PDT000716746.1	2020-03-30T15:12:28Z	USA:MD	stool	clinical	PDS000083226.229	Human	Homo sapiens	2015-11-27	SAMN14485874	GCA_011770585.1	mdsA=COMPLETE,mdsB=COMPLETE
PNUSAS139854		PDT000713179.1	2020-03-25T13:18:22Z	USA:MD	stool	clinical	PDS000083226.229	Human	Homo sapiens	2016-05-26	SAMN14446549	GCA_011753315.1	mdsA=COMPLETE,mdsB=COMPLETE
PNUSAS144856		PDT000743443.1	2020-05-21T22:27:47Z	USA:MD	stool	clinical	PDS000091331.1	Human	Homo sapiens	2015-07-01	SAMN14983971	GCA_013148185.1	mdsA=COMPLETE,mdsB=COMPLETE
PNUSAS080444		PDT000743661.1	2020-05-22T01:23:03Z	USA:MD	stool	clinical	PDS000105179.1	Human	Homo sapiens	2015-05-09	SAMN14992842	GCA_013162945.1	mdsA=COMPLETE,mdsB=COMPLETE
PNUSAS141238		PDT000720803.1	2020-04-08T15:11:52Z	USA:MD	stool	clinical	PDS000106159.7	Human	Homo sapiens	2015-10-22	SAMN14549318	GCA_012213145.1	aac(3)-VIa=COMPLETE,aac(6')-Ib4=COMPLETE,aadA1=COMPLETE,aadA1=PARTIAL_END_OF_CONTIG,fosA7=COMPLETE,mcr-9.1=COMPLETE,mdsA=COMPLETE,mdsB=COMPLETE,sul1=COMPLETE
PNUSAS141244		PDT000720810.1	2020-04-08T16:17:20Z	USA:MD	stool	clinical	PDS000106159.7	Human	Homo sapiens	2015-10-23	SAMN14549311	GCA_012224625.1	aac(3)-VIa=COMPLETE,aac(6')-Ib4=COMPLETE,aadA1=COMPLETE,aadA1=PARTIAL_END_OF_CONTIG,fosA7=COMPLETE,mcr-9.1=COMPLETE,mdsA=COMPLETE,mdsB=COMPLETE,sul1=COMPLETE
PNUSAS141967		PDT000724115.1	2020-04-20T20:16:56Z	USA:MD	stool	clinical	PDS000106897.30	Human	Homo sapiens	2015-07-15	SAMN14609001	GCA_014591875.1	aph(3'')-Ib=COMPLETE,aph(6)-Id=COMPLETE,blaTEM-1=COMPLETE,mdsA=COMPLETE,mdsB=COMPLETE,sul2=COMPLETE,tet(B)=COMPLETE
PNUSAS141977		PDT000724111.1	2020-04-20T20:16:55Z	USA:MD	stool	clinical	PDS000106897.30	Human	Homo sapiens	2015-08-03	SAMN14608998	GCA_014591835.1	mdsA=COMPLETE,mdsB=COMPLETE,tet(B)=COMPLETE
PNUSAS141965		PDT000724123.1	2020-04-20T20:16:58Z	USA:MD	stool	clinical	PDS000106897.30	Human	Homo sapiens	2015-08-07	SAMN14609007	GCA_014591375.1	aph(3'')-Ib=COMPLETE,aph(6)-Id=COMPLETE,blaTEM-1=COMPLETE,mdsA=COMPLETE,mdsB=COMPLETE,sul2=COMPLETE,tet(B)=COMPLETE
PNUSAS141259		PDT000720821.1	2020-04-08T16:17:24Z	USA:MD	stool	clinical	PDS000106897.30	Human	Homo sapiens	2015-10-17	SAMN14549303	GCA_012215645.1	aph(3')-Ia=COMPLETE,mdsA=COMPLETE,mdsB=COMPLETE,tet(B)=COMPLETE
PNUSAS139853		PDT000713168.1	2020-03-25T13:18:18Z	USA:MD	stool	clinical	PDS000106897.30	Human	Homo sapiens	2016-02-05	SAMN14446547	GCA_011753935.1	aph(3'')-Ib=COMPLETE,aph(6)-Id=COMPLETE,blaTEM-1=COMPLETE,mdsA=COMPLETE,mdsB=COMPLETE,sul2=COMPLETE,tet(B)=COMPLETE
PNUSAS139872		PDT000713175.1	2020-03-25T13:18:20Z	USA:MD	stool	clinical	PDS000106897.30	Human	Homo sapiens	2016-05-22	SAMN14446555	GCA_011753395.1	aac(3)-VIa=COMPLETE,aadA1=COMPLETE,aph(3'')-Ib=COMPLETE,aph(6)-Id=COMPLETE,blaTEM-1=COMPLETE,mdsA=COMPLETE,mdsB=COMPLETE,sul1=COMPLETE,sul2=COMPLETE,tet(B)=COMPLETE
PNUSAS144843		PDT000743419.1	2020-05-21T22:27:40Z	USA:MD	stool	clinical	PDS000108885.6	Human	Homo sapiens	2015-06-30	SAMN14983940	GCA_013829275.1	mdsA=COMPLETE,mdsB=COMPLETE
PNUSAS141974		PDT000724120.1	2020-04-20T20:16:57Z	USA:MD	urine	clinical	PDS000083226.229	Human	Homo sapiens	2015-07-31	SAMN14609000	GCA_014591215.1	mdsA=COMPLETE,mdsB=COMPLETE
AZ-TG92688	Enteritidis	PDT000113717.2	2016-03-11T22:25:06Z	USA:MI	stool	clinical	PDS000030237.929	Human	Homo sapiens	2015-09-03	SAMN04535865	GCA_008832885.1	mdsA=COMPLETE,mdsB=COMPLETE
AZ-TG92684	Enteritidis	PDT000113716.2	2016-03-11T22:25:06Z	USA:MI	stool	clinical	PDS000030237.929	Human	Homo sapiens	2015-09-03	SAMN04535864	GCA_008868985.1	mdsA=COMPLETE,mdsB=COMPLETE
AZ-TG92700	Enteritidis	PDT000113720.2	2016-03-11T22:25:06Z	USA:MI	stool	clinical	PDS000030237.929	Human	Homo sapiens	2015-09-11	SAMN04535868	GCA_008845865.1	mdsA=COMPLETE,mdsB=COMPLETE
AZ-TG92696	Enteritidis	PDT000113719.2	2016-03-11T22:25:06Z	USA:MI	stool	clinical	PDS000030237.929	Human	Homo sapiens	2015-09-11	SAMN04535867	GCA_008868885.1	mdsA=COMPLETE,mdsB=COMPLETE
E2016005274	Enteritidis	PDT000125750.2	2016-04-18T19:11:39Z	USA:MN	blood	clinical	PDS000004723.676	Human	Homo sapiens	2016-04	SAMN04858548	GCA_008883025.1	mdsA=COMPLETE,mdsB=COMPLETE
E2016002349	Enteritidis	PDT000110730.2	2016-02-25T19:24:26Z	USA:MN	blood	clinical	PDS000026869.192	Human	Homo sapiens	2016-02	SAMN04498909	GCA_008865425.1	aph(3'')-Ib=COMPLETE,aph(6)-Id=COMPLETE,blaTEM-1=COMPLETE,gyrA_D87Y=POINT,mdsA=COMPLETE,mdsB=COMPLETE,sul2=COMPLETE
E2016007250	Enteritidis	PDT000131636.2	2016-05-23T15:14:08Z	USA:MN	blood	clinical	PDS000026869.192	Human	Homo sapiens	2016-05	SAMN05058749	GCA_008907125.1	aph(3'')-Ib=COMPLETE,aph(6)-Id=COMPLETE,blaTEM-1=COMPLETE,gyrA_D87Y=POINT,mdsA=COMPLETE,mdsB=COMPLETE,sul2=COMPLETE,tet(A)=COMPLETE
E2015013177	Enteritidis	PDT000086534.2	2015-10-09T18:17:13Z	USA:MN	blood	clinical	PDS000030237.929	Human	Homo sapiens	2015-09-13	SAMN04115937	GCA_008644475.1	mdsA=COMPLETE,mdsB=COMPLETE
15MN00021	Enteritidis	PDT000048052.3	2015-02-10T18:10:44Z	USA:MN	blood	clinical	PDS000030237.929	Human	Homo sapiens	2015-01	SAMN03287040	GCA_008029675.1	mdsA=COMPLETE,mdsB=COMPLETE
15MN00121	Enteritidis	PDT000060700.2	2015-04-21T01:12:03Z	USA:MN	blood	clinical	PDS000030237.929	Human	Homo sapiens	2015-03	SAMN03487606	GCA_008585265.1	mdsA=COMPLETE,mdsB=COMPLETE
E2016001974	Enteritidis	PDT000107287.2	2016-02-17T02:23:59Z	USA:MN	blood	clinical	PDS000030237.929	Human	Homo sapiens	2016-02	SAMN04490773	GCA_008831925.1	mdsA=COMPLETE,mdsB=COMPLETE
E2016010175	Enteritidis	PDT000138931.2	2016-07-18T16:18:37Z	USA:MN	blood	clinical	PDS000030237.929	Human	Homo sapiens	2016-07	SAMN05366683	GCA_008923985.1	mdsA=COMPLETE,mdsB=COMPLETE
E2016010312	Enteritidis	PDT000140678.2	2016-07-25T14:20:27Z	USA:MN	blood	clinical	PDS000030237.929	Human	Homo sapiens	2016-07	SAMN05432529	GCA_008937795.1	mdsA=COMPLETE,mdsB=COMPLETE
E2016014886	Enteritidis	PDT000150217.2	2016-09-26T17:17:53Z	USA:MN	blood	clinical	PDS000030237.929	Human	Homo sapiens	2016-09	SAMN05818646	GCA_008975675.1	mdsA=COMPLETE,mdsB=COMPLETE
E2015016458	Enteritidis	PDT000095133.2	2015-11-23T20:19:41Z	USA:MN	blood	clinical	PDS000032668.771	Human	Homo sapiens	2015-11	SAMN04285297	GCA_008646955.1	mdsA=COMPLETE,mdsB=COMPLETE
I2016007658	Enteritidis	PDT000133721.2	2016-06-07T01:13:45Z	USA:MN	feces	clinical	PDS000002770.391	Human	Homo sapiens	2016-05	SAMN05209832	GCA_008909665.1	mdsA=COMPLETE,mdsB=COMPLETE
E2016006515	Enteritidis	PDT000129415.2	2016-05-10T01:14:11Z	USA:MN	feces	clinical	PDS000002780.92	Human	Homo sapiens	2016-04	SAMN04942966	GCA_008904765.1	mdsA=COMPLETE,mdsB=COMPLETE
I2016005745	Enteritidis	PDT000129426.4	2019-10-24T18:37:46Z	USA:MN	feces	clinical	PDS000002780.92	Human	Homo sapiens	2016-04	SAMN04942954	GCA_008905485.2	mdsA=COMPLETE,mdsB=COMPLETE
E2016005761	Enteritidis	PDT000129418.4	2019-10-24T18:37:45Z	USA:MN	feces	clinical	PDS000002780.92	Human	Homo sapiens	2016-04	SAMN04942955	GCA_008906065.2	mdsA=COMPLETE,mdsB=COMPLETE
E2016005372	Enteritidis	PDT000127133.2	2016-04-25T15:11:48Z	USA:MN	feces	clinical	PDS000002780.92	Human	Homo sapiens	2016-04	SAMN04858552	GCA_016335555.1	mdsA=COMPLETE,mdsB=COMPLETE
I2016006566	Enteritidis	PDT000130416.3	2016-05-23T15:14:10Z	USA:MN	feces	clinical	PDS000002780.92	Human	Homo sapiens	2016-05	SAMN04992711	GCA_008906825.1	mdsA=COMPLETE,mdsB=COMPLETE
E2015017909	Enteritidis	PDT000098523.2	2015-12-21T16:23:51Z	USA:MN	feces	clinical	PDS000004720.183	Human	Homo sapiens	2015-12-09	SAMN04350617	GCA_016332125.1	mdsA=COMPLETE,mdsB=COMPLETE
15MN00105	Enteritidis	PDT000060698.2	2015-04-21T00:12:56Z	USA:MN	feces	clinical	PDS000004720.183	Human	Homo sapiens	2015-03	SAMN03487594	GCA_008585155.1	mdsA=COMPLETE,mdsB=COMPLETE
E2015012441	Enteritidis	PDT000085212.2	2015-10-01T14:13:17Z	USA:MN	feces	clinical	PDS000004720.183	Human	Homo sapiens	2015-08	SAMN04102379	GCA_008652735.1	mdsA=COMPLETE,mdsB=COMPLETE
E2015017577	Enteritidis	PDT000097321.2	2015-12-14T17:21:52Z	USA:MN	feces	clinical	PDS000004720.183	Human	Homo sapiens	2015-12	SAMN04329929	GCA_008730555.1	mdsA=COMPLETE,mdsB=COMPLETE
E2016011020	Enteritidis	PDT000142561.2	2016-08-01T14:17:12Z	USA:MN	feces	clinical	PDS000004720.183	Human	Homo sapiens	2016-07	SAMN05452970	GCA_008937245.1	mdsA=COMPLETE,mdsB=COMPLETE
15MN00067	Enteritidis	PDT000065161.2	2015-05-21T18:21:14Z	USA:MN	feces	clinical	PDS000004723.676	Human	Homo sapiens	2015-02-01	SAMN03387492	GCA_008113825.1	mdsA=COMPLETE,mdsB=COMPLETE
E2016001029	Enteritidis	PDT000104626.2	2016-02-03T06:25:16Z	USA:MN	feces	clinical	PDS000004723.676	Human	Homo sapiens	2016-01-20	SAMN04448146	GCA_008789945.1	mdsA=COMPLETE,mdsB=COMPLETE,tet(B)=COMPLETE,tet(B)=MISTRANSLATION
E2016001099	Enteritidis	PDT000104628.2	2016-02-03T06:25:17Z	USA:MN	feces	clinical	PDS000004723.676	Human	Homo sapiens	2016-01-20	SAMN04448148	GCA_008789925.1	mdsA=COMPLETE,mdsB=COMPLETE,tet(B)=COMPLETE
E2016005692	Enteritidis	PDT000128148.2	2016-04-28T17:11:41Z	USA:MN	feces	clinical	PDS000004723.676	Human	Homo sapiens	2016-04	SAMN04893605	GCA_016335515.1	mdsA=COMPLETE,mdsB=COMPLETE
E2016005076	Enteritidis	PDT000125748.2	2016-04-18T19:11:39Z	USA:MN	feces	clinical	PDS000004723.676	Human	Homo sapiens	2016-04	SAMN04858544	GCA_016335475.1	mdsA=COMPLETE,mdsB=COMPLETE
E2016007253	Enteritidis	PDT000131638.2	2016-05-23T15:14:09Z	USA:MN	feces	clinical	PDS000004723.676	Human	Homo sapiens	2016-05	SAMN05058754	GCA_008907225.1	mdsA=COMPLETE,mdsB=COMPLETE
I2016008662-12	Enteritidis	PDT000137432.2	2016-07-11T14:16:46Z	USA:MN	feces	clinical	PDS000004723.676	Human	Homo sapiens	2016-06	SAMN05330288	GCA_008913835.1	mdsA=COMPLETE,mdsB=COMPLETE,tet(B)=COMPLETE
I2016009066	Enteritidis	PDT000137112.3	2016-07-18T15:18:47Z	USA:MN	feces	clinical	PDS000004723.676	Human	Homo sapiens	2016-06	SAMN05301161	GCA_008914565.1	mdsA=COMPLETE,mdsB=COMPLETE,tet(B)=COMPLETE
E2016009850	Enteritidis	PDT000137427.2	2016-07-11T14:16:45Z	USA:MN	feces	clinical	PDS000004723.676	Human	Homo sapiens	2016-06	SAMN05366677	GCA_008924145.1	mdsA=COMPLETE,mdsB=COMPLETE
I2016009808	Enteritidis	PDT000137434.2	2016-07-11T14:16:46Z	USA:MN	feces	clinical	PDS000004723.676	Human	Homo sapiens	2016-06	SAMN05366678	GCA_008924095.1	mdsA=COMPLETE,mdsB=COMPLETE
I2016011392	Enteritidis	PDT000143866.4	2019-10-24T18:37:49Z	USA:MN	feces	clinical	PDS000004723.676	Human	Homo sapiens	2016-07	SAMN05521652	GCA_008941125.2	mdsA=COMPLETE,mdsB=COMPLETE
E2016012366	Enteritidis	PDT000147443.2	2016-09-06T18:17:33Z	USA:MN	feces	clinical	PDS000004723.676	Human	Homo sapiens	2016-08	SAMN05713729	GCA_008948745.1	mdsA=COMPLETE,mdsB=COMPLETE
I2016017986	Enteritidis	PDT000171685.2	2016-12-13T23:31:32Z	USA:MN	feces	clinical	PDS000004723.676	Human	Homo sapiens	2016-11	SAMN06093988	GCA_009056165.1	mdsA=COMPLETE,mdsB=COMPLETE
I2016017854-1	Enteritidis	PDT000171682.2	2016-12-13T23:31:32Z	USA:MN	feces	clinical	PDS000004723.676	Human	Homo sapiens	2016-11	SAMN06048283	GCA_009056085.1	mdsA=COMPLETE,mdsB=COMPLETE
I2016017987	Enteritidis	PDT000171683.2	2016-12-13T23:31:32Z	USA:MN	feces	clinical	PDS000004723.676	Human	Homo sapiens	2016-11	SAMN06067885	GCA_009067505.1	mdsA=COMPLETE,mdsB=COMPLETE
I2016019079-1	Enteritidis	PDT000173378.5	2018-06-26T23:05:13Z	USA:MN	feces	clinical	PDS000004723.676	Human	Homo sapiens	2016-12	SAMN06157928	GCA_006821965.1	mdsA=COMPLETE,mdsB=COMPLETE
E2016019323	Enteritidis	PDT000175390.2	2016-12-27T16:28:47Z	USA:MN	feces	clinical	PDS000004723.676	Human	Homo sapiens	2016-12	SAMN06167284	GCA_009088825.1	mdsA=COMPLETE,mdsB=COMPLETE
E2016019695	Enteritidis	PDT000178669.2	2017-01-17T20:29:52Z	USA:MN	feces	clinical	PDS000004723.676	Human	Homo sapiens	2016-12	SAMN06217840	GCA_009106625.1	mdsA=COMPLETE,mdsB=COMPLETE
15MN00099	Enteritidis	PDT000062045.2	2015-04-23T16:12:53Z	USA:MN	feces	clinical	PDS000004728.16	Human	Homo sapiens	2015-03	SAMN03487591	GCA_008584065.1	mdsA=COMPLETE,mdsB=COMPLETE
15MN00136	Enteritidis	PDT000060631.2	2015-04-20T21:12:09Z	USA:MN	feces	clinical	PDS000004728.16	Human	Homo sapiens	2015-04	SAMN03487620	GCA_008583985.1	mdsA=COMPLETE,mdsB=COMPLETE
15MN00131	Enteritidis	PDT000062081.2	2015-04-23T16:12:54Z	USA:MN	feces	clinical	PDS000004728.16	Human	Homo sapiens	2015-04	SAMN03487615	GCA_008584225.1	mdsA=COMPLETE,mdsB=COMPLETE
15MN00112	Enteritidis	PDT000062078.2	2015-04-23T16:12:54Z	USA:MN	feces	clinical	PDS000004728.16	Human	Homo sapiens	2015-04	SAMN03487601	GCA_008584185.1	mdsA=COMPLETE,mdsB=COMPLETE
15MN00132	Enteritidis	PDT000062082.2	2015-04-23T16:12:54Z	USA:MN	feces	clinical	PDS000004728.16	Human	Homo sapiens	2015-04	SAMN03487616	GCA_008584245.1	mdsA=COMPLETE,mdsB=COMPLETE
15MN00135	Enteritidis	PDT000060733.2	2015-04-21T01:12:04Z	USA:MN	feces	clinical	PDS000004728.16	Human	Homo sapiens	2015-04	SAMN03487619	GCA_010565925.1	mdsA=COMPLETE,mdsB=COMPLETE
15MN00155	Enteritidis	PDT000065157.2	2015-05-21T17:21:20Z	USA:MN	feces	clinical	PDS000004728.16	Human	Homo sapiens	2015-05	SAMN03658268	GCA_008607685.1	mdsA=COMPLETE,mdsB=COMPLETE
E2016019994	Enteritidis	PDT000178662.2	2017-01-17T20:29:51Z	USA:MN	feces	clinical	PDS000004748.53	Human	Homo sapiens	2016-12	SAMN06217839	GCA_007231035.1	gyrA_D87G=POINT,mdsA=COMPLETE,mdsB=COMPLETE
15MN00380	Enteritidis	PDT000081050.2	2015-08-09T20:10:05Z	USA:MN	feces	clinical	PDS000026862.211	Human	Homo sapiens	2015-07	SAMN03968891	GCA_010512895.1	mdsA=COMPLETE,mdsB=COMPLETE,qnrB19=COMPLETE
E2016010140	Enteritidis	PDT000138930.2	2016-07-18T16:18:37Z	USA:MN	feces	clinical	PDS000026862.211	Human	Homo sapiens	2016-06	SAMN05366682	GCA_008924165.1	mdsA=COMPLETE,mdsB=COMPLETE,qnrB19=COMPLETE
I2016007594	Enteritidis	PDT000133720.2	2016-06-07T01:13:45Z	USA:MN	feces	clinical	PDS000026863.107	Human	Homo sapiens	2016-05	SAMN05209831	GCA_008909955.1	mdsA=COMPLETE,mdsB=COMPLETE
E2016000376	Enteritidis	PDT000102316.2	2016-01-21T11:25:45Z	USA:MN	feces	clinical	PDS000026865.427	Human	Homo sapiens	2016-01-03	SAMN04414871	GCA_008789365.1	mdsA=COMPLETE,mdsB=COMPLETE
15MN00054	Enteritidis	PDT000049842.2	2015-02-20T16:07:37Z	USA:MN	feces	clinical	PDS000026865.427	Human	Homo sapiens	2015-02	SAMN03344765	GCA_010963995.1	mdsA=COMPLETE,mdsB=COMPLETE
15MN00126	Enteritidis	PDT000060738.3	2015-04-21T01:12:04Z	USA:MN	feces	clinical	PDS000026865.427	Human	Homo sapiens	2015-03	SAMN03487611	GCA_008584045.1	mdsA=COMPLETE,mdsB=COMPLETE
15MN00109	Enteritidis	PDT000060679.2	2015-04-21T00:12:55Z	USA:MN	feces	clinical	PDS000026865.427	Human	Homo sapiens	2015-04	SAMN03487598	GCA_008584925.1	mdsA=COMPLETE,mdsB=COMPLETE
E2015015187	Enteritidis	PDT000092417.2	2015-10-29T17:18:15Z	USA:MN	feces	clinical	PDS000026865.427	Human	Homo sapiens	2015-10	SAMN04217886	GCA_008646875.1	floR=COMPLETE,mdsA=COMPLETE,mdsB=COMPLETE,tet(A)=COMPLETE
E2015015776	Enteritidis	PDT000094208.2	2015-11-12T22:18:13Z	USA:MN	feces	clinical	PDS000026865.427	Human	Homo sapiens	2015-10	SAMN04244511	GCA_008648915.1	gyrA_D87Y=POINT,mdsA=COMPLETE,mdsB=COMPLETE
E2015015239	Enteritidis	PDT000093181.2	2015-11-05T17:18:37Z	USA:MN	feces	clinical	PDS000026865.427	Human	Homo sapiens	2015-10	SAMN04225981	GCA_016376645.1	mdsA=COMPLETE,mdsB=COMPLETE
E2016000740	Enteritidis	PDT000103539.2	2016-01-28T21:23:05Z	USA:MN	feces	clinical	PDS000026865.427	Human	Homo sapiens	2016-01	SAMN04432837	GCA_008789885.1	mdsA=COMPLETE,mdsB=COMPLETE
E2016003746	Enteritidis	PDT000119811.2	2016-03-21T22:15:23Z	USA:MN	feces	clinical	PDS000026865.427	Human	Homo sapiens	2016-03	SAMN04555247	GCA_008847325.1	mdsA=COMPLETE,mdsB=COMPLETE
E2016005190	Enteritidis	PDT000125749.2	2016-04-18T19:11:39Z	USA:MN	feces	clinical	PDS000026865.427	Human	Homo sapiens	2016-04	SAMN04858546	GCA_008883045.1	mdsA=COMPLETE,mdsB=COMPLETE
I2016005045	Enteritidis	PDT000125753.2	2016-04-18T19:11:39Z	USA:MN	feces	clinical	PDS000026865.427	Human	Homo sapiens	2016-04	SAMN04858542	GCA_008883145.1	mdsA=COMPLETE,mdsB=COMPLETE
I2016005133	Enteritidis	PDT000125756.2	2016-04-18T19:11:39Z	USA:MN	feces	clinical	PDS000026865.427	Human	Homo sapiens	2016-04	SAMN04858550	GCA_008883185.1	mdsA=COMPLETE,mdsB=COMPLETE
I2016005854	Enteritidis	PDT000129427.2	2016-05-10T01:14:12Z	USA:MN	feces	clinical	PDS000026865.427	Human	Homo sapiens	2016-04	SAMN04942958	GCA_008904965.1	mdsA=COMPLETE,mdsB=COMPLETE
E2016008184	Enteritidis	PDT000134561.4	2019-10-24T18:37:47Z	USA:MN	feces	clinical	PDS000026865.427	Human	Homo sapiens	2016-05	SAMN05224060	GCA_014374385.1	mdsA=COMPLETE,mdsB=COMPLETE
E2016017246	Enteritidis	PDT000161486.2	2016-11-18T01:17:13Z	USA:MN	feces	clinical	PDS000026865.427	Human	Homo sapiens	2016-11	SAMN06009437	GCA_008997165.1	mdsA=COMPLETE,mdsB=COMPLETE
E2016017882	Enteritidis	PDT000171687.2	2016-12-13T23:31:33Z	USA:MN	feces	clinical	PDS000026865.427	Human	Homo sapiens	2016-11	SAMN06048284	GCA_009056105.1	gyrA_D87G=POINT,mdsA=COMPLETE,mdsB=COMPLETE
E2016019090	Enteritidis	PDT000173379.7	2019-10-24T18:37:50Z	USA:MN	feces	clinical	PDS000026865.427	Human	Homo sapiens	2016-12	SAMN06144667	GCA_006822045.2	mdsA=COMPLETE,mdsB=COMPLETE
E2016019960	Enteritidis	PDT000178665.2	2017-01-17T20:29:52Z	USA:MN	feces	clinical	PDS000026865.427	Human	Homo sapiens	2016-12	SAMN06217838	GCA_009119705.1	mdsA=COMPLETE,mdsB=COMPLETE
15MN00123	Enteritidis	PDT000060657.2	2015-04-21T00:12:55Z	USA:MN	feces	clinical	PDS000026869.192	Human	Homo sapiens	2015-03	SAMN03487608	GCA_008585225.1	aph(3'')-Ib=COMPLETE,aph(6)-Id=COMPLETE,blaTEM-1=COMPLETE,gyrA_D87Y=POINT,mdsA=COMPLETE,mdsB=COMPLETE,sul2=COMPLETE
15MN00398	Enteritidis	PDT000085090.2	2015-10-01T14:13:14Z	USA:MN	feces	clinical	PDS000026869.192	Human	Homo sapiens	2015-08	SAMN03998881	GCA_008657695.1	blaTEM-1=COMPLETE,gyrA_D87Y=POINT,mdsA=COMPLETE,mdsB=COMPLETE
E2015017439	Enteritidis	PDT000097319.2	2015-12-14T17:21:52Z	USA:MN	feces	clinical	PDS000026869.192	Human	Homo sapiens	2015-11	SAMN04329927	GCA_016333815.1	aph(3'')-Ib=COMPLETE,aph(6)-Id=COMPLETE,blaTEM-1=COMPLETE,gyrA_D87Y=POINT,mdsA=COMPLETE,mdsB=COMPLETE,sul2=COMPLETE
E2016000801	Enteritidis	PDT000103540.2	2016-01-28T21:23:06Z	USA:MN	feces	clinical	PDS000026869.192	Human	Homo sapiens	2016-01	SAMN04432838	GCA_008789845.1	aph(3'')-Ib=COMPLETE,aph(6)-Id=COMPLETE,blaTEM-1=COMPLETE,gyrA_D87Y=POINT,mdsA=COMPLETE,mdsB=COMPLETE,sul2=COMPLETE
E2016008572	Enteritidis	PDT000134315.6	2019-10-24T18:37:48Z	USA:MN	feces	clinical	PDS000026869.192	Human	Homo sapiens	2016-06	SAMN05224067	GCA_008912795.2	aph(3'')-Ib=COMPLETE,aph(6)-Id=COMPLETE,blaTEM-1=COMPLETE,gyrA_D87Y=POINT,mdsA=COMPLETE,mdsB=COMPLETE,sul2=COMPLETE,tet(A)=COMPLETE
I2016018188-1	Enteritidis	PDT000171679.2	2016-12-13T23:31:31Z	USA:MN	feces	clinical	PDS000026869.192	Human	Homo sapiens	2016-11	SAMN06112902	GCA_009152995.1	aph(3'')-Ib=COMPLETE,aph(6)-Id=COMPLETE,blaTEM-1=COMPLETE,gyrA_D87Y=POINT,mdsA=COMPLETE,mdsB=COMPLETE,sul2=COMPLETE
E2016007407	Enteritidis	PDT000133535.2	2016-06-02T22:13:28Z	USA:MN	feces	clinical	PDS000026877.25	Human	Homo sapiens	2016-04	SAMN05179429	GCA_008909505.1	mdsA=COMPLETE,mdsB=COMPLETE
E2016008211	Enteritidis	PDT000134312.2	2016-06-13T20:13:23Z	USA:MN	feces	clinical	PDS000026877.25	Human	Homo sapiens	2016-05	SAMN05209856	GCA_008910215.1	mdsA=COMPLETE,mdsB=COMPLETE
15MN00122	Enteritidis	PDT000062080.2	2015-04-23T16:12:54Z	USA:MN	feces	clinical	PDS000026885.64	Human	Homo sapiens	2015-03	SAMN03487607	GCA_008584305.1	gyrA_D87N=POINT,mdsA=COMPLETE,mdsB=COMPLETE
15MN00152	Enteritidis	PDT000065155.2	2015-05-21T17:21:20Z	USA:MN	feces	clinical	PDS000026885.64	Human	Homo sapiens	2015-04	SAMN03577790	GCA_008607705.1	gyrA_D87N=POINT,mdsA=COMPLETE,mdsB=COMPLETE
15MN00175	Enteritidis	PDT000066380.3	2015-06-05T23:12:40Z	USA:MN	feces	clinical	PDS000026885.64	Human	Homo sapiens	2015-05	SAMN03743666	GCA_008608825.1	mdsA=COMPLETE,mdsB=COMPLETE
E2016002752	Enteritidis	PDT000113192.2	2016-03-10T18:25:25Z	USA:MN	feces	clinical	PDS000026885.64	Human	Homo sapiens	2016-02	SAMN04526101	GCA_008847385.1	gyrA_D87N=POINT,mdsA=COMPLETE,mdsB=COMPLETE
I2016002671	Enteritidis	PDT000113198.2	2016-03-10T18:25:26Z	USA:MN	feces	clinical	PDS000026885.64	Human	Homo sapiens	2016-02	SAMN04526099	GCA_008869165.1	gyrA_D87N=POINT,mdsA=COMPLETE,mdsB=COMPLETE
E2015014906	Enteritidis	PDT000092420.2	2015-10-29T18:18:28Z	USA:MN	feces	clinical	PDS000026902.14	Human	Homo sapiens	2015-10	SAMN04217882	GCA_008646815.1	gyrA_D87N=POINT,mdsA=COMPLETE,mdsB=COMPLETE
I2016006642	Enteritidis	PDT000130417.4	2019-10-24T18:37:47Z	USA:MN	feces	clinical	PDS000026945.20	Human	Homo sapiens	2016-05	SAMN04992710	GCA_016226245.1	aadA5=COMPLETE,blaTEM-1=COMPLETE,dfrA17=COMPLETE,gyrA_D87G=POINT,mdsA=COMPLETE,mdsB=COMPLETE
15MN00138	Enteritidis	PDT000062479.2	2015-04-27T15:13:21Z	USA:MN	feces	clinical	PDS000026946.41	Human	Homo sapiens	2015-04	SAMN03492571	GCA_008584425.1	blaTEM-135=COMPLETE,gyrA_D87Y=POINT,mdsA=COMPLETE,mdsB=COMPLETE
E2016018931	Enteritidis	PDT000172354.2	2016-12-16T22:32:26Z	USA:MN	feces	clinical	PDS000026946.41	Human	Homo sapiens	2016-12	SAMN06133061	GCA_009074895.1	blaTEM-135=COMPLETE,gyrA_D87Y=POINT,mdsA=COMPLETE,mdsB=COMPLETE
[truncated: 759 more rows]
